# Supplementary material for: Deep learning approach for an interface structure analysis with a large statistical noise in neutron reflectometry
Source: Sci Rep. 2021 Nov 22;11:22711. doi: 10.1038/s41598-021-02085-6 (PMC8608885; doi:10.1038/s41598-021-02085-6)
Supplement: Supplementary file 2 — Supplementary Information 2. [file 41598_2021_2085_MOESM2_ESM.zip]

Archive with 18 entries (18 files):
- LICENSE
- __MACOSX/._LICENSE
- nrdenoise.py
- __MACOSX/._nrdenoise.py
- predict.py
- __MACOSX/._predict.py
- README.md
- __MACOSX/._README.md
- test_data.csv
- __MACOSX/._test_data.csv
- test_target.csv
- __MACOSX/._test_target.csv
- train.py
- __MACOSX/._train.py
- training_data.csv
- __MACOSX/._training_data.csv
- training_target.csv
- __MACOSX/._training_target.csv
