# Supplementary material for: Deep learning approach for an interface structure analysis with a large statistical noise in neutron reflectometry
Source: Sci Rep. 2021 Nov 22;11:22711. doi: 10.1038/s41598-021-02085-6 (PMC8608885; doi:10.1038/s41598-021-02085-6)
Supplement: Supplementary file 2 — Supplementary Information 2. [file 41598_2021_2085_MOESM2_ESM.zip › test_data.csv]

2.400000000000000000e+01	2.000000000000000000e+01	1.800000000000000000e+01	2.400000000000000000e+01	2.900000000000000000e+01	3.700000000000000000e+01	3.600000000000000000e+01	3.100000000000000000e+01	2.500000000000000000e+01	2.900000000000000000e+01	4.500000000000000000e+01	4.700000000000000000e+01	2.800000000000000000e+01	5.900000000000000000e+01	5.400000000000000000e+01	5.200000000000000000e+01	4.700000000000000000e+01	5.500000000000000000e+01	6.900000000000000000e+01	7.300000000000000000e+01	7.200000000000000000e+01	8.800000000000000000e+01	9.100000000000000000e+01	9.300000000000000000e+01	8.700000000000000000e+01	1.120000000000000000e+02	9.300000000000000000e+01	1.180000000000000000e+02	1.090000000000000000e+02	1.080000000000000000e+02	9.800000000000000000e+01	9.100000000000000000e+01	1.170000000000000000e+02	1.010000000000000000e+02	8.200000000000000000e+01	4.000000000000000000e+01	2.500000000000000000e+01	3.200000000000000000e+01	3.300000000000000000e+01	2.000000000000000000e+01	1.200000000000000000e+01	8.000000000000000000e+00	1.000000000000000000e+00	8.000000000000000000e+00	1.600000000000000000e+01	7.000000000000000000e+00	1.300000000000000000e+01	1.400000000000000000e+01	3.000000000000000000e+00	0.000000000000000000e+00
9.000000000000000000e+01	1.060000000000000000e+02	1.000000000000000000e+02	1.090000000000000000e+02	8.800000000000000000e+01	1.270000000000000000e+02	1.480000000000000000e+02	1.520000000000000000e+02	1.510000000000000000e+02	1.580000000000000000e+02	1.950000000000000000e+02	1.820000000000000000e+02	2.040000000000000000e+02	1.880000000000000000e+02	1.360000000000000000e+02	7.900000000000000000e+01	3.800000000000000000e+01	1.400000000000000000e+01	1.600000000000000000e+01	3.000000000000000000e+00	3.000000000000000000e+00	3.000000000000000000e+00	0.000000000000000000e+00	0.000000000000000000e+00	1.000000000000000000e+00	1.000000000000000000e+00	0.000000000000000000e+00	1.000000000000000000e+00	0.000000000000000000e+00	3.000000000000000000e+00	3.000000000000000000e+00	1.000000000000000000e+00	0.000000000000000000e+00	2.000000000000000000e+00	2.000000000000000000e+00	1.000000000000000000e+00	4.000000000000000000e+00	1.000000000000000000e+00	1.000000000000000000e+00	5.000000000000000000e+00	1.000000000000000000e+00	3.000000000000000000e+00	4.000000000000000000e+00	4.000000000000000000e+00	3.000000000000000000e+00	0.000000000000000000e+00	6.000000000000000000e+00	0.000000000000000000e+00	4.000000000000000000e+00	4.000000000000000000e+00
6.600000000000000000e+01	9.200000000000000000e+01	8.800000000000000000e+01	9.600000000000000000e+01	9.200000000000000000e+01	1.160000000000000000e+02	1.230000000000000000e+02	1.510000000000000000e+02	1.560000000000000000e+02	1.250000000000000000e+02	1.760000000000000000e+02	1.920000000000000000e+02	1.930000000000000000e+02	1.820000000000000000e+02	1.250000000000000000e+02	1.020000000000000000e+02	8.900000000000000000e+01	5.800000000000000000e+01	3.700000000000000000e+01	3.200000000000000000e+01	3.100000000000000000e+01	2.100000000000000000e+01	2.100000000000000000e+01	1.900000000000000000e+01	1.400000000000000000e+01	8.000000000000000000e+00	1.000000000000000000e+01	5.000000000000000000e+00	8.000000000000000000e+00	9.000000000000000000e+00	4.000000000000000000e+00	5.000000000000000000e+00	6.000000000000000000e+00	5.000000000000000000e+00	1.000000000000000000e+00	4.000000000000000000e+00	2.000000000000000000e+00	1.000000000000000000e+00	4.000000000000000000e+00	4.000000000000000000e+00	3.000000000000000000e+00	6.000000000000000000e+00	3.000000000000000000e+00	4.000000000000000000e+00	0.000000000000000000e+00	0.000000000000000000e+00	3.000000000000000000e+00	1.000000000000000000e+00	4.000000000000000000e+00	1.000000000000000000e+00
6.100000000000000000e+01	8.800000000000000000e+01	8.100000000000000000e+01	1.010000000000000000e+02	1.060000000000000000e+02	1.100000000000000000e+02	1.210000000000000000e+02	1.230000000000000000e+02	1.390000000000000000e+02	1.460000000000000000e+02	1.630000000000000000e+02	1.640000000000000000e+02	1.760000000000000000e+02	1.740000000000000000e+02	9.300000000000000000e+01	4.900000000000000000e+01	1.600000000000000000e+01	3.000000000000000000e+00	5.000000000000000000e+00	5.000000000000000000e+00	9.000000000000000000e+00	9.000000000000000000e+00	6.000000000000000000e+00	1.100000000000000000e+01	1.600000000000000000e+01	1.300000000000000000e+01	2.300000000000000000e+01	2.000000000000000000e+01	2.000000000000000000e+01	1.600000000000000000e+01	1.800000000000000000e+01	2.300000000000000000e+01	2.100000000000000000e+01	2.000000000000000000e+01	1.800000000000000000e+01	1.400000000000000000e+01	1.800000000000000000e+01	1.200000000000000000e+01	1.100000000000000000e+01	9.000000000000000000e+00	1.600000000000000000e+01	1.200000000000000000e+01	1.000000000000000000e+01	1.400000000000000000e+01	8.000000000000000000e+00	1.000000000000000000e+01	1.200000000000000000e+01	7.000000000000000000e+00	8.000000000000000000e+00	1.100000000000000000e+01
7.100000000000000000e+01	7.800000000000000000e+01	6.700000000000000000e+01	7.900000000000000000e+01	8.300000000000000000e+01	1.040000000000000000e+02	1.110000000000000000e+02	1.220000000000000000e+02	1.150000000000000000e+02	1.210000000000000000e+02	1.150000000000000000e+02	1.520000000000000000e+02	1.460000000000000000e+02	1.120000000000000000e+02	1.690000000000000000e+02	9.600000000000000000e+01	7.700000000000000000e+01	7.600000000000000000e+01	6.900000000000000000e+01	5.200000000000000000e+01	4.000000000000000000e+01	2.200000000000000000e+01	2.400000000000000000e+01	1.500000000000000000e+01	1.100000000000000000e+01	9.000000000000000000e+00	2.000000000000000000e+00	5.000000000000000000e+00	3.000000000000000000e+00	1.000000000000000000e+00	5.000000000000000000e+00	6.000000000000000000e+00	1.400000000000000000e+01	1.200000000000000000e+01	1.400000000000000000e+01	1.400000000000000000e+01	1.900000000000000000e+01	1.100000000000000000e+01	1.400000000000000000e+01	1.500000000000000000e+01	1.700000000000000000e+01	1.800000000000000000e+01	1.200000000000000000e+01	7.000000000000000000e+00	1.100000000000000000e+01	1.000000000000000000e+01	4.000000000000000000e+00	8.000000000000000000e+00	7.000000000000000000e+00	0.000000000000000000e+00
3.900000000000000000e+01	2.900000000000000000e+01	2.700000000000000355e+01	3.100000000000000000e+01	3.200000000000000000e+01	3.300000000000000000e+01	2.900000000000000000e+01	4.900000000000000000e+01	5.200000000000000000e+01	4.800000000000000000e+01	7.000000000000000000e+01	6.900000000000000000e+01	6.500000000000000000e+01	6.500000000000000000e+01	6.300000000000000000e+01	7.100000000000000000e+01	7.700000000000000000e+01	8.000000000000000000e+01	9.800000000000000000e+01	7.800000000000000000e+01	1.220000000000000000e+02	1.060000000000000000e+02	9.400000000000000000e+01	1.250000000000000000e+02	1.150000000000000000e+02	1.220000000000000000e+02	1.110000000000000000e+02	1.060000000000000000e+02	9.600000000000000000e+01	9.100000000000000000e+01	6.500000000000000000e+01	8.200000000000000000e+01	6.300000000000000000e+01	4.000000000000000000e+01	2.400000000000000000e+01	1.800000000000000000e+01	8.000000000000000000e+00	4.000000000000000000e+00	1.000000000000000000e+00	3.000000000000000000e+00	0.000000000000000000e+00	2.000000000000000000e+00	1.000000000000000000e+00	6.000000000000000000e+00	3.000000000000000000e+00	3.000000000000000000e+00	5.000000000000000000e+00	8.000000000000000000e+00	5.000000000000000000e+00	4.000000000000000000e+00
1.700000000000000000e+01	1.900000000000000000e+01	1.800000000000000000e+01	1.500000000000000000e+01	2.200000000000000000e+01	2.000000000000000000e+01	2.900000000000000000e+01	2.400000000000000000e+01	3.300000000000000000e+01	2.400000000000000000e+01	3.100000000000000000e+01	2.700000000000000355e+01	4.200000000000000000e+01	4.700000000000000000e+01	4.999999999999999289e+01	4.200000000000000000e+01	5.400000000000000711e+01	4.800000000000000000e+01	5.600000000000000000e+01	6.500000000000000000e+01	5.700000000000000000e+01	7.000000000000000000e+01	6.300000000000000000e+01	8.099999999999998579e+01	7.500000000000000000e+01	7.700000000000000000e+01	7.800000000000000000e+01	8.300000000000000000e+01	8.600000000000000000e+01	8.000000000000000000e+01	8.200000000000000000e+01	8.999999999999998579e+01	7.200000000000000000e+01	8.400000000000000000e+01	8.200000000000000000e+01	7.800000000000000000e+01	8.800000000000000000e+01	7.100000000000000000e+01	7.000000000000000000e+01	4.400000000000000000e+01	6.700000000000000000e+01	5.100000000000000000e+01	3.100000000000000000e+01	2.499999999999999645e+01	3.999999999999999556e+00	1.999999999999999778e+00	3.000000000000000000e+00	3.000000000000000000e+00	6.000000000000000000e+00	7.000000000000000000e+00
1.400000000000000000e+01	1.100000000000000000e+01	1.400000000000000000e+01	1.499999999999999822e+01	2.100000000000000000e+01	1.800000000000000000e+01	2.500000000000000355e+01	2.600000000000000000e+01	2.999999999999999645e+01	2.300000000000000000e+01	2.999999999999999645e+01	3.600000000000000000e+01	3.200000000000000000e+01	3.500000000000000000e+01	4.900000000000000000e+01	4.300000000000000000e+01	3.700000000000000000e+01	4.100000000000000000e+01	4.900000000000000000e+01	6.300000000000000000e+01	4.700000000000000000e+01	5.600000000000000000e+01	6.800000000000000000e+01	6.400000000000000000e+01	5.700000000000000000e+01	7.600000000000000000e+01	6.500000000000000000e+01	7.200000000000000000e+01	7.900000000000000000e+01	5.499999999999999289e+01	8.200000000000000000e+01	7.900000000000000000e+01	9.200000000000000000e+01	6.800000000000000000e+01	8.500000000000000000e+01	8.100000000000000000e+01	7.900000000000000000e+01	5.499999999999999289e+01	6.500000000000000000e+01	6.800000000000000000e+01	5.999999999999999289e+01	7.400000000000000000e+01	6.700000000000000000e+01	6.200000000000000000e+01	7.100000000000000000e+01	4.200000000000000000e+01	3.400000000000000000e+01	1.100000000000000000e+01	9.000000000000000000e+00	3.000000000000000000e+00
2.300000000000000000e+01	2.100000000000000000e+01	2.700000000000000000e+01	2.800000000000000000e+01	2.900000000000000000e+01	4.000000000000000000e+01	2.600000000000000000e+01	3.400000000000000000e+01	3.200000000000000000e+01	4.300000000000000000e+01	3.800000000000000000e+01	3.200000000000000000e+01	5.200000000000000000e+01	5.300000000000000000e+01	4.100000000000000000e+01	6.500000000000000000e+01	6.400000000000000000e+01	6.600000000000000000e+01	6.400000000000000000e+01	6.200000000000000000e+01	6.500000000000000000e+01	7.300000000000000000e+01	7.900000000000000000e+01	8.500000000000000000e+01	7.700000000000000000e+01	8.600000000000000000e+01	8.800000000000000000e+01	8.400000000000000000e+01	1.070000000000000000e+02	8.700000000000000000e+01	6.900000000000000000e+01	8.200000000000000000e+01	7.900000000000000000e+01	7.600000000000000000e+01	8.200000000000000000e+01	6.000000000000000000e+01	5.100000000000000000e+01	5.300000000000000000e+01	4.100000000000000000e+01	4.000000000000000000e+01	4.300000000000000000e+01	2.500000000000000000e+01	2.700000000000000000e+01	1.600000000000000000e+01	6.000000000000000000e+00	1.200000000000000000e+01	5.000000000000000000e+00	3.000000000000000000e+00	3.000000000000000000e+00	1.000000000000000000e+00
1.300000000000000000e+01	2.000000000000000000e+01	2.500000000000000000e+01	2.200000000000000000e+01	2.600000000000000000e+01	3.500000000000000000e+01	3.200000000000000000e+01	3.600000000000000000e+01	3.200000000000000000e+01	2.900000000000000000e+01	4.500000000000000000e+01	4.600000000000000711e+01	4.800000000000000000e+01	3.600000000000000000e+01	4.000000000000000000e+01	4.400000000000000000e+01	4.000000000000000000e+01	4.700000000000000000e+01	6.300000000000000000e+01	4.300000000000000000e+01	5.800000000000000000e+01	7.500000000000000000e+01	6.600000000000000000e+01	6.300000000000000000e+01	8.100000000000000000e+01	6.400000000000000000e+01	8.700000000000001421e+01	7.300000000000000000e+01	8.000000000000000000e+01	7.900000000000000000e+01	9.200000000000001421e+01	8.000000000000000000e+01	7.600000000000000000e+01	7.600000000000000000e+01	6.700000000000000000e+01	7.100000000000000000e+01	6.800000000000000000e+01	4.600000000000000711e+01	4.200000000000000000e+01	4.000000000000000000e+01	5.300000000000000000e+01	3.500000000000000000e+01	4.800000000000000000e+01	3.200000000000000000e+01	3.900000000000000000e+01	3.200000000000000000e+01	2.500000000000000000e+01	2.600000000000000000e+01	1.900000000000000000e+01	1.500000000000000000e+01
2.800000000000000355e+01	2.000000000000000000e+01	2.500000000000000000e+01	2.500000000000000000e+01	3.300000000000000000e+01	3.099999999999999645e+01	3.000000000000000000e+01	3.800000000000000000e+01	4.300000000000000000e+01	4.200000000000000000e+01	4.100000000000000000e+01	4.599999999999999289e+01	4.400000000000000000e+01	5.200000000000000000e+01	4.900000000000000000e+01	6.500000000000000000e+01	7.000000000000000000e+01	5.400000000000000000e+01	6.500000000000000000e+01	7.600000000000000000e+01	7.900000000000000000e+01	8.200000000000000000e+01	1.000000000000000000e+02	8.200000000000000000e+01	7.900000000000000000e+01	8.300000000000000000e+01	9.800000000000000000e+01	8.000000000000000000e+01	8.400000000000000000e+01	9.000000000000000000e+01	9.300000000000000000e+01	9.300000000000000000e+01	9.100000000000001421e+01	7.800000000000000000e+01	6.600000000000000000e+01	5.900000000000000000e+01	7.200000000000000000e+01	4.800000000000000000e+01	3.200000000000000000e+01	2.400000000000000000e+01	1.900000000000000000e+01	8.000000000000000000e+00	5.000000000000000000e+00	1.000000000000000000e+00	0.000000000000000000e+00	0.000000000000000000e+00	4.000000000000000000e+00	7.000000000000000888e+00	1.400000000000000178e+01	7.000000000000000888e+00
1.800000000000000000e+01	1.700000000000000000e+01	2.800000000000000000e+01	1.700000000000000000e+01	2.600000000000000000e+01	1.800000000000000000e+01	2.699999999999999645e+01	2.000000000000000000e+01	3.900000000000000000e+01	2.500000000000000000e+01	4.500000000000000000e+01	2.800000000000000000e+01	4.000000000000000000e+01	3.800000000000000000e+01	5.300000000000000000e+01	4.299999999999999289e+01	4.800000000000000000e+01	3.700000000000000000e+01	4.500000000000000000e+01	5.500000000000000000e+01	6.300000000000000000e+01	5.500000000000000000e+01	6.200000000000000711e+01	7.400000000000000000e+01	6.200000000000000711e+01	9.100000000000000000e+01	8.299999999999998579e+01	9.400000000000000000e+01	9.500000000000000000e+01	8.400000000000000000e+01	8.400000000000000000e+01	9.500000000000000000e+01	8.700000000000000000e+01	7.800000000000000000e+01	7.000000000000000000e+01	6.900000000000000000e+01	5.300000000000000000e+01	5.900000000000000000e+01	4.400000000000000000e+01	4.299999999999999289e+01	5.600000000000000000e+01	4.500000000000000000e+01	2.699999999999999645e+01	4.500000000000000000e+01	2.699999999999999645e+01	3.000000000000000000e+01	2.300000000000000000e+01	2.200000000000000000e+01	1.600000000000000000e+01	1.600000000000000000e+01
1.100000000000000000e+01	1.900000000000000000e+01	1.700000000000000000e+01	2.000000000000000000e+01	2.300000000000000000e+01	2.000000000000000000e+01	2.600000000000000355e+01	2.300000000000000000e+01	3.400000000000000000e+01	2.300000000000000000e+01	3.500000000000000000e+01	3.400000000000000000e+01	4.500000000000000000e+01	4.200000000000000711e+01	4.400000000000000000e+01	4.800000000000000000e+01	3.600000000000000000e+01	5.300000000000000000e+01	4.700000000000000000e+01	6.200000000000000000e+01	5.000000000000000000e+01	6.700000000000000000e+01	5.300000000000000000e+01	6.200000000000000000e+01	6.900000000000000000e+01	6.000000000000000000e+01	7.799999999999998579e+01	8.100000000000000000e+01	5.800000000000000000e+01	9.400000000000000000e+01	7.400000000000000000e+01	1.040000000000000142e+02	7.900000000000000000e+01	8.900000000000000000e+01	7.799999999999998579e+01	6.800000000000000000e+01	7.700000000000000000e+01	6.800000000000000000e+01	6.200000000000000000e+01	6.100000000000000000e+01	5.100000000000000000e+01	5.000000000000000000e+01	4.000000000000000000e+01	3.800000000000000000e+01	4.100000000000000000e+01	3.700000000000000000e+01	4.899999999999999289e+01	3.100000000000000000e+01	2.700000000000000000e+01	2.100000000000000355e+01
1.900000000000000000e+01	2.000000000000000000e+01	2.400000000000000000e+01	2.100000000000000000e+01	2.800000000000000000e+01	2.200000000000000000e+01	3.600000000000000000e+01	1.500000000000000000e+01	2.600000000000000000e+01	3.300000000000000000e+01	3.800000000000000000e+01	4.200000000000000000e+01	3.900000000000000000e+01	4.000000000000000000e+01	4.100000000000000000e+01	5.100000000000000000e+01	5.400000000000000000e+01	5.200000000000000000e+01	5.400000000000000000e+01	6.100000000000000000e+01	6.600000000000000000e+01	5.000000000000000000e+01	6.500000000000000000e+01	6.600000000000000000e+01	6.600000000000000000e+01	8.900000000000000000e+01	7.400000000000000000e+01	7.300000000000000000e+01	8.500000000000000000e+01	8.600000000000000000e+01	8.300000000000001421e+01	9.400000000000000000e+01	1.070000000000000142e+02	9.000000000000000000e+01	7.400000000000000000e+01	7.100000000000000000e+01	7.900000000000000000e+01	4.800000000000000000e+01	5.200000000000000000e+01	3.200000000000000000e+01	2.800000000000000000e+01	2.200000000000000000e+01	3.800000000000000000e+01	4.000000000000000000e+01	3.100000000000000000e+01	2.700000000000000000e+01	3.200000000000000000e+01	3.000000000000000000e+01	2.000000000000000000e+01	1.300000000000000000e+01
1.700000000000000000e+01	1.999999999999999645e+01	1.700000000000000000e+01	2.200000000000000000e+01	1.800000000000000000e+01	2.700000000000000000e+01	1.600000000000000000e+01	2.500000000000000000e+01	2.800000000000000000e+01	2.500000000000000000e+01	3.300000000000000000e+01	2.800000000000000000e+01	3.800000000000000000e+01	3.100000000000000000e+01	2.800000000000000000e+01	3.999999999999999289e+01	4.300000000000000000e+01	3.999999999999999289e+01	5.900000000000000000e+01	4.900000000000000000e+01	4.800000000000000000e+01	5.700000000000000000e+01	6.600000000000000000e+01	7.500000000000000000e+01	7.300000000000000000e+01	5.700000000000000000e+01	6.600000000000000000e+01	7.799999999999998579e+01	8.300000000000000000e+01	7.999999999999998579e+01	8.200000000000000000e+01	8.300000000000000000e+01	8.800000000000000000e+01	6.800000000000000000e+01	8.700000000000000000e+01	6.500000000000000000e+01	6.400000000000000000e+01	5.700000000000000000e+01	5.500000000000000000e+01	5.700000000000000000e+01	6.000000000000000000e+01	5.000000000000000000e+01	5.400000000000000000e+01	4.700000000000000000e+01	3.200000000000000000e+01	3.200000000000000000e+01	2.200000000000000000e+01	2.100000000000000000e+01	1.400000000000000000e+01	1.400000000000000000e+01
1.800000000000000000e+01	2.900000000000000000e+01	2.400000000000000000e+01	2.300000000000000000e+01	3.099999999999999645e+01	2.099999999999999645e+01	3.200000000000000000e+01	3.400000000000000000e+01	2.599999999999999645e+01	3.200000000000000000e+01	4.100000000000000000e+01	3.700000000000000000e+01	4.700000000000000000e+01	4.800000000000000000e+01	5.199999999999999289e+01	6.400000000000000000e+01	5.900000000000000711e+01	6.500000000000000000e+01	7.100000000000000000e+01	5.800000000000000000e+01	6.700000000000000000e+01	7.000000000000000000e+01	7.200000000000000000e+01	8.100000000000000000e+01	6.500000000000000000e+01	8.399999999999998579e+01	9.300000000000000000e+01	8.200000000000000000e+01	8.800000000000000000e+01	1.000000000000000000e+02	9.200000000000000000e+01	8.600000000000000000e+01	9.900000000000000000e+01	9.100000000000000000e+01	9.700000000000000000e+01	1.000000000000000000e+02	7.700000000000000000e+01	8.300000000000000000e+01	6.900000000000000000e+01	6.000000000000000000e+01	3.000000000000000000e+01	1.900000000000000000e+01	1.000000000000000000e+01	5.000000000000000000e+00	1.000000000000000000e+00	5.000000000000000000e+00	2.000000000000000000e+00	2.000000000000000000e+00	2.000000000000000000e+00	3.000000000000000000e+00
2.400000000000000000e+01	3.200000000000000000e+01	3.100000000000000355e+01	2.500000000000000000e+01	2.200000000000000000e+01	4.500000000000000000e+01	2.600000000000000355e+01	3.400000000000000000e+01	4.000000000000000000e+01	4.100000000000000000e+01	4.900000000000000000e+01	5.500000000000000000e+01	4.300000000000000000e+01	6.300000000000000000e+01	7.000000000000000000e+01	5.999999999999999289e+01	5.500000000000000000e+01	7.300000000000000000e+01	6.300000000000000000e+01	8.500000000000000000e+01	7.300000000000000000e+01	7.500000000000000000e+01	6.700000000000000000e+01	7.900000000000000000e+01	7.300000000000000000e+01	8.200000000000000000e+01	8.500000000000000000e+01	9.100000000000000000e+01	8.400000000000000000e+01	7.200000000000000000e+01	8.700000000000000000e+01	1.050000000000000000e+02	8.800000000000000000e+01	6.400000000000000000e+01	9.200000000000000000e+01	5.400000000000000000e+01	4.400000000000000000e+01	4.000000000000000000e+01	3.700000000000000000e+01	2.100000000000000000e+01	1.700000000000000000e+01	1.600000000000000000e+01	6.000000000000000000e+00	7.000000000000000000e+00	7.000000000000000000e+00	2.000000000000000000e+00	2.000000000000000000e+00	0.000000000000000000e+00	0.000000000000000000e+00	1.000000000000000000e+00
4.900000000000000000e+01	6.100000000000000000e+01	7.300000000000000000e+01	6.300000000000000000e+01	8.000000000000000000e+01	8.200000000000000000e+01	8.800000000000000000e+01	8.600000000000000000e+01	8.500000000000000000e+01	1.130000000000000000e+02	9.700000000000000000e+01	1.270000000000000000e+02	1.360000000000000000e+02	1.220000000000000000e+02	1.100000000000000000e+02	9.000000000000000000e+01	7.500000000000000000e+01	7.100000000000000000e+01	7.400000000000000000e+01	6.800000000000000000e+01	4.300000000000000000e+01	6.199999999999999289e+01	6.199999999999999289e+01	4.700000000000000000e+01	5.500000000000000000e+01	3.900000000000000000e+01	3.500000000000000000e+01	3.600000000000000000e+01	3.000000000000000355e+01	3.000000000000000355e+01	2.500000000000000000e+01	2.500000000000000000e+01	1.800000000000000000e+01	6.000000000000000000e+00	1.400000000000000000e+01	9.000000000000000000e+00	4.000000000000000000e+00	3.000000000000000000e+00	6.000000000000000000e+00	5.000000000000000000e+00	5.000000000000000000e+00	2.000000000000000000e+00	1.000000000000000000e+00	3.000000000000000000e+00	2.000000000000000000e+00	6.000000000000000000e+00	8.000000000000000000e+00	8.000000000000000000e+00	6.000000000000000000e+00	1.200000000000000000e+01
1.600000000000000000e+01	1.600000000000000000e+01	1.400000000000000000e+01	1.800000000000000000e+01	2.200000000000000000e+01	1.900000000000000000e+01	2.300000000000000000e+01	3.100000000000000000e+01	3.100000000000000000e+01	3.400000000000000000e+01	3.100000000000000000e+01	2.300000000000000000e+01	3.000000000000000000e+01	4.300000000000000000e+01	4.200000000000000000e+01	4.400000000000000000e+01	3.600000000000000000e+01	4.400000000000000000e+01	6.100000000000000000e+01	3.999999999999999289e+01	5.100000000000000000e+01	6.500000000000000000e+01	5.600000000000000000e+01	5.500000000000000000e+01	7.000000000000000000e+01	6.100000000000000000e+01	5.900000000000000000e+01	6.300000000000000711e+01	8.100000000000000000e+01	6.600000000000000000e+01	5.800000000000000000e+01	6.600000000000000000e+01	7.000000000000000000e+01	7.799999999999998579e+01	5.400000000000000000e+01	7.999999999999998579e+01	7.799999999999998579e+01	6.300000000000000711e+01	6.800000000000000000e+01	5.800000000000000000e+01	7.100000000000000000e+01	7.400000000000000000e+01	6.300000000000000711e+01	6.700000000000000000e+01	3.800000000000000000e+01	3.200000000000000000e+01	1.500000000000000000e+01	1.200000000000000000e+01	1.500000000000000000e+01	2.600000000000000000e+01
2.100000000000000000e+01	2.100000000000000000e+01	1.499999999999999822e+01	2.600000000000000000e+01	2.800000000000000000e+01	3.100000000000000000e+01	3.400000000000000000e+01	4.300000000000000000e+01	4.400000000000000000e+01	5.500000000000000000e+01	3.700000000000000000e+01	4.400000000000000000e+01	4.500000000000000000e+01	5.200000000000000000e+01	4.500000000000000000e+01	5.700000000000000000e+01	5.999999999999999289e+01	7.000000000000000000e+01	8.100000000000000000e+01	7.800000000000000000e+01	8.600000000000000000e+01	9.400000000000000000e+01	7.500000000000000000e+01	1.040000000000000000e+02	8.900000000000001421e+01	1.130000000000000000e+02	8.700000000000000000e+01	1.180000000000000000e+02	9.500000000000000000e+01	1.050000000000000000e+02	9.100000000000000000e+01	8.200000000000000000e+01	8.400000000000000000e+01	8.000000000000000000e+01	7.200000000000000000e+01	4.700000000000000000e+01	3.100000000000000000e+01	3.800000000000000000e+01	1.900000000000000000e+01	2.700000000000000000e+01	1.800000000000000000e+01	1.600000000000000000e+01	1.400000000000000000e+01	7.000000000000000000e+00	2.000000000000000000e+00	8.000000000000000000e+00	8.000000000000000000e+00	1.499999999999999822e+01	1.000000000000000000e+01	3.000000000000000000e+00
1.300000000000000000e+01	1.700000000000000000e+01	1.800000000000000000e+01	1.399999999999999822e+01	1.800000000000000000e+01	1.399999999999999822e+01	1.500000000000000178e+01	3.200000000000000000e+01	2.899999999999999645e+01	3.100000000000000355e+01	2.799999999999999645e+01	3.100000000000000355e+01	2.300000000000000000e+01	4.000000000000000000e+01	3.700000000000000000e+01	3.700000000000000000e+01	4.300000000000000000e+01	4.500000000000000000e+01	5.400000000000000000e+01	4.800000000000000000e+01	5.500000000000000000e+01	5.400000000000000000e+01	5.699999999999999289e+01	6.000000000000000711e+01	6.600000000000000000e+01	5.799999999999999289e+01	6.200000000000000711e+01	5.699999999999999289e+01	8.100000000000000000e+01	5.300000000000000000e+01	4.900000000000000000e+01	5.300000000000000000e+01	3.600000000000000000e+01	3.200000000000000000e+01	4.300000000000000000e+01	4.300000000000000000e+01	3.600000000000000000e+01	4.100000000000000000e+01	5.300000000000000000e+01	5.500000000000000000e+01	5.500000000000000000e+01	4.900000000000000000e+01	7.100000000000000000e+01	5.400000000000000000e+01	5.799999999999999289e+01	5.699999999999999289e+01	4.700000000000000000e+01	5.000000000000000000e+01	5.900000000000000711e+01	5.400000000000000000e+01
1.200000000000000000e+01	1.600000000000000000e+01	2.000000000000000000e+01	2.600000000000000000e+01	2.600000000000000000e+01	2.100000000000000000e+01	2.200000000000000000e+01	2.200000000000000000e+01	4.200000000000000000e+01	3.100000000000000000e+01	3.900000000000000000e+01	3.600000000000000000e+01	4.200000000000000000e+01	4.500000000000000000e+01	3.600000000000000000e+01	5.600000000000000000e+01	5.000000000000000000e+01	4.400000000000000000e+01	4.600000000000000000e+01	5.500000000000000000e+01	5.400000000000000000e+01	6.000000000000000000e+01	6.000000000000000000e+01	5.800000000000000000e+01	4.800000000000000000e+01	6.100000000000000000e+01	7.200000000000000000e+01	6.600000000000000000e+01	7.300000000000000000e+01	6.700000000000000000e+01	7.500000000000000000e+01	7.000000000000000000e+01	7.800000000000000000e+01	7.000000000000000000e+01	5.200000000000000000e+01	6.300000000000000000e+01	6.300000000000000000e+01	4.100000000000000000e+01	4.500000000000000000e+01	5.500000000000000000e+01	5.200000000000000000e+01	5.600000000000000000e+01	4.400000000000000000e+01	4.900000000000000000e+01	4.700000000000000000e+01	4.200000000000000000e+01	3.600000000000000000e+01	3.500000000000000000e+01	2.700000000000000000e+01	1.300000000000000000e+01
1.700000000000000000e+01	1.500000000000000000e+01	2.600000000000000000e+01	2.300000000000000000e+01	2.200000000000000000e+01	2.200000000000000000e+01	2.900000000000000000e+01	2.800000000000000000e+01	3.200000000000000000e+01	3.600000000000000000e+01	4.700000000000000000e+01	3.700000000000000000e+01	4.800000000000000000e+01	3.600000000000000000e+01	4.700000000000000000e+01	5.100000000000000711e+01	5.600000000000000000e+01	5.700000000000000000e+01	5.200000000000000000e+01	5.700000000000000000e+01	6.600000000000000000e+01	5.500000000000000000e+01	7.400000000000000000e+01	5.700000000000000000e+01	9.600000000000000000e+01	8.700000000000000000e+01	8.800000000000000000e+01	8.400000000000000000e+01	9.300000000000000000e+01	8.400000000000000000e+01	1.000000000000000000e+02	9.100000000000000000e+01	7.700000000000000000e+01	9.700000000000000000e+01	6.700000000000000000e+01	7.200000000000000000e+01	6.000000000000000000e+01	5.800000000000000000e+01	6.300000000000000000e+01	4.200000000000000000e+01	3.700000000000000000e+01	3.000000000000000000e+01	2.300000000000000000e+01	1.100000000000000000e+01	2.000000000000000000e+00	5.000000000000000000e+00	4.000000000000000000e+00	2.000000000000000000e+00	1.700000000000000000e+01	1.000000000000000000e+01
1.700000000000000000e+01	2.200000000000000000e+01	2.500000000000000000e+01	2.100000000000000355e+01	2.100000000000000355e+01	1.900000000000000000e+01	1.900000000000000000e+01	1.700000000000000000e+01	2.400000000000000000e+01	3.300000000000000000e+01	4.000000000000000000e+01	2.800000000000000000e+01	4.300000000000000000e+01	2.800000000000000000e+01	4.200000000000000711e+01	4.400000000000000000e+01	6.100000000000000000e+01	4.899999999999999289e+01	5.500000000000000000e+01	5.700000000000000000e+01	5.100000000000000000e+01	5.000000000000000000e+01	4.899999999999999289e+01	5.500000000000000000e+01	7.600000000000000000e+01	6.800000000000000000e+01	7.400000000000000000e+01	6.600000000000000000e+01	8.700000000000000000e+01	7.500000000000000000e+01	7.900000000000000000e+01	7.000000000000000000e+01	9.200000000000000000e+01	9.099999999999998579e+01	7.600000000000000000e+01	8.900000000000000000e+01	5.700000000000000000e+01	6.600000000000000000e+01	5.800000000000000000e+01	6.200000000000000000e+01	6.500000000000000000e+01	6.400000000000000000e+01	6.100000000000000000e+01	4.800000000000000000e+01	3.700000000000000000e+01	2.500000000000000000e+01	2.100000000000000355e+01	1.200000000000000000e+01	8.000000000000000000e+00	2.000000000000000000e+00
3.500000000000000000e+01	2.900000000000000000e+01	3.900000000000000000e+01	3.300000000000000000e+01	4.200000000000000000e+01	3.400000000000000000e+01	3.000000000000000355e+01	5.100000000000000711e+01	4.300000000000000000e+01	4.800000000000000000e+01	5.300000000000000000e+01	6.200000000000000000e+01	6.600000000000000000e+01	7.500000000000000000e+01	3.500000000000000000e+01	2.000000000000000000e+01	2.300000000000000000e+01	2.400000000000000000e+01	3.400000000000000000e+01	1.900000000000000000e+01	3.400000000000000000e+01	5.300000000000000000e+01	4.700000000000000000e+01	4.600000000000000000e+01	5.200000000000000711e+01	5.200000000000000711e+01	6.100000000000000711e+01	6.000000000000000711e+01	4.800000000000000000e+01	5.899999999999999289e+01	6.300000000000000000e+01	6.400000000000000000e+01	5.700000000000000000e+01	6.300000000000000000e+01	6.200000000000000000e+01	4.500000000000000000e+01	5.600000000000000000e+01	5.000000000000000000e+01	4.300000000000000000e+01	3.700000000000000000e+01	4.400000000000000000e+01	4.300000000000000000e+01	4.700000000000000000e+01	3.600000000000000000e+01	4.700000000000000000e+01	3.200000000000000000e+01	3.200000000000000000e+01	3.600000000000000000e+01	3.400000000000000000e+01	4.200000000000000000e+01
1.900000000000000000e+01	2.000000000000000000e+01	2.000000000000000000e+01	1.900000000000000000e+01	2.700000000000000355e+01	2.700000000000000355e+01	2.400000000000000000e+01	2.400000000000000000e+01	2.400000000000000000e+01	3.199999999999999645e+01	3.400000000000000000e+01	3.900000000000000000e+01	3.000000000000000000e+01	3.800000000000000000e+01	3.600000000000000000e+01	4.800000000000000000e+01	5.400000000000000711e+01	4.999999999999999289e+01	6.600000000000000000e+01	7.600000000000000000e+01	5.800000000000000000e+01	5.200000000000000000e+01	7.400000000000000000e+01	6.000000000000000000e+01	5.800000000000000000e+01	7.700000000000000000e+01	7.400000000000000000e+01	8.400000000000000000e+01	8.700000000000000000e+01	8.700000000000000000e+01	8.300000000000000000e+01	8.700000000000000000e+01	9.700000000000000000e+01	8.000000000000000000e+01	8.400000000000000000e+01	7.100000000000000000e+01	5.900000000000000711e+01	4.700000000000000000e+01	5.800000000000000000e+01	5.700000000000000000e+01	4.300000000000000000e+01	4.100000000000000000e+01	4.999999999999999289e+01	2.200000000000000000e+01	2.600000000000000000e+01	2.300000000000000000e+01	9.000000000000000000e+00	6.000000000000000000e+00	1.999999999999999778e+00	3.000000000000000000e+00
1.800000000000000000e+01	1.400000000000000000e+01	1.900000000000000000e+01	1.100000000000000000e+01	1.500000000000000000e+01	1.400000000000000000e+01	1.300000000000000000e+01	3.000000000000000000e+01	2.200000000000000000e+01	2.800000000000000000e+01	2.000000000000000000e+01	2.500000000000000000e+01	4.000000000000000000e+01	3.100000000000000000e+01	3.600000000000000000e+01	3.900000000000000000e+01	3.500000000000000000e+01	4.500000000000000000e+01	3.600000000000000000e+01	4.800000000000000000e+01	4.300000000000000000e+01	6.500000000000000000e+01	5.900000000000000000e+01	4.200000000000000711e+01	4.900000000000000000e+01	6.700000000000000000e+01	5.700000000000000000e+01	6.400000000000000000e+01	5.300000000000000000e+01	8.700000000000000000e+01	7.899999999999998579e+01	8.100000000000000000e+01	8.500000000000000000e+01	7.000000000000000000e+01	6.300000000000000000e+01	7.100000000000000000e+01	5.300000000000000000e+01	5.800000000000000000e+01	5.100000000000000711e+01	7.899999999999998579e+01	7.100000000000000000e+01	6.300000000000000000e+01	4.500000000000000000e+01	5.400000000000000000e+01	4.200000000000000711e+01	3.700000000000000000e+01	2.700000000000000000e+01	2.200000000000000000e+01	2.900000000000000000e+01	2.000000000000000000e+01
2.300000000000000000e+01	1.600000000000000000e+01	1.600000000000000000e+01	2.100000000000000000e+01	1.800000000000000000e+01	1.700000000000000000e+01	2.300000000000000000e+01	2.300000000000000000e+01	2.800000000000000000e+01	3.200000000000000000e+01	2.400000000000000000e+01	3.300000000000000000e+01	5.000000000000000711e+01	3.700000000000000000e+01	4.400000000000000000e+01	4.400000000000000000e+01	4.600000000000000000e+01	5.300000000000000000e+01	4.000000000000000000e+01	5.900000000000000000e+01	5.000000000000000711e+01	7.000000000000000000e+01	7.000000000000000000e+01	5.300000000000000000e+01	7.100000000000000000e+01	7.700000000000000000e+01	7.400000000000000000e+01	7.500000000000000000e+01	8.499999999999998579e+01	8.100000000000000000e+01	7.800000000000000000e+01	8.700000000000000000e+01	7.900000000000000000e+01	8.700000000000000000e+01	7.000000000000000000e+01	6.500000000000000000e+01	7.600000000000000000e+01	5.400000000000000000e+01	6.400000000000000000e+01	6.500000000000000000e+01	5.500000000000000711e+01	7.000000000000000000e+01	4.499999999999999289e+01	1.700000000000000000e+01	1.900000000000000000e+01	1.500000000000000000e+01	1.500000000000000000e+01	3.500000000000000000e+01	2.900000000000000000e+01	2.400000000000000000e+01
2.300000000000000000e+01	2.100000000000000000e+01	2.700000000000000000e+01	2.400000000000000000e+01	2.600000000000000000e+01	3.300000000000000000e+01	4.000000000000000000e+01	3.600000000000000000e+01	4.700000000000000000e+01	4.200000000000000000e+01	5.400000000000000000e+01	4.500000000000000000e+01	5.700000000000000000e+01	5.600000000000000000e+01	5.000000000000000711e+01	7.000000000000000000e+01	7.200000000000000000e+01	7.600000000000000000e+01	8.100000000000000000e+01	7.400000000000000000e+01	7.800000000000000000e+01	7.600000000000000000e+01	8.600000000000000000e+01	8.900000000000000000e+01	6.500000000000000000e+01	5.099999999999999289e+01	3.800000000000000000e+01	2.400000000000000000e+01	1.300000000000000000e+01	2.999999999999999645e+01	2.999999999999999645e+01	7.100000000000000000e+01	6.100000000000000000e+01	6.600000000000000000e+01	7.100000000000000000e+01	6.300000000000000000e+01	7.200000000000000000e+01	3.900000000000000000e+01	5.600000000000000000e+01	4.700000000000000000e+01	4.100000000000000000e+01	2.700000000000000000e+01	2.300000000000000000e+01	1.499999999999999822e+01	1.000000000000000000e+01	2.000000000000000000e+00	1.000000000000000000e+00	1.000000000000000000e+00	8.000000000000000000e+00	1.900000000000000000e+01
5.300000000000000000e+01	5.400000000000000000e+01	4.800000000000000000e+01	5.200000000000000000e+01	8.400000000000000000e+01	8.100000000000000000e+01	9.200000000000000000e+01	8.200000000000000000e+01	9.400000000000000000e+01	9.100000000000000000e+01	9.900000000000000000e+01	9.900000000000000000e+01	1.000000000000000000e+02	1.160000000000000000e+02	8.600000000000000000e+01	9.800000000000000000e+01	1.100000000000000000e+02	7.200000000000000000e+01	6.500000000000000000e+01	6.000000000000000711e+01	4.800000000000000000e+01	2.800000000000000000e+01	1.400000000000000000e+01	1.000000000000000000e+01	1.200000000000000000e+01	1.400000000000000000e+01	2.200000000000000000e+01	2.800000000000000000e+01	2.700000000000000000e+01	3.300000000000000000e+01	4.400000000000000000e+01	3.500000000000000000e+01	5.800000000000000000e+01	4.700000000000000000e+01	4.000000000000000000e+01	5.100000000000000000e+01	3.600000000000000000e+01	3.900000000000000000e+01	2.800000000000000000e+01	1.400000000000000000e+01	1.900000000000000000e+01	1.800000000000000000e+01	1.100000000000000000e+01	7.000000000000000000e+00	4.000000000000000000e+00	0.000000000000000000e+00	4.000000000000000000e+00	6.000000000000000000e+00	6.000000000000000000e+00	7.000000000000000000e+00
1.700000000000000000e+01	2.400000000000000355e+01	3.600000000000000000e+01	3.300000000000000000e+01	2.600000000000000000e+01	3.500000000000000000e+01	3.300000000000000000e+01	3.199999999999999645e+01	5.000000000000000000e+01	4.700000000000000000e+01	4.100000000000000000e+01	5.300000000000000711e+01	6.200000000000000000e+01	6.000000000000000000e+01	5.300000000000000711e+01	6.100000000000000711e+01	8.100000000000000000e+01	7.600000000000000000e+01	7.300000000000000000e+01	7.600000000000000000e+01	7.800000000000000000e+01	4.800000000000000711e+01	4.700000000000000000e+01	3.400000000000000000e+01	2.799999999999999645e+01	2.300000000000000000e+01	1.399999999999999822e+01	2.000000000000000000e+01	2.500000000000000000e+01	4.700000000000000000e+01	3.900000000000000000e+01	3.900000000000000000e+01	5.900000000000000000e+01	6.300000000000000000e+01	6.000000000000000000e+01	6.900000000000000000e+01	6.200000000000000000e+01	6.700000000000000000e+01	5.400000000000000000e+01	5.800000000000000000e+01	5.599999999999999289e+01	6.200000000000000000e+01	5.700000000000000000e+01	4.600000000000000000e+01	5.300000000000000711e+01	3.900000000000000000e+01	3.900000000000000000e+01	3.000000000000000000e+01	2.700000000000000000e+01	2.100000000000000000e+01
3.500000000000000000e+01	3.900000000000000000e+01	4.000000000000000000e+01	5.000000000000000000e+01	4.200000000000000000e+01	5.300000000000000000e+01	5.200000000000000000e+01	7.000000000000000000e+01	6.100000000000000000e+01	5.500000000000000000e+01	7.100000000000000000e+01	6.800000000000000000e+01	7.400000000000000000e+01	7.500000000000000000e+01	6.100000000000000000e+01	1.800000000000000000e+01	6.000000000000000000e+00	1.000000000000000000e+00	1.500000000000000178e+01	3.200000000000000000e+01	3.300000000000000000e+01	4.800000000000000000e+01	5.800000000000000000e+01	6.800000000000000000e+01	7.200000000000000000e+01	6.900000000000000000e+01	7.700000000000000000e+01	7.100000000000000000e+01	9.500000000000000000e+01	8.100000000000000000e+01	8.900000000000000000e+01	7.900000000000000000e+01	7.900000000000000000e+01	7.700000000000000000e+01	6.800000000000000000e+01	7.800000000000000000e+01	6.100000000000000000e+01	4.300000000000000000e+01	4.400000000000000000e+01	3.200000000000000000e+01	3.700000000000000000e+01	2.900000000000000000e+01	1.900000000000000000e+01	1.700000000000000000e+01	4.000000000000000000e+00	1.000000000000000000e+01	3.000000000000000000e+00	3.000000000000000000e+00	0.000000000000000000e+00	1.000000000000000000e+00
2.600000000000000000e+01	2.800000000000000000e+01	2.200000000000000000e+01	1.600000000000000000e+01	3.600000000000000000e+01	3.100000000000000000e+01	3.100000000000000000e+01	3.800000000000000000e+01	4.400000000000000000e+01	4.500000000000000000e+01	4.900000000000000711e+01	5.700000000000000000e+01	4.800000000000000000e+01	5.300000000000000000e+01	3.800000000000000000e+01	1.300000000000000000e+01	7.000000000000000000e+00	7.000000000000000000e+00	2.400000000000000000e+01	2.900000000000000000e+01	4.900000000000000711e+01	5.400000000000000000e+01	5.000000000000000711e+01	6.300000000000000000e+01	5.900000000000000711e+01	7.100000000000000000e+01	8.100000000000000000e+01	8.100000000000000000e+01	7.000000000000000000e+01	7.900000000000000000e+01	9.000000000000000000e+01	9.000000000000000000e+01	8.000000000000000000e+01	9.100000000000000000e+01	9.400000000000000000e+01	6.600000000000000000e+01	7.200000000000000000e+01	6.300000000000000000e+01	7.200000000000000000e+01	6.900000000000000000e+01	5.700000000000000000e+01	5.099999999999999289e+01	5.300000000000000000e+01	2.400000000000000000e+01	2.900000000000000000e+01	3.100000000000000000e+01	2.800000000000000000e+01	1.200000000000000000e+01	4.000000000000000000e+00	4.000000000000000000e+00
1.800000000000000000e+01	2.000000000000000000e+01	2.000000000000000000e+01	3.100000000000000000e+01	2.000000000000000000e+01	2.600000000000000000e+01	3.400000000000000000e+01	3.700000000000000000e+01	2.500000000000000000e+01	4.000000000000000000e+01	5.900000000000000000e+01	4.400000000000000000e+01	3.100000000000000000e+01	3.500000000000000000e+01	4.699999999999999289e+01	5.600000000000000711e+01	6.300000000000000000e+01	4.600000000000000000e+01	5.200000000000000000e+01	6.000000000000000000e+01	6.400000000000000000e+01	6.000000000000000000e+01	7.000000000000000000e+01	9.500000000000000000e+01	8.700000000000000000e+01	9.600000000000000000e+01	8.100000000000000000e+01	9.500000000000000000e+01	8.400000000000000000e+01	1.159999999999999858e+02	8.700000000000000000e+01	9.600000000000000000e+01	8.400000000000000000e+01	7.400000000000000000e+01	7.300000000000000000e+01	4.900000000000000000e+01	4.800000000000000000e+01	3.800000000000000000e+01	2.100000000000000000e+01	1.400000000000000178e+01	6.000000000000000000e+00	2.000000000000000000e+00	4.000000000000000000e+00	5.000000000000000000e+00	1.300000000000000000e+01	1.700000000000000000e+01	2.100000000000000000e+01	2.700000000000000355e+01	1.900000000000000000e+01	2.500000000000000000e+01
2.400000000000000000e+01	3.900000000000000000e+01	5.100000000000000000e+01	4.500000000000000000e+01	5.000000000000000000e+01	4.100000000000000000e+01	5.000000000000000000e+01	5.700000000000000000e+01	5.500000000000000000e+01	7.900000000000000000e+01	7.300000000000000000e+01	4.900000000000000000e+01	6.700000000000000000e+01	9.900000000000000000e+01	7.100000000000000000e+01	7.100000000000000000e+01	6.800000000000000000e+01	8.700000000000000000e+01	7.900000000000000000e+01	6.700000000000000000e+01	6.200000000000000000e+01	6.500000000000000000e+01	6.600000000000000000e+01	5.599999999999999289e+01	8.300000000000000000e+01	7.000000000000000000e+01	6.400000000000000000e+01	7.300000000000000000e+01	8.200000000000000000e+01	5.900000000000000000e+01	3.900000000000000000e+01	4.400000000000000000e+01	5.300000000000000711e+01	3.000000000000000000e+01	5.100000000000000000e+01	3.400000000000000000e+01	3.000000000000000000e+01	2.300000000000000000e+01	2.600000000000000000e+01	2.600000000000000000e+01	1.900000000000000000e+01	1.600000000000000000e+01	2.500000000000000000e+01	1.399999999999999822e+01	1.200000000000000000e+01	2.000000000000000000e+01	9.000000000000000000e+00	1.000000000000000000e+01	1.200000000000000000e+01	9.000000000000000000e+00
1.900000000000000000e+01	2.600000000000000000e+01	2.500000000000000000e+01	2.600000000000000000e+01	2.700000000000000000e+01	2.100000000000000000e+01	2.900000000000000000e+01	3.200000000000000000e+01	4.300000000000000000e+01	3.400000000000000000e+01	4.100000000000000000e+01	3.500000000000000000e+01	3.500000000000000000e+01	4.300000000000000000e+01	4.900000000000000000e+01	5.500000000000000000e+01	5.800000000000000000e+01	4.700000000000000000e+01	5.600000000000000000e+01	5.900000000000000000e+01	5.500000000000000000e+01	5.600000000000000000e+01	5.300000000000000000e+01	7.900000000000000000e+01	7.400000000000000000e+01	8.600000000000000000e+01	7.900000000000000000e+01	7.800000000000000000e+01	7.900000000000000000e+01	7.100000000000000000e+01	5.900000000000000000e+01	9.100000000000001421e+01	6.900000000000000000e+01	7.000000000000000000e+01	7.600000000000000000e+01	5.700000000000000000e+01	6.800000000000000000e+01	6.300000000000000000e+01	5.100000000000000000e+01	4.800000000000000000e+01	4.600000000000000000e+01	4.900000000000000000e+01	5.100000000000000000e+01	4.900000000000000000e+01	4.900000000000000000e+01	5.200000000000000000e+01	3.000000000000000000e+01	2.400000000000000000e+01	2.600000000000000000e+01	2.300000000000000000e+01
2.800000000000000000e+01	3.900000000000000000e+01	4.000000000000000000e+01	3.800000000000000000e+01	4.700000000000000000e+01	3.900000000000000000e+01	4.400000000000000000e+01	5.900000000000000000e+01	5.400000000000000000e+01	6.500000000000000000e+01	5.900000000000000000e+01	5.400000000000000000e+01	6.700000000000000000e+01	7.900000000000000000e+01	8.600000000000000000e+01	7.300000000000000000e+01	6.500000000000000000e+01	6.700000000000000000e+01	9.000000000000000000e+01	9.100000000000000000e+01	8.000000000000000000e+01	9.500000000000000000e+01	9.300000000000000000e+01	9.800000000000000000e+01	9.400000000000000000e+01	1.030000000000000000e+02	9.900000000000000000e+01	8.500000000000000000e+01	5.999999999999999289e+01	5.800000000000000000e+01	7.700000000000000000e+01	5.900000000000000000e+01	5.300000000000000000e+01	5.400000000000000000e+01	3.300000000000000000e+01	3.300000000000000000e+01	2.999999999999999645e+01	2.400000000000000000e+01	1.600000000000000000e+01	9.000000000000000000e+00	1.499999999999999822e+01	2.000000000000000000e+00	6.000000000000000000e+00	3.000000000000000000e+00	2.000000000000000000e+00	0.000000000000000000e+00	0.000000000000000000e+00	0.000000000000000000e+00	2.000000000000000000e+00	1.000000000000000000e+00
2.200000000000000000e+01	1.900000000000000000e+01	2.000000000000000000e+01	3.200000000000000000e+01	3.000000000000000000e+01	2.700000000000000000e+01	3.400000000000000000e+01	3.000000000000000000e+01	4.100000000000000000e+01	3.500000000000000000e+01	4.400000000000000000e+01	4.100000000000000000e+01	5.900000000000000000e+01	4.500000000000000000e+01	4.100000000000000000e+01	5.699999999999999289e+01	7.600000000000000000e+01	4.900000000000000000e+01	5.600000000000000711e+01	6.900000000000000000e+01	6.000000000000000000e+01	7.900000000000000000e+01	7.700000000000000000e+01	6.600000000000000000e+01	7.200000000000000000e+01	6.400000000000000000e+01	6.900000000000000000e+01	8.000000000000000000e+01	7.200000000000000000e+01	7.700000000000000000e+01	6.800000000000000000e+01	4.800000000000000000e+01	5.300000000000000000e+01	6.000000000000000000e+01	5.000000000000000000e+01	5.100000000000000711e+01	3.900000000000000000e+01	5.300000000000000000e+01	3.900000000000000000e+01	4.000000000000000000e+01	3.200000000000000000e+01	3.500000000000000000e+01	5.300000000000000000e+01	5.000000000000000000e+01	4.100000000000000000e+01	4.900000000000000000e+01	3.400000000000000000e+01	2.800000000000000355e+01	2.600000000000000000e+01	3.099999999999999645e+01
1.700000000000000000e+01	1.300000000000000000e+01	1.800000000000000000e+01	9.000000000000000000e+00	2.500000000000000000e+01	2.500000000000000000e+01	2.000000000000000000e+01	2.300000000000000000e+01	2.600000000000000000e+01	4.400000000000000000e+01	2.500000000000000000e+01	3.800000000000000000e+01	4.200000000000000000e+01	4.400000000000000000e+01	4.700000000000000000e+01	3.600000000000000000e+01	4.900000000000000000e+01	4.400000000000000000e+01	5.300000000000000000e+01	5.400000000000000000e+01	5.800000000000000000e+01	5.500000000000000000e+01	7.400000000000000000e+01	5.000000000000000000e+01	6.300000000000000000e+01	7.100000000000000000e+01	6.400000000000000000e+01	6.600000000000000000e+01	6.500000000000000000e+01	7.900000000000000000e+01	5.900000000000000000e+01	7.300000000000000000e+01	7.000000000000000000e+01	5.100000000000000000e+01	6.800000000000000000e+01	6.800000000000000000e+01	4.700000000000000000e+01	4.600000000000000000e+01	4.900000000000000000e+01	4.500000000000000000e+01	4.200000000000000000e+01	4.000000000000000000e+01	4.000000000000000000e+01	5.000000000000000000e+01	4.300000000000000000e+01	4.700000000000000000e+01	2.800000000000000000e+01	4.200000000000000000e+01	3.700000000000000000e+01	3.300000000000000000e+01
2.500000000000000000e+01	2.300000000000000000e+01	3.200000000000000000e+01	2.800000000000000000e+01	3.400000000000000000e+01	4.400000000000000000e+01	5.600000000000000000e+01	3.800000000000000000e+01	5.000000000000000000e+01	5.100000000000000000e+01	4.600000000000000000e+01	4.300000000000000000e+01	5.200000000000000000e+01	5.600000000000000000e+01	6.100000000000000711e+01	7.100000000000000000e+01	7.100000000000000000e+01	7.200000000000000000e+01	8.200000000000000000e+01	8.500000000000000000e+01	8.100000000000000000e+01	8.300000000000000000e+01	7.500000000000000000e+01	9.300000000000000000e+01	1.070000000000000142e+02	9.900000000000001421e+01	9.400000000000000000e+01	7.100000000000000000e+01	8.100000000000000000e+01	6.600000000000000000e+01	5.600000000000000000e+01	5.299999999999999289e+01	2.300000000000000000e+01	8.000000000000000000e+00	4.000000000000000000e+00	4.000000000000000000e+00	1.300000000000000000e+01	1.800000000000000000e+01	2.300000000000000000e+01	2.700000000000000000e+01	3.300000000000000000e+01	4.400000000000000000e+01	4.600000000000000000e+01	3.600000000000000000e+01	4.100000000000000000e+01	3.600000000000000000e+01	4.100000000000000000e+01	3.300000000000000000e+01	2.300000000000000000e+01	2.600000000000000000e+01
1.800000000000000000e+01	1.700000000000000000e+01	2.300000000000000000e+01	1.500000000000000000e+01	2.300000000000000000e+01	2.900000000000000000e+01	2.300000000000000000e+01	2.700000000000000000e+01	4.200000000000000000e+01	2.800000000000000000e+01	2.000000000000000000e+01	2.200000000000000000e+01	3.100000000000000000e+01	4.500000000000000000e+01	4.400000000000000000e+01	5.200000000000000000e+01	5.700000000000000000e+01	5.900000000000000000e+01	6.700000000000000000e+01	6.800000000000000000e+01	6.600000000000000000e+01	7.400000000000000000e+01	6.100000000000000000e+01	5.700000000000000000e+01	6.700000000000000000e+01	7.800000000000000000e+01	6.900000000000000000e+01	7.700000000000000000e+01	9.300000000000000000e+01	8.200000000000000000e+01	7.100000000000000000e+01	7.500000000000000000e+01	8.600000000000000000e+01	6.600000000000000000e+01	8.600000000000000000e+01	7.700000000000000000e+01	6.400000000000000000e+01	6.600000000000000000e+01	5.200000000000000000e+01	4.000000000000000000e+01	5.700000000000000000e+01	2.700000000000000000e+01	3.400000000000000000e+01	2.200000000000000000e+01	2.700000000000000000e+01	1.300000000000000000e+01	1.100000000000000000e+01	7.000000000000000000e+00	1.100000000000000000e+01	1.300000000000000000e+01
2.200000000000000000e+01	1.600000000000000000e+01	1.600000000000000000e+01	2.200000000000000000e+01	1.900000000000000000e+01	1.700000000000000000e+01	2.400000000000000000e+01	4.400000000000000000e+01	2.899999999999999645e+01	3.400000000000000000e+01	2.400000000000000000e+01	4.300000000000000000e+01	3.200000000000000000e+01	2.799999999999999645e+01	4.000000000000000000e+01	3.200000000000000000e+01	4.700000000000000000e+01	3.800000000000000000e+01	5.599999999999999289e+01	4.400000000000000000e+01	5.400000000000000000e+01	6.700000000000000000e+01	6.000000000000000711e+01	6.000000000000000711e+01	6.400000000000000000e+01	6.400000000000000000e+01	6.400000000000000000e+01	7.300000000000000000e+01	6.500000000000000000e+01	6.400000000000000000e+01	7.000000000000000000e+01	6.400000000000000000e+01	5.500000000000000000e+01	5.000000000000000000e+01	4.600000000000000000e+01	5.100000000000000000e+01	4.800000000000000000e+01	5.300000000000000000e+01	5.500000000000000000e+01	6.500000000000000000e+01	4.500000000000000000e+01	6.300000000000000000e+01	5.300000000000000000e+01	7.100000000000000000e+01	5.500000000000000000e+01	5.300000000000000000e+01	4.800000000000000000e+01	4.400000000000000000e+01	4.400000000000000000e+01	4.100000000000000000e+01
1.800000000000000000e+01	2.300000000000000000e+01	2.499999999999999645e+01	2.800000000000000000e+01	2.000000000000000000e+01	3.000000000000000000e+01	2.800000000000000000e+01	3.400000000000000000e+01	3.800000000000000000e+01	3.200000000000000000e+01	4.600000000000000000e+01	4.400000000000000711e+01	5.300000000000000000e+01	3.600000000000000000e+01	5.400000000000000000e+01	4.900000000000000000e+01	5.500000000000000000e+01	5.400000000000000000e+01	5.800000000000000000e+01	5.100000000000000000e+01	6.900000000000000000e+01	8.500000000000000000e+01	8.200000000000000000e+01	7.100000000000000000e+01	6.100000000000000000e+01	9.200000000000000000e+01	9.800000000000000000e+01	9.600000000000000000e+01	8.300000000000000000e+01	7.600000000000000000e+01	6.299999999999999289e+01	7.100000000000000000e+01	5.700000000000000711e+01	5.200000000000000000e+01	7.200000000000000000e+01	6.299999999999999289e+01	6.299999999999999289e+01	7.000000000000000000e+01	5.700000000000000711e+01	5.500000000000000000e+01	4.500000000000000000e+01	5.100000000000000000e+01	4.700000000000000000e+01	4.600000000000000000e+01	3.100000000000000000e+01	3.500000000000000000e+01	1.600000000000000000e+01	1.400000000000000000e+01	1.000000000000000000e+01	4.000000000000000000e+00
2.000000000000000000e+01	2.100000000000000000e+01	2.800000000000000000e+01	2.999999999999999645e+01	2.900000000000000000e+01	2.900000000000000000e+01	3.400000000000000000e+01	4.300000000000000000e+01	4.800000000000000000e+01	5.800000000000000000e+01	5.999999999999999289e+01	4.900000000000000000e+01	5.000000000000000000e+01	5.000000000000000000e+01	6.600000000000000000e+01	7.700000000000000000e+01	5.000000000000000000e+01	7.600000000000000000e+01	8.800000000000000000e+01	5.800000000000000000e+01	7.800000000000000000e+01	8.200000000000000000e+01	7.300000000000000000e+01	8.900000000000000000e+01	8.400000000000000000e+01	8.800000000000000000e+01	8.000000000000000000e+01	7.400000000000000000e+01	7.900000000000000000e+01	6.700000000000000000e+01	6.600000000000000000e+01	4.300000000000000000e+01	5.200000000000000711e+01	3.900000000000000000e+01	3.800000000000000000e+01	3.900000000000000000e+01	4.100000000000000000e+01	4.200000000000000000e+01	4.100000000000000000e+01	4.800000000000000000e+01	3.800000000000000000e+01	3.900000000000000000e+01	4.400000000000000000e+01	3.800000000000000000e+01	3.300000000000000000e+01	2.800000000000000000e+01	2.400000000000000000e+01	1.300000000000000178e+01	1.600000000000000000e+01	9.000000000000000000e+00
2.400000000000000000e+01	1.700000000000000000e+01	2.600000000000000000e+01	2.300000000000000000e+01	1.700000000000000000e+01	2.000000000000000000e+01	1.900000000000000000e+01	2.799999999999999645e+01	4.100000000000000000e+01	4.100000000000000000e+01	4.000000000000000000e+01	4.400000000000000000e+01	4.000000000000000000e+01	5.100000000000000000e+01	3.500000000000000000e+01	5.700000000000000000e+01	4.700000000000000711e+01	4.800000000000000000e+01	5.400000000000000000e+01	7.000000000000000000e+01	6.500000000000000000e+01	7.500000000000000000e+01	7.100000000000000000e+01	6.700000000000000000e+01	8.200000000000000000e+01	7.900000000000000000e+01	9.400000000000001421e+01	1.059999999999999858e+02	8.100000000000000000e+01	7.500000000000000000e+01	9.400000000000001421e+01	9.800000000000000000e+01	8.700000000000000000e+01	6.300000000000000000e+01	8.300000000000000000e+01	5.400000000000000000e+01	6.500000000000000000e+01	3.600000000000000000e+01	4.200000000000000000e+01	3.900000000000000000e+01	2.500000000000000355e+01	1.600000000000000000e+01	1.000000000000000000e+01	4.000000000000000000e+00	1.000000000000000000e+01	1.100000000000000000e+01	1.600000000000000000e+01	1.700000000000000000e+01	2.000000000000000000e+01	1.900000000000000000e+01
1.100000000000000000e+01	2.300000000000000000e+01	1.200000000000000000e+01	1.700000000000000000e+01	2.600000000000000000e+01	1.599999999999999822e+01	2.499999999999999645e+01	4.100000000000000000e+01	3.600000000000000000e+01	3.100000000000000000e+01	2.700000000000000355e+01	3.300000000000000000e+01	4.400000000000000000e+01	4.800000000000000000e+01	4.700000000000000000e+01	6.100000000000000000e+01	4.800000000000000000e+01	5.400000000000000711e+01	6.000000000000000000e+01	6.399999999999999289e+01	5.700000000000000000e+01	4.800000000000000000e+01	6.300000000000000000e+01	7.900000000000000000e+01	8.700000000000000000e+01	7.700000000000000000e+01	7.300000000000000000e+01	7.900000000000000000e+01	8.500000000000000000e+01	8.000000000000000000e+01	9.800000000000000000e+01	7.700000000000000000e+01	8.200000000000000000e+01	8.999999999999998579e+01	8.099999999999998579e+01	5.900000000000000711e+01	5.300000000000000000e+01	5.700000000000000000e+01	3.600000000000000000e+01	3.900000000000000000e+01	3.000000000000000000e+01	2.499999999999999645e+01	3.600000000000000000e+01	3.000000000000000000e+01	2.600000000000000000e+01	2.600000000000000000e+01	1.100000000000000000e+01	1.300000000000000000e+01	7.999999999999999112e+00	7.999999999999999112e+00
2.400000000000000000e+01	1.800000000000000000e+01	2.900000000000000000e+01	3.600000000000000000e+01	3.500000000000000000e+01	2.800000000000000000e+01	2.700000000000000000e+01	4.300000000000000000e+01	3.600000000000000000e+01	3.700000000000000000e+01	5.700000000000000000e+01	5.300000000000000711e+01	5.900000000000000000e+01	6.099999999999999289e+01	6.400000000000000000e+01	5.800000000000000000e+01	5.999999999999999289e+01	6.300000000000000000e+01	7.000000000000000000e+01	7.800000000000000000e+01	7.400000000000000000e+01	8.700000000000000000e+01	7.500000000000000000e+01	7.800000000000000000e+01	9.600000000000000000e+01	1.060000000000000142e+02	1.070000000000000000e+02	9.800000000000000000e+01	8.600000000000000000e+01	7.700000000000000000e+01	8.300000000000000000e+01	7.800000000000000000e+01	6.700000000000000000e+01	6.800000000000000000e+01	4.700000000000000000e+01	2.200000000000000000e+01	1.800000000000000000e+01	1.499999999999999822e+01	6.000000000000000000e+00	4.000000000000000000e+00	1.200000000000000000e+01	1.100000000000000000e+01	1.200000000000000000e+01	1.400000000000000000e+01	1.400000000000000000e+01	1.900000000000000000e+01	1.800000000000000000e+01	1.900000000000000000e+01	2.999999999999999645e+01	2.200000000000000000e+01
1.800000000000000000e+01	1.800000000000000000e+01	1.300000000000000000e+01	1.500000000000000000e+01	1.700000000000000000e+01	3.099999999999999645e+01	1.600000000000000000e+01	2.400000000000000000e+01	3.099999999999999645e+01	3.200000000000000000e+01	3.700000000000000000e+01	2.900000000000000000e+01	3.800000000000000000e+01	4.300000000000000000e+01	4.100000000000000000e+01	4.800000000000000000e+01	4.300000000000000000e+01	4.499999999999999289e+01	4.800000000000000000e+01	6.000000000000000000e+01	5.600000000000000000e+01	5.400000000000000000e+01	5.600000000000000000e+01	5.200000000000000000e+01	8.000000000000000000e+01	8.200000000000000000e+01	8.999999999999998579e+01	7.300000000000000000e+01	7.200000000000000000e+01	7.200000000000000000e+01	8.000000000000000000e+01	7.200000000000000000e+01	6.000000000000000000e+01	7.500000000000000000e+01	8.400000000000000000e+01	7.100000000000000000e+01	8.100000000000000000e+01	5.200000000000000000e+01	5.100000000000000000e+01	6.500000000000000000e+01	5.000000000000000711e+01	7.100000000000000000e+01	6.199999999999999289e+01	5.700000000000000000e+01	4.800000000000000000e+01	4.600000000000000000e+01	4.200000000000000000e+01	3.500000000000000000e+01	1.900000000000000000e+01	2.300000000000000000e+01
8.300000000000000000e+01	1.020000000000000000e+02	9.500000000000000000e+01	1.000000000000000000e+02	1.160000000000000000e+02	1.140000000000000000e+02	1.380000000000000000e+02	1.430000000000000000e+02	1.450000000000000000e+02	1.730000000000000000e+02	1.860000000000000000e+02	1.860000000000000000e+02	1.920000000000000000e+02	1.640000000000000000e+02	1.180000000000000000e+02	4.600000000000000000e+01	1.000000000000000000e+01	2.000000000000000000e+00	7.000000000000000000e+00	3.000000000000000000e+00	5.000000000000000000e+00	1.000000000000000000e+01	7.000000000000000000e+00	8.000000000000000000e+00	1.300000000000000000e+01	1.000000000000000000e+01	3.000000000000000000e+00	1.000000000000000000e+01	1.100000000000000000e+01	1.200000000000000000e+01	1.400000000000000000e+01	9.000000000000000000e+00	1.400000000000000000e+01	3.000000000000000000e+00	9.000000000000000000e+00	1.000000000000000000e+01	1.000000000000000000e+01	1.100000000000000000e+01	4.000000000000000000e+00	1.000000000000000000e+00	1.000000000000000000e+00	3.000000000000000000e+00	3.000000000000000000e+00	2.000000000000000000e+00	0.000000000000000000e+00	1.000000000000000000e+00	5.000000000000000000e+00	2.000000000000000000e+00	5.000000000000000000e+00	2.000000000000000000e+00
4.400000000000000000e+01	3.900000000000000000e+01	5.000000000000000000e+01	4.800000000000000000e+01	6.300000000000000000e+01	7.300000000000000000e+01	6.300000000000000000e+01	7.300000000000000000e+01	6.700000000000000000e+01	8.800000000000000000e+01	1.000000000000000000e+02	8.400000000000000000e+01	9.100000000000000000e+01	1.040000000000000000e+02	8.000000000000000000e+01	9.500000000000000000e+01	9.800000000000000000e+01	1.080000000000000000e+02	8.800000000000000000e+01	8.400000000000000000e+01	8.100000000000000000e+01	8.900000000000000000e+01	7.200000000000000000e+01	6.700000000000000000e+01	7.600000000000000000e+01	7.600000000000000000e+01	6.200000000000000000e+01	5.400000000000000000e+01	4.800000000000000000e+01	3.500000000000000000e+01	3.900000000000000000e+01	3.100000000000000000e+01	2.700000000000000000e+01	2.100000000000000000e+01	2.500000000000000000e+01	1.100000000000000000e+01	1.100000000000000000e+01	9.000000000000000000e+00	5.000000000000000000e+00	6.000000000000000000e+00	4.000000000000000000e+00	4.000000000000000000e+00	5.000000000000000000e+00	4.000000000000000000e+00	2.000000000000000000e+00	1.000000000000000000e+00	1.000000000000000000e+00	1.000000000000000000e+00	0.000000000000000000e+00	1.000000000000000000e+00
1.300000000000000000e+01	1.900000000000000000e+01	1.900000000000000000e+01	2.000000000000000000e+01	2.700000000000000000e+01	2.100000000000000355e+01	1.600000000000000000e+01	2.600000000000000000e+01	2.900000000000000000e+01	2.700000000000000000e+01	3.800000000000000000e+01	3.200000000000000000e+01	3.700000000000000000e+01	3.600000000000000000e+01	4.500000000000000000e+01	5.500000000000000000e+01	4.100000000000000000e+01	5.100000000000000000e+01	4.700000000000000000e+01	5.500000000000000000e+01	5.800000000000000000e+01	6.100000000000000711e+01	6.800000000000000000e+01	5.800000000000000000e+01	6.800000000000000000e+01	6.600000000000000000e+01	7.500000000000000000e+01	7.400000000000000000e+01	7.500000000000000000e+01	9.200000000000000000e+01	6.200000000000000000e+01	7.100000000000000000e+01	7.700000000000000000e+01	8.400000000000001421e+01	7.000000000000000000e+01	6.700000000000000000e+01	8.500000000000000000e+01	5.599999999999999289e+01	5.300000000000000000e+01	5.000000000000000000e+01	7.100000000000000000e+01	6.400000000000000000e+01	7.400000000000000000e+01	5.200000000000000000e+01	5.300000000000000000e+01	3.400000000000000000e+01	2.500000000000000000e+01	1.300000000000000000e+01	6.999999999999999112e+00	1.000000000000000000e+00
1.700000000000000000e+01	1.700000000000000000e+01	1.500000000000000000e+01	2.100000000000000000e+01	1.900000000000000000e+01	2.700000000000000000e+01	2.700000000000000000e+01	2.000000000000000000e+01	2.800000000000000000e+01	3.700000000000000000e+01	3.200000000000000000e+01	3.100000000000000000e+01	3.800000000000000000e+01	2.900000000000000000e+01	3.900000000000000000e+01	4.300000000000000000e+01	4.000000000000000000e+01	4.800000000000000000e+01	6.400000000000000000e+01	6.800000000000000000e+01	6.600000000000000000e+01	5.900000000000000000e+01	6.100000000000000000e+01	5.400000000000000000e+01	6.600000000000000000e+01	8.700000000000000000e+01	9.400000000000000000e+01	8.000000000000000000e+01	8.600000000000000000e+01	1.050000000000000000e+02	9.300000000000000000e+01	9.100000000000000000e+01	9.200000000000000000e+01	8.300000000000000000e+01	8.400000000000000000e+01	7.700000000000000000e+01	6.200000000000000000e+01	4.700000000000000000e+01	6.400000000000000000e+01	6.400000000000000000e+01	6.100000000000000000e+01	4.000000000000000000e+01	2.900000000000000000e+01	2.900000000000000000e+01	2.000000000000000000e+01	2.200000000000000000e+01	4.000000000000000000e+00	5.000000000000000000e+00	2.000000000000000000e+00	4.000000000000000000e+00
4.100000000000000000e+01	3.400000000000000000e+01	4.300000000000000000e+01	4.800000000000000000e+01	3.500000000000000000e+01	2.999999999999999645e+01	5.700000000000000711e+01	6.500000000000000000e+01	5.100000000000000000e+01	6.299999999999999289e+01	6.800000000000000000e+01	8.100000000000000000e+01	8.100000000000000000e+01	8.200000000000000000e+01	5.800000000000000000e+01	5.800000000000000000e+01	4.400000000000000000e+01	3.800000000000000000e+01	5.200000000000000000e+01	4.000000000000000000e+01	4.000000000000000000e+01	6.700000000000000000e+01	5.300000000000000000e+01	6.500000000000000000e+01	6.200000000000000000e+01	8.000000000000000000e+01	5.700000000000000711e+01	5.700000000000000711e+01	7.400000000000000000e+01	8.200000000000000000e+01	7.900000000000000000e+01	6.500000000000000000e+01	7.300000000000000000e+01	7.200000000000000000e+01	6.100000000000000000e+01	5.900000000000000000e+01	5.000000000000000000e+01	3.700000000000000000e+01	4.300000000000000000e+01	3.900000000000000000e+01	3.700000000000000000e+01	2.100000000000000000e+01	2.100000000000000000e+01	1.400000000000000000e+01	7.000000000000000000e+00	9.000000000000000000e+00	6.000000000000000000e+00	2.000000000000000000e+00	6.000000000000000000e+00	1.000000000000000000e+00
1.100000000000000000e+01	1.100000000000000000e+01	1.900000000000000000e+01	2.400000000000000000e+01	1.400000000000000000e+01	2.100000000000000355e+01	2.300000000000000000e+01	2.400000000000000000e+01	2.600000000000000000e+01	2.800000000000000000e+01	2.600000000000000000e+01	4.100000000000000000e+01	2.800000000000000000e+01	3.100000000000000000e+01	4.200000000000000711e+01	4.400000000000000000e+01	6.000000000000000000e+01	4.600000000000000000e+01	5.400000000000000000e+01	4.700000000000000000e+01	5.500000000000000000e+01	4.800000000000000000e+01	5.700000000000000000e+01	6.400000000000000000e+01	5.100000000000000000e+01	7.600000000000000000e+01	6.700000000000000000e+01	5.700000000000000000e+01	6.700000000000000000e+01	6.200000000000000000e+01	4.700000000000000000e+01	3.700000000000000000e+01	2.800000000000000000e+01	3.000000000000000000e+01	3.400000000000000000e+01	4.400000000000000000e+01	5.700000000000000000e+01	4.200000000000000711e+01	5.500000000000000000e+01	5.900000000000000000e+01	5.200000000000000000e+01	5.200000000000000000e+01	5.800000000000000000e+01	6.700000000000000000e+01	8.000000000000000000e+01	5.900000000000000000e+01	6.100000000000000711e+01	6.500000000000000000e+01	6.200000000000000000e+01	6.000000000000000000e+01
2.100000000000000000e+01	2.400000000000000355e+01	2.700000000000000000e+01	3.100000000000000000e+01	3.300000000000000000e+01	4.300000000000000000e+01	3.600000000000000000e+01	4.300000000000000000e+01	4.900000000000000000e+01	5.000000000000000000e+01	4.400000000000000000e+01	5.400000000000000000e+01	5.099999999999999289e+01	5.800000000000000000e+01	5.900000000000000000e+01	6.800000000000000000e+01	7.800000000000000000e+01	7.000000000000000000e+01	7.900000000000000000e+01	8.400000000000000000e+01	9.100000000000000000e+01	8.600000000000000000e+01	1.060000000000000142e+02	1.110000000000000142e+02	1.050000000000000000e+02	9.400000000000000000e+01	1.060000000000000142e+02	1.130000000000000000e+02	1.030000000000000000e+02	9.300000000000000000e+01	1.080000000000000000e+02	8.100000000000000000e+01	5.599999999999999289e+01	3.900000000000000000e+01	1.500000000000000000e+01	1.000000000000000000e+01	0.000000000000000000e+00	9.999999999999998890e-01	3.000000000000000444e+00	1.000000000000000000e+01	9.000000000000000000e+00	9.000000000000000000e+00	7.999999999999999112e+00	1.000000000000000000e+01	1.100000000000000000e+01	6.000000000000000888e+00	3.999999999999999556e+00	3.999999999999999556e+00	1.999999999999999778e+00	3.000000000000000444e+00
2.400000000000000000e+01	2.499999999999999645e+01	2.600000000000000000e+01	2.900000000000000000e+01	2.499999999999999645e+01	2.600000000000000000e+01	2.800000000000000000e+01	2.800000000000000000e+01	3.100000000000000000e+01	3.600000000000000000e+01	3.600000000000000000e+01	4.900000000000000000e+01	3.700000000000000000e+01	3.400000000000000000e+01	5.300000000000000000e+01	5.300000000000000000e+01	4.800000000000000000e+01	4.600000000000000000e+01	5.900000000000000000e+01	4.800000000000000000e+01	5.700000000000000711e+01	6.000000000000000000e+01	5.500000000000000000e+01	7.000000000000000000e+01	5.400000000000000000e+01	6.100000000000000000e+01	7.600000000000000000e+01	7.300000000000000000e+01	7.200000000000000000e+01	7.800000000000000000e+01	6.700000000000000000e+01	6.500000000000000000e+01	8.200000000000000000e+01	6.900000000000000000e+01	5.700000000000000711e+01	6.400000000000000000e+01	4.999999999999999289e+01	4.800000000000000000e+01	5.300000000000000000e+01	4.100000000000000000e+01	4.500000000000000000e+01	4.000000000000000000e+01	6.100000000000000000e+01	4.999999999999999289e+01	4.999999999999999289e+01	3.500000000000000000e+01	3.900000000000000000e+01	2.800000000000000000e+01	2.900000000000000000e+01	2.600000000000000000e+01
2.000000000000000000e+01	1.800000000000000000e+01	1.800000000000000000e+01	2.100000000000000000e+01	1.599999999999999822e+01	2.900000000000000000e+01	2.300000000000000000e+01	2.200000000000000000e+01	3.000000000000000000e+01	2.800000000000000000e+01	3.199999999999999645e+01	4.000000000000000000e+01	5.300000000000000000e+01	3.400000000000000000e+01	4.400000000000000000e+01	5.700000000000000000e+01	4.300000000000000000e+01	4.999999999999999289e+01	5.600000000000000000e+01	6.100000000000000000e+01	6.500000000000000000e+01	4.499999999999999289e+01	7.100000000000000000e+01	5.900000000000000711e+01	6.200000000000000000e+01	8.300000000000000000e+01	8.200000000000000000e+01	7.900000000000000000e+01	7.800000000000000000e+01	7.400000000000000000e+01	6.600000000000000000e+01	7.000000000000000000e+01	6.399999999999999289e+01	5.700000000000000000e+01	5.500000000000000000e+01	4.900000000000000000e+01	3.900000000000000000e+01	3.500000000000000000e+01	3.300000000000000000e+01	3.700000000000000000e+01	4.000000000000000000e+01	2.700000000000000355e+01	3.600000000000000000e+01	3.500000000000000000e+01	3.100000000000000000e+01	4.600000000000000000e+01	4.100000000000000000e+01	4.600000000000000000e+01	3.100000000000000000e+01	3.000000000000000000e+01
1.200000000000000000e+01	2.000000000000000000e+01	1.900000000000000000e+01	3.000000000000000000e+01	1.900000000000000000e+01	2.000000000000000000e+01	2.900000000000000000e+01	3.000000000000000000e+01	3.100000000000000000e+01	3.300000000000000000e+01	3.000000000000000000e+01	3.100000000000000000e+01	3.500000000000000000e+01	2.900000000000000000e+01	3.800000000000000000e+01	4.400000000000000000e+01	4.800000000000000000e+01	6.200000000000000000e+01	5.700000000000000000e+01	3.900000000000000000e+01	6.300000000000000000e+01	6.100000000000000000e+01	6.800000000000000000e+01	5.500000000000000000e+01	7.400000000000000000e+01	8.300000000000000000e+01	8.500000000000000000e+01	7.700000000000000000e+01	7.700000000000000000e+01	8.700000000000000000e+01	7.500000000000000000e+01	7.000000000000000000e+01	6.500000000000000000e+01	8.000000000000000000e+01	7.600000000000000000e+01	5.100000000000000000e+01	5.200000000000000000e+01	5.600000000000000000e+01	5.400000000000000711e+01	5.300000000000000000e+01	4.100000000000000000e+01	4.100000000000000000e+01	4.100000000000000000e+01	3.500000000000000000e+01	4.400000000000000000e+01	4.700000000000000000e+01	3.500000000000000000e+01	3.300000000000000000e+01	2.600000000000000000e+01	1.700000000000000000e+01
1.200000000000000000e+01	1.400000000000000000e+01	2.700000000000000000e+01	1.900000000000000000e+01	2.300000000000000000e+01	1.800000000000000000e+01	2.400000000000000000e+01	3.000000000000000355e+01	5.300000000000000000e+01	2.800000000000000000e+01	4.400000000000000711e+01	4.800000000000000000e+01	4.100000000000000000e+01	3.200000000000000000e+01	5.100000000000000000e+01	4.899999999999999289e+01	4.200000000000000000e+01	5.500000000000000000e+01	5.699999999999999289e+01	5.699999999999999289e+01	4.899999999999999289e+01	4.200000000000000000e+01	4.000000000000000000e+01	4.200000000000000000e+01	4.100000000000000000e+01	4.899999999999999289e+01	4.899999999999999289e+01	5.300000000000000000e+01	6.000000000000000711e+01	6.500000000000000000e+01	6.200000000000000000e+01	6.700000000000000000e+01	6.600000000000000000e+01	6.700000000000000000e+01	6.200000000000000000e+01	6.500000000000000000e+01	7.300000000000000000e+01	5.000000000000000000e+01	4.500000000000000000e+01	6.900000000000000000e+01	6.400000000000000000e+01	4.899999999999999289e+01	4.899999999999999289e+01	6.200000000000000000e+01	4.700000000000000000e+01	5.800000000000000000e+01	4.500000000000000000e+01	5.900000000000000000e+01	3.300000000000000000e+01	3.500000000000000000e+01
1.800000000000000000e+01	2.700000000000000000e+01	2.100000000000000000e+01	2.600000000000000000e+01	2.600000000000000000e+01	2.600000000000000000e+01	4.300000000000000000e+01	2.900000000000000000e+01	3.200000000000000000e+01	4.900000000000000000e+01	3.800000000000000000e+01	3.400000000000000000e+01	4.000000000000000000e+01	5.600000000000000711e+01	5.600000000000000711e+01	5.100000000000000711e+01	4.800000000000000000e+01	6.300000000000000000e+01	7.200000000000000000e+01	8.200000000000000000e+01	6.900000000000000000e+01	7.200000000000000000e+01	8.900000000000000000e+01	5.600000000000000711e+01	6.900000000000000000e+01	8.900000000000000000e+01	7.400000000000000000e+01	8.900000000000000000e+01	8.100000000000000000e+01	6.900000000000000000e+01	4.000000000000000000e+01	1.700000000000000000e+01	1.000000000000000000e+01	1.200000000000000000e+01	2.200000000000000000e+01	3.500000000000000000e+01	3.900000000000000000e+01	4.300000000000000000e+01	4.500000000000000000e+01	5.300000000000000000e+01	6.500000000000000000e+01	5.200000000000000000e+01	4.900000000000000000e+01	5.000000000000000000e+01	6.300000000000000000e+01	3.800000000000000000e+01	4.599999999999999289e+01	2.800000000000000355e+01	2.100000000000000000e+01	4.000000000000000000e+00
2.600000000000000000e+01	2.800000000000000000e+01	3.400000000000000000e+01	2.900000000000000000e+01	3.500000000000000000e+01	4.700000000000000000e+01	4.500000000000000000e+01	4.400000000000000000e+01	5.200000000000000000e+01	5.000000000000000000e+01	5.800000000000000000e+01	5.700000000000000000e+01	5.700000000000000000e+01	6.300000000000000000e+01	6.700000000000000000e+01	6.600000000000000000e+01	6.800000000000000000e+01	6.400000000000000000e+01	8.500000000000000000e+01	8.000000000000000000e+01	8.500000000000000000e+01	9.200000000000000000e+01	1.100000000000000000e+02	9.400000000000000000e+01	8.900000000000000000e+01	1.000000000000000000e+02	7.700000000000000000e+01	9.600000000000000000e+01	7.000000000000000000e+01	8.600000000000000000e+01	6.900000000000000000e+01	8.400000000000000000e+01	5.500000000000000000e+01	4.800000000000000000e+01	5.800000000000000000e+01	3.500000000000000000e+01	2.400000000000000000e+01	2.600000000000000000e+01	2.300000000000000000e+01	1.400000000000000000e+01	1.500000000000000000e+01	1.300000000000000000e+01	1.300000000000000000e+01	6.000000000000000000e+00	5.000000000000000000e+00	5.000000000000000000e+00	6.000000000000000000e+00	1.000000000000000000e+00	2.000000000000000000e+00	0.000000000000000000e+00
2.100000000000000000e+01	2.900000000000000000e+01	3.200000000000000000e+01	2.300000000000000000e+01	3.200000000000000000e+01	3.600000000000000000e+01	4.400000000000000000e+01	4.000000000000000000e+01	4.800000000000000000e+01	5.300000000000000711e+01	5.300000000000000711e+01	5.199999999999999289e+01	5.300000000000000711e+01	7.200000000000000000e+01	6.100000000000000000e+01	6.600000000000000000e+01	6.400000000000000000e+01	6.200000000000000000e+01	8.600000000000000000e+01	5.600000000000000000e+01	7.900000000000000000e+01	8.400000000000000000e+01	8.900000000000000000e+01	8.000000000000000000e+01	7.000000000000000000e+01	7.600000000000000000e+01	1.080000000000000142e+02	8.300000000000000000e+01	8.800000000000000000e+01	6.700000000000000000e+01	7.400000000000000000e+01	5.099999999999999289e+01	7.400000000000000000e+01	6.100000000000000000e+01	3.800000000000000000e+01	4.800000000000000000e+01	2.700000000000000355e+01	3.800000000000000000e+01	2.800000000000000000e+01	1.500000000000000000e+01	1.900000000000000000e+01	1.200000000000000000e+01	1.100000000000000000e+01	1.299999999999999822e+01	3.000000000000000000e+00	9.000000000000000000e+00	7.000000000000000000e+00	4.000000000000000000e+00	2.000000000000000000e+00	8.000000000000000000e+00
6.100000000000000000e+01	5.200000000000000000e+01	5.900000000000000000e+01	6.299999999999999289e+01	7.600000000000000000e+01	6.600000000000000000e+01	8.300000000000000000e+01	8.200000000000000000e+01	9.800000000000000000e+01	1.060000000000000000e+02	1.010000000000000000e+02	9.600000000000000000e+01	1.360000000000000000e+02	1.040000000000000000e+02	1.060000000000000000e+02	1.080000000000000000e+02	8.800000000000000000e+01	9.200000000000000000e+01	6.000000000000000000e+01	5.900000000000000000e+01	7.600000000000000000e+01	6.800000000000000000e+01	5.300000000000000000e+01	4.500000000000000000e+01	3.500000000000000000e+01	3.200000000000000000e+01	3.300000000000000000e+01	2.500000000000000000e+01	2.500000000000000000e+01	2.300000000000000000e+01	1.300000000000000000e+01	1.400000000000000000e+01	5.000000000000000000e+00	5.000000000000000000e+00	3.000000000000000000e+00	1.000000000000000000e+00	3.000000000000000000e+00	2.000000000000000000e+00	0.000000000000000000e+00	1.000000000000000000e+00	0.000000000000000000e+00	2.000000000000000000e+00	0.000000000000000000e+00	0.000000000000000000e+00	2.000000000000000000e+00	5.000000000000000000e+00	4.000000000000000000e+00	6.000000000000000000e+00	6.000000000000000000e+00	4.000000000000000000e+00
1.700000000000000000e+01	2.799999999999999645e+01	2.000000000000000000e+01	2.899999999999999645e+01	2.200000000000000000e+01	2.000000000000000000e+01	2.500000000000000000e+01	3.000000000000000355e+01	2.700000000000000000e+01	3.400000000000000000e+01	3.500000000000000000e+01	3.200000000000000000e+01	3.100000000000000355e+01	3.800000000000000000e+01	4.400000000000000000e+01	4.600000000000000000e+01	6.500000000000000000e+01	6.000000000000000711e+01	5.300000000000000000e+01	6.200000000000000711e+01	6.000000000000000711e+01	5.500000000000000000e+01	6.500000000000000000e+01	8.000000000000000000e+01	8.800000000000000000e+01	6.800000000000000000e+01	8.100000000000000000e+01	8.300000000000000000e+01	8.300000000000000000e+01	8.000000000000000000e+01	6.900000000000000000e+01	9.300000000000000000e+01	8.900000000000000000e+01	8.200000000000000000e+01	7.600000000000000000e+01	7.700000000000000000e+01	7.600000000000000000e+01	5.899999999999999289e+01	7.300000000000000000e+01	6.300000000000000711e+01	5.100000000000000000e+01	4.000000000000000000e+01	2.300000000000000000e+01	2.200000000000000000e+01	1.200000000000000000e+01	4.000000000000000000e+00	5.000000000000000000e+00	1.000000000000000000e+01	1.300000000000000000e+01	1.700000000000000000e+01
3.400000000000000000e+01	3.200000000000000000e+01	3.400000000000000000e+01	3.099999999999999645e+01	3.400000000000000000e+01	3.600000000000000000e+01	4.000000000000000000e+01	4.100000000000000000e+01	4.400000000000000000e+01	4.900000000000000000e+01	5.099999999999999289e+01	5.300000000000000000e+01	5.600000000000000000e+01	6.199999999999999289e+01	5.800000000000000000e+01	8.200000000000000000e+01	9.400000000000000000e+01	7.400000000000000000e+01	6.700000000000000000e+01	9.800000000000000000e+01	7.200000000000000000e+01	7.600000000000000000e+01	7.600000000000000000e+01	7.100000000000000000e+01	5.500000000000000000e+01	3.400000000000000000e+01	1.500000000000000000e+01	1.000000000000000000e+01	9.000000000000000000e+00	1.900000000000000000e+01	3.600000000000000000e+01	3.099999999999999645e+01	4.500000000000000000e+01	5.099999999999999289e+01	5.500000000000000000e+01	5.900000000000000000e+01	5.099999999999999289e+01	5.400000000000000711e+01	5.099999999999999289e+01	5.800000000000000000e+01	7.500000000000000000e+01	5.700000000000000711e+01	4.300000000000000000e+01	4.400000000000000000e+01	5.400000000000000711e+01	4.900000000000000000e+01	3.700000000000000000e+01	3.400000000000000000e+01	1.900000000000000000e+01	1.900000000000000000e+01
3.400000000000000000e+01	3.200000000000000000e+01	4.100000000000000000e+01	3.700000000000000000e+01	4.100000000000000000e+01	4.700000000000000000e+01	5.499999999999999289e+01	5.100000000000000000e+01	6.300000000000000000e+01	6.400000000000000000e+01	6.100000000000000000e+01	7.500000000000000000e+01	6.400000000000000000e+01	7.500000000000000000e+01	8.500000000000000000e+01	8.200000000000000000e+01	7.500000000000000000e+01	7.700000000000000000e+01	9.500000000000000000e+01	8.200000000000000000e+01	9.900000000000000000e+01	1.010000000000000000e+02	9.300000000000000000e+01	9.200000000000000000e+01	9.200000000000000000e+01	8.100000000000000000e+01	7.100000000000000000e+01	8.400000000000000000e+01	6.400000000000000000e+01	3.900000000000000000e+01	3.700000000000000000e+01	2.000000000000000000e+01	1.499999999999999822e+01	2.100000000000000000e+01	8.000000000000000000e+00	7.000000000000000000e+00	1.100000000000000000e+01	1.300000000000000178e+01	1.300000000000000178e+01	6.000000000000000000e+00	1.800000000000000000e+01	1.200000000000000000e+01	2.200000000000000000e+01	1.900000000000000000e+01	1.200000000000000000e+01	2.800000000000000000e+01	2.499999999999999645e+01	9.000000000000000000e+00	1.700000000000000000e+01	2.000000000000000000e+01
2.400000000000000000e+01	2.300000000000000000e+01	2.999999999999999645e+01	1.900000000000000000e+01	4.200000000000000000e+01	3.100000000000000355e+01	3.800000000000000000e+01	2.700000000000000000e+01	4.500000000000000000e+01	4.400000000000000000e+01	4.500000000000000000e+01	6.400000000000000000e+01	4.400000000000000000e+01	7.400000000000000000e+01	4.900000000000000000e+01	5.099999999999999289e+01	5.600000000000000000e+01	6.800000000000000000e+01	6.400000000000000000e+01	7.200000000000000000e+01	7.800000000000000000e+01	1.019999999999999858e+02	9.200000000000000000e+01	9.800000000000000000e+01	1.060000000000000142e+02	9.500000000000001421e+01	8.400000000000000000e+01	7.400000000000000000e+01	7.200000000000000000e+01	6.700000000000000000e+01	5.800000000000000000e+01	3.200000000000000000e+01	3.700000000000000000e+01	3.600000000000000000e+01	3.600000000000000000e+01	4.200000000000000000e+01	3.500000000000000000e+01	4.400000000000000000e+01	3.400000000000000000e+01	4.500000000000000000e+01	4.600000000000000000e+01	3.300000000000000000e+01	3.800000000000000000e+01	3.100000000000000355e+01	3.100000000000000355e+01	2.100000000000000000e+01	2.600000000000000355e+01	2.300000000000000000e+01	8.000000000000000000e+00	8.000000000000000000e+00
1.100000000000000000e+01	2.000000000000000000e+01	2.900000000000000000e+01	2.200000000000000000e+01	2.300000000000000000e+01	1.800000000000000000e+01	2.500000000000000355e+01	3.500000000000000000e+01	2.600000000000000000e+01	3.100000000000000000e+01	4.900000000000000000e+01	3.900000000000000000e+01	3.100000000000000000e+01	5.299999999999999289e+01	4.300000000000000000e+01	5.000000000000000711e+01	4.800000000000000000e+01	5.299999999999999289e+01	6.500000000000000000e+01	5.900000000000000000e+01	6.500000000000000000e+01	5.500000000000000000e+01	6.600000000000000000e+01	7.000000000000000000e+01	6.300000000000000000e+01	7.800000000000000000e+01	8.800000000000000000e+01	7.900000000000000000e+01	7.200000000000000000e+01	7.800000000000000000e+01	7.500000000000000000e+01	7.000000000000000000e+01	9.000000000000000000e+01	7.800000000000000000e+01	7.400000000000000000e+01	7.300000000000000000e+01	6.300000000000000000e+01	5.700000000000000000e+01	5.299999999999999289e+01	5.299999999999999289e+01	6.300000000000000000e+01	4.400000000000000000e+01	3.300000000000000000e+01	3.900000000000000000e+01	3.400000000000000000e+01	2.400000000000000000e+01	3.000000000000000000e+01	1.100000000000000000e+01	6.999999999999999112e+00	5.000000000000000000e+00
1.800000000000000000e+01	2.400000000000000000e+01	2.200000000000000000e+01	2.900000000000000000e+01	1.800000000000000000e+01	2.800000000000000000e+01	4.000000000000000000e+01	2.900000000000000000e+01	2.800000000000000000e+01	2.500000000000000000e+01	4.300000000000000000e+01	3.500000000000000000e+01	4.200000000000000000e+01	4.700000000000000000e+01	6.200000000000000000e+01	5.900000000000000000e+01	6.400000000000000000e+01	6.300000000000000000e+01	6.600000000000000000e+01	5.200000000000000000e+01	5.600000000000000000e+01	8.800000000000000000e+01	7.100000000000000000e+01	8.100000000000000000e+01	9.700000000000000000e+01	6.300000000000000000e+01	7.900000000000000000e+01	9.100000000000000000e+01	7.100000000000000000e+01	7.400000000000000000e+01	5.600000000000000000e+01	7.100000000000000000e+01	4.100000000000000000e+01	2.800000000000000000e+01	1.300000000000000000e+01	2.000000000000000000e+00	5.000000000000000000e+00	2.000000000000000000e+00	5.000000000000000000e+00	2.300000000000000000e+01	2.400000000000000000e+01	2.300000000000000000e+01	2.900000000000000000e+01	3.800000000000000000e+01	3.300000000000000000e+01	2.800000000000000000e+01	1.900000000000000000e+01	2.800000000000000000e+01	2.600000000000000000e+01	2.600000000000000000e+01
1.500000000000000000e+01	1.200000000000000000e+01	1.500000000000000000e+01	1.700000000000000000e+01	2.200000000000000000e+01	2.000000000000000000e+01	2.000000000000000000e+01	2.600000000000000000e+01	2.600000000000000000e+01	2.900000000000000000e+01	2.700000000000000000e+01	2.400000000000000000e+01	2.800000000000000000e+01	3.800000000000000000e+01	3.200000000000000000e+01	3.600000000000000000e+01	3.700000000000000000e+01	3.600000000000000000e+01	4.700000000000000000e+01	4.600000000000000000e+01	4.400000000000000000e+01	6.000000000000000000e+01	6.000000000000000000e+01	5.700000000000000000e+01	4.400000000000000000e+01	4.700000000000000000e+01	4.100000000000000000e+01	2.700000000000000000e+01	2.800000000000000000e+01	4.800000000000000000e+01	4.600000000000000000e+01	7.300000000000000000e+01	7.400000000000000000e+01	8.699999999999998579e+01	7.300000000000000000e+01	7.200000000000000000e+01	7.500000000000000000e+01	6.200000000000000000e+01	6.600000000000000000e+01	6.000000000000000000e+01	6.000000000000000000e+01	5.299999999999999289e+01	5.700000000000000000e+01	7.100000000000000000e+01	8.100000000000000000e+01	5.299999999999999289e+01	5.800000000000000000e+01	5.299999999999999289e+01	6.000000000000000000e+01	5.500000000000000000e+01
2.100000000000000000e+01	1.900000000000000000e+01	1.500000000000000000e+01	3.000000000000000000e+01	2.800000000000000000e+01	1.900000000000000000e+01	2.300000000000000355e+01	3.000000000000000000e+01	4.000000000000000000e+01	3.700000000000000000e+01	3.600000000000000000e+01	4.300000000000000000e+01	4.700000000000000000e+01	4.300000000000000000e+01	5.000000000000000000e+01	5.600000000000000000e+01	4.700000000000000000e+01	4.400000000000000000e+01	6.000000000000000000e+01	7.300000000000000000e+01	5.600000000000000000e+01	6.000000000000000000e+01	6.500000000000000000e+01	6.000000000000000000e+01	9.500000000000000000e+01	7.000000000000000000e+01	8.900000000000000000e+01	9.699999999999998579e+01	9.300000000000000000e+01	1.070000000000000000e+02	8.500000000000000000e+01	9.000000000000000000e+01	7.000000000000000000e+01	7.200000000000000000e+01	5.200000000000000000e+01	3.000000000000000000e+01	2.100000000000000000e+01	2.000000000000000000e+01	3.300000000000000000e+01	4.100000000000000000e+01	2.800000000000000000e+01	4.400000000000000000e+01	4.500000000000000000e+01	3.500000000000000000e+01	2.400000000000000000e+01	3.000000000000000000e+01	1.600000000000000000e+01	1.200000000000000000e+01	3.000000000000000000e+00	7.000000000000000000e+00
1.399999999999999822e+01	1.500000000000000178e+01	1.900000000000000000e+01	1.399999999999999822e+01	2.000000000000000000e+01	2.400000000000000000e+01	2.899999999999999645e+01	3.400000000000000000e+01	3.400000000000000000e+01	2.400000000000000000e+01	3.400000000000000000e+01	2.500000000000000000e+01	4.200000000000000000e+01	4.000000000000000000e+01	4.500000000000000000e+01	4.100000000000000000e+01	4.000000000000000000e+01	6.000000000000000711e+01	6.700000000000000000e+01	6.200000000000000711e+01	6.100000000000000711e+01	6.100000000000000711e+01	5.300000000000000000e+01	7.200000000000000000e+01	7.300000000000000000e+01	7.700000000000000000e+01	8.300000000000000000e+01	6.700000000000000000e+01	7.100000000000000000e+01	8.100000000000000000e+01	8.600000000000000000e+01	7.900000000000000000e+01	9.900000000000000000e+01	7.100000000000000000e+01	6.700000000000000000e+01	6.500000000000000000e+01	6.200000000000000711e+01	4.700000000000000000e+01	4.700000000000000000e+01	3.900000000000000000e+01	1.600000000000000000e+01	1.100000000000000000e+01	4.000000000000000000e+00	3.000000000000000000e+00	2.000000000000000000e+00	8.000000000000000000e+00	2.000000000000000000e+01	2.100000000000000000e+01	2.500000000000000000e+01	3.500000000000000000e+01
1.600000000000000000e+01	2.100000000000000000e+01	2.100000000000000000e+01	1.300000000000000000e+01	2.400000000000000000e+01	2.200000000000000000e+01	2.700000000000000000e+01	1.900000000000000000e+01	3.300000000000000000e+01	2.700000000000000000e+01	2.700000000000000000e+01	3.900000000000000000e+01	3.600000000000000000e+01	4.700000000000000000e+01	4.700000000000000000e+01	5.000000000000000000e+01	4.500000000000000000e+01	6.600000000000000000e+01	5.400000000000000000e+01	6.000000000000000711e+01	6.800000000000000000e+01	5.300000000000000000e+01	7.600000000000000000e+01	5.699999999999999289e+01	8.000000000000000000e+01	7.400000000000000000e+01	8.000000000000000000e+01	9.600000000000000000e+01	7.900000000000000000e+01	7.700000000000000000e+01	6.800000000000000000e+01	7.600000000000000000e+01	6.100000000000000711e+01	3.600000000000000000e+01	1.700000000000000000e+01	1.399999999999999822e+01	3.000000000000000355e+01	3.300000000000000000e+01	3.900000000000000000e+01	5.200000000000000000e+01	6.700000000000000000e+01	5.200000000000000000e+01	6.200000000000000711e+01	6.500000000000000000e+01	6.400000000000000000e+01	4.400000000000000000e+01	5.300000000000000000e+01	4.700000000000000000e+01	3.100000000000000355e+01	2.600000000000000000e+01
1.300000000000000178e+01	1.400000000000000000e+01	1.400000000000000000e+01	2.000000000000000000e+01	1.500000000000000000e+01	1.500000000000000000e+01	2.600000000000000355e+01	1.600000000000000000e+01	2.700000000000000000e+01	3.000000000000000000e+01	2.900000000000000000e+01	2.900000000000000000e+01	3.899999999999999289e+01	3.000000000000000000e+01	3.600000000000000000e+01	5.899999999999999289e+01	4.300000000000000000e+01	4.600000000000000000e+01	5.600000000000000000e+01	5.400000000000000000e+01	4.400000000000000000e+01	5.000000000000000000e+01	6.400000000000000000e+01	6.900000000000000000e+01	6.400000000000000000e+01	6.800000000000000000e+01	8.000000000000000000e+01	8.200000000000000000e+01	9.000000000000000000e+01	7.799999999999998579e+01	7.900000000000000000e+01	7.300000000000000000e+01	7.300000000000000000e+01	7.000000000000000000e+01	6.700000000000000000e+01	6.100000000000000000e+01	6.900000000000000000e+01	4.800000000000000000e+01	4.100000000000000000e+01	5.000000000000000000e+01	6.500000000000000000e+01	4.700000000000000000e+01	4.800000000000000000e+01	5.700000000000000000e+01	5.400000000000000000e+01	5.400000000000000000e+01	5.300000000000000000e+01	3.000000000000000000e+01	3.400000000000000000e+01	2.700000000000000000e+01
3.000000000000000000e+01	3.000000000000000000e+01	2.600000000000000000e+01	4.300000000000000000e+01	2.799999999999999645e+01	4.400000000000000000e+01	4.000000000000000000e+01	4.800000000000000000e+01	5.200000000000000000e+01	6.800000000000000000e+01	5.500000000000000000e+01	7.000000000000000000e+01	6.100000000000000000e+01	6.300000000000000000e+01	7.700000000000000000e+01	7.500000000000000000e+01	6.500000000000000000e+01	6.900000000000000000e+01	7.200000000000000000e+01	7.200000000000000000e+01	6.800000000000000000e+01	7.500000000000000000e+01	8.600000000000000000e+01	7.200000000000000000e+01	6.600000000000000000e+01	6.500000000000000000e+01	6.800000000000000000e+01	4.300000000000000000e+01	6.100000000000000000e+01	4.900000000000000000e+01	4.000000000000000000e+01	5.500000000000000000e+01	3.700000000000000000e+01	4.100000000000000000e+01	3.300000000000000000e+01	2.799999999999999645e+01	1.600000000000000000e+01	1.900000000000000000e+01	1.800000000000000000e+01	2.200000000000000000e+01	2.400000000000000000e+01	1.300000000000000000e+01	1.100000000000000000e+01	1.700000000000000000e+01	1.700000000000000000e+01	2.300000000000000000e+01	2.100000000000000000e+01	1.800000000000000000e+01	2.799999999999999645e+01	1.900000000000000000e+01
1.900000000000000000e+01	2.400000000000000000e+01	2.000000000000000000e+01	3.600000000000000000e+01	2.800000000000000000e+01	3.400000000000000000e+01	3.400000000000000000e+01	4.100000000000000000e+01	3.000000000000000000e+01	4.400000000000000000e+01	3.500000000000000000e+01	5.200000000000000000e+01	4.100000000000000000e+01	5.200000000000000000e+01	5.300000000000000711e+01	5.300000000000000711e+01	6.600000000000000000e+01	6.300000000000000000e+01	6.300000000000000000e+01	7.400000000000000000e+01	6.600000000000000000e+01	6.300000000000000000e+01	7.800000000000000000e+01	8.800000000000000000e+01	7.700000000000000000e+01	1.000000000000000000e+02	9.400000000000000000e+01	9.499999999999998579e+01	9.499999999999998579e+01	1.300000000000000000e+02	8.400000000000000000e+01	9.100000000000000000e+01	8.300000000000000000e+01	9.200000000000000000e+01	5.400000000000000000e+01	4.200000000000000000e+01	2.899999999999999645e+01	1.000000000000000000e+01	9.000000000000000000e+00	5.000000000000000000e+00	5.000000000000000000e+00	7.000000000000000000e+00	1.200000000000000000e+01	1.000000000000000000e+01	1.900000000000000000e+01	1.100000000000000000e+01	2.100000000000000000e+01	2.800000000000000000e+01	2.100000000000000000e+01	2.200000000000000000e+01
1.400000000000000000e+01	2.400000000000000000e+01	1.600000000000000000e+01	2.000000000000000000e+01	2.100000000000000000e+01	1.900000000000000000e+01	1.600000000000000000e+01	3.200000000000000000e+01	3.900000000000000000e+01	3.200000000000000000e+01	3.000000000000000000e+01	3.800000000000000000e+01	4.700000000000000000e+01	4.100000000000000000e+01	4.000000000000000000e+01	4.500000000000000000e+01	5.300000000000000000e+01	6.200000000000000711e+01	6.400000000000000000e+01	4.700000000000000000e+01	5.200000000000000000e+01	8.500000000000000000e+01	7.600000000000000000e+01	7.000000000000000000e+01	6.800000000000000000e+01	8.200000000000000000e+01	9.200000000000000000e+01	8.400000000000000000e+01	8.700000000000000000e+01	9.600000000000000000e+01	9.400000000000000000e+01	8.599999999999998579e+01	9.300000000000000000e+01	8.900000000000000000e+01	6.700000000000000000e+01	7.200000000000000000e+01	6.100000000000000000e+01	5.600000000000000000e+01	3.700000000000000000e+01	5.900000000000000000e+01	4.200000000000000000e+01	5.399999999999999289e+01	3.300000000000000000e+01	3.600000000000000000e+01	3.800000000000000000e+01	2.200000000000000000e+01	1.900000000000000000e+01	1.400000000000000000e+01	1.600000000000000000e+01	6.000000000000000000e+00
2.700000000000000000e+01	2.600000000000000000e+01	2.999999999999999645e+01	2.900000000000000000e+01	3.400000000000000000e+01	4.600000000000000000e+01	4.300000000000000000e+01	3.800000000000000000e+01	4.100000000000000000e+01	3.400000000000000000e+01	2.900000000000000000e+01	4.700000000000000000e+01	4.100000000000000000e+01	5.600000000000000000e+01	6.800000000000000000e+01	6.100000000000000000e+01	7.500000000000000000e+01	6.500000000000000000e+01	7.700000000000000000e+01	6.500000000000000000e+01	6.600000000000000000e+01	9.200000000000000000e+01	8.600000000000000000e+01	7.900000000000000000e+01	9.800000000000001421e+01	1.120000000000000000e+02	8.200000000000000000e+01	8.500000000000000000e+01	7.800000000000000000e+01	9.300000000000000000e+01	6.700000000000000000e+01	8.000000000000000000e+01	8.700000000000000000e+01	7.700000000000000000e+01	4.500000000000000000e+01	4.400000000000000000e+01	4.900000000000000711e+01	3.200000000000000000e+01	2.400000000000000000e+01	1.300000000000000000e+01	1.000000000000000000e+01	1.200000000000000000e+01	4.000000000000000000e+00	5.000000000000000000e+00	4.000000000000000000e+00	5.000000000000000000e+00	2.000000000000000000e+00	3.000000000000000000e+00	3.000000000000000000e+00	2.000000000000000000e+00
2.300000000000000000e+01	3.800000000000000000e+01	3.700000000000000000e+01	4.200000000000000000e+01	5.200000000000000000e+01	5.100000000000000000e+01	5.899999999999999289e+01	4.800000000000000000e+01	6.100000000000000711e+01	6.700000000000000000e+01	7.100000000000000000e+01	8.300000000000000000e+01	7.700000000000000000e+01	1.000000000000000000e+02	9.700000000000000000e+01	9.500000000000000000e+01	8.700000000000000000e+01	9.300000000000000000e+01	8.700000000000000000e+01	9.600000000000000000e+01	7.500000000000000000e+01	7.700000000000000000e+01	6.700000000000000000e+01	4.700000000000000000e+01	4.200000000000000000e+01	2.900000000000000000e+01	3.200000000000000000e+01	1.500000000000000000e+01	5.000000000000000000e+00	1.200000000000000000e+01	8.000000000000000000e+00	7.000000000000000000e+00	4.000000000000000000e+00	6.000000000000000000e+00	1.100000000000000000e+01	2.000000000000000000e+01	8.000000000000000000e+00	8.000000000000000000e+00	1.200000000000000000e+01	1.600000000000000000e+01	2.100000000000000000e+01	2.100000000000000000e+01	3.000000000000000000e+01	2.900000000000000000e+01	3.100000000000000000e+01	2.600000000000000000e+01	3.200000000000000000e+01	2.600000000000000000e+01	3.500000000000000000e+01	3.400000000000000000e+01
2.600000000000000000e+01	2.300000000000000000e+01	2.900000000000000000e+01	2.900000000000000000e+01	2.700000000000000000e+01	3.700000000000000000e+01	3.100000000000000000e+01	4.000000000000000000e+01	4.300000000000000000e+01	4.800000000000000000e+01	4.000000000000000000e+01	5.100000000000000000e+01	6.200000000000000000e+01	4.600000000000000000e+01	6.300000000000000000e+01	6.800000000000000000e+01	5.600000000000000000e+01	5.200000000000000000e+01	6.900000000000000000e+01	7.400000000000000000e+01	6.500000000000000000e+01	7.800000000000000000e+01	8.600000000000000000e+01	9.000000000000000000e+01	1.110000000000000000e+02	7.500000000000000000e+01	7.800000000000000000e+01	7.800000000000000000e+01	8.600000000000000000e+01	9.700000000000000000e+01	5.800000000000000000e+01	7.000000000000000000e+01	6.900000000000000000e+01	4.600000000000000000e+01	4.000000000000000000e+01	2.900000000000000000e+01	1.900000000000000000e+01	6.000000000000000000e+00	4.000000000000000000e+00	5.000000000000000000e+00	4.000000000000000000e+00	8.000000000000000000e+00	1.400000000000000000e+01	1.600000000000000000e+01	2.200000000000000000e+01	1.500000000000000000e+01	3.000000000000000000e+01	3.300000000000000000e+01	3.700000000000000000e+01	3.600000000000000000e+01
1.400000000000000000e+01	1.800000000000000000e+01	2.100000000000000000e+01	2.400000000000000000e+01	2.700000000000000000e+01	2.000000000000000000e+01	3.400000000000000000e+01	3.000000000000000000e+01	3.400000000000000000e+01	3.000000000000000000e+01	4.300000000000000000e+01	4.200000000000000000e+01	5.400000000000000000e+01	5.200000000000000000e+01	4.900000000000000000e+01	5.700000000000000000e+01	5.400000000000000000e+01	4.600000000000000000e+01	5.100000000000000000e+01	7.200000000000000000e+01	5.700000000000000000e+01	6.500000000000000000e+01	6.800000000000000000e+01	7.000000000000000000e+01	6.900000000000000000e+01	6.600000000000000000e+01	6.600000000000000000e+01	7.100000000000000000e+01	7.000000000000000000e+01	7.900000000000000000e+01	7.000000000000000000e+01	5.800000000000000000e+01	5.000000000000000000e+01	5.800000000000000000e+01	4.400000000000000000e+01	6.000000000000000000e+01	4.400000000000000000e+01	4.100000000000000000e+01	4.300000000000000000e+01	2.900000000000000000e+01	4.100000000000000000e+01	2.400000000000000000e+01	2.300000000000000000e+01	2.700000000000000000e+01	3.000000000000000000e+01	2.700000000000000000e+01	2.400000000000000000e+01	2.600000000000000000e+01	3.400000000000000000e+01	2.100000000000000000e+01
1.000000000000000000e+01	1.800000000000000000e+01	1.500000000000000000e+01	2.200000000000000000e+01	2.300000000000000000e+01	2.300000000000000000e+01	2.600000000000000000e+01	1.900000000000000000e+01	1.800000000000000000e+01	3.500000000000000000e+01	3.600000000000000000e+01	2.600000000000000000e+01	3.500000000000000000e+01	2.600000000000000000e+01	3.300000000000000000e+01	3.900000000000000000e+01	4.000000000000000000e+01	4.800000000000000000e+01	6.300000000000000000e+01	6.500000000000000000e+01	5.600000000000000000e+01	6.100000000000000000e+01	7.000000000000000000e+01	6.600000000000000000e+01	6.600000000000000000e+01	5.500000000000000000e+01	7.400000000000000000e+01	8.400000000000000000e+01	9.100000000000001421e+01	8.100000000000000000e+01	7.800000000000000000e+01	6.600000000000000000e+01	7.200000000000000000e+01	4.900000000000000000e+01	5.300000000000000000e+01	4.900000000000000000e+01	3.700000000000000000e+01	5.700000000000000000e+01	4.200000000000000000e+01	4.400000000000000000e+01	5.200000000000000000e+01	4.300000000000000000e+01	5.400000000000000000e+01	5.300000000000000000e+01	4.000000000000000000e+01	5.600000000000000000e+01	4.100000000000000000e+01	3.600000000000000000e+01	3.300000000000000000e+01	3.400000000000000000e+01
2.500000000000000000e+01	1.900000000000000000e+01	2.500000000000000000e+01	2.500000000000000000e+01	3.400000000000000000e+01	3.500000000000000000e+01	3.000000000000000000e+01	2.899999999999999645e+01	3.400000000000000000e+01	4.800000000000000000e+01	4.000000000000000000e+01	5.000000000000000000e+01	4.900000000000000711e+01	4.700000000000000000e+01	6.400000000000000000e+01	4.900000000000000711e+01	6.700000000000000000e+01	7.400000000000000000e+01	6.800000000000000000e+01	6.100000000000000000e+01	6.000000000000000000e+01	6.900000000000000000e+01	7.100000000000000000e+01	6.000000000000000000e+01	4.600000000000000000e+01	2.100000000000000000e+01	1.700000000000000000e+01	2.100000000000000000e+01	3.700000000000000000e+01	4.000000000000000000e+01	6.700000000000000000e+01	7.100000000000000000e+01	7.900000000000000000e+01	8.000000000000000000e+01	7.300000000000000000e+01	8.600000000000000000e+01	5.500000000000000000e+01	7.600000000000000000e+01	6.500000000000000000e+01	6.600000000000000000e+01	6.000000000000000000e+01	5.700000000000000000e+01	5.200000000000000000e+01	6.300000000000000000e+01	5.300000000000000711e+01	4.800000000000000000e+01	4.100000000000000000e+01	1.400000000000000000e+01	1.700000000000000000e+01	3.000000000000000000e+00
4.700000000000000000e+01	4.200000000000000000e+01	3.500000000000000000e+01	5.100000000000000000e+01	3.900000000000000000e+01	4.000000000000000000e+01	6.000000000000000000e+01	6.400000000000000000e+01	7.400000000000000000e+01	6.400000000000000000e+01	9.100000000000000000e+01	7.200000000000000000e+01	7.100000000000000000e+01	9.400000000000000000e+01	9.300000000000000000e+01	7.100000000000000000e+01	8.500000000000000000e+01	6.400000000000000000e+01	4.500000000000000000e+01	3.200000000000000000e+01	1.500000000000000000e+01	4.000000000000000000e+00	7.000000000000000000e+00	1.200000000000000000e+01	2.000000000000000000e+01	3.400000000000000000e+01	3.600000000000000000e+01	5.200000000000000000e+01	5.600000000000000000e+01	6.400000000000000000e+01	5.699999999999999289e+01	7.400000000000000000e+01	6.900000000000000000e+01	5.699999999999999289e+01	4.400000000000000000e+01	4.800000000000000000e+01	4.100000000000000000e+01	3.500000000000000000e+01	2.700000000000000355e+01	2.700000000000000355e+01	1.900000000000000000e+01	2.000000000000000000e+01	1.400000000000000000e+01	1.500000000000000000e+01	1.300000000000000000e+01	1.700000000000000000e+01	1.900000000000000000e+01	2.100000000000000000e+01	2.300000000000000000e+01	1.500000000000000000e+01
2.900000000000000000e+01	3.300000000000000000e+01	1.800000000000000000e+01	2.800000000000000000e+01	3.100000000000000000e+01	2.600000000000000000e+01	3.400000000000000000e+01	3.700000000000000000e+01	5.500000000000000000e+01	3.700000000000000000e+01	5.600000000000000000e+01	4.700000000000000000e+01	5.900000000000000000e+01	6.000000000000000000e+01	8.300000000000000000e+01	5.900000000000000000e+01	7.300000000000000000e+01	7.900000000000000000e+01	8.300000000000000000e+01	8.000000000000000000e+01	9.000000000000000000e+01	9.600000000000000000e+01	8.800000000000000000e+01	1.070000000000000000e+02	1.050000000000000000e+02	7.900000000000000000e+01	8.300000000000000000e+01	9.400000000000000000e+01	8.600000000000000000e+01	7.400000000000000000e+01	8.000000000000000000e+01	7.900000000000000000e+01	7.100000000000000000e+01	4.500000000000000000e+01	4.100000000000000000e+01	3.400000000000000000e+01	1.700000000000000000e+01	1.800000000000000000e+01	7.000000000000000000e+00	1.000000000000000000e+01	7.000000000000000000e+00	2.000000000000000000e+00	1.100000000000000000e+01	7.000000000000000000e+00	9.000000000000000000e+00	5.000000000000000000e+00	8.000000000000000000e+00	8.000000000000000000e+00	1.000000000000000000e+01	1.200000000000000000e+01
2.900000000000000000e+01	2.100000000000000000e+01	2.000000000000000000e+01	1.800000000000000000e+01	2.900000000000000000e+01	2.700000000000000000e+01	3.200000000000000000e+01	3.100000000000000000e+01	3.500000000000000000e+01	4.400000000000000000e+01	3.600000000000000000e+01	4.200000000000000000e+01	4.300000000000000000e+01	4.900000000000000711e+01	5.100000000000000000e+01	5.300000000000000000e+01	6.500000000000000000e+01	5.300000000000000000e+01	5.700000000000000000e+01	4.699999999999999289e+01	7.300000000000000000e+01	7.700000000000000000e+01	6.800000000000000000e+01	7.400000000000000000e+01	6.500000000000000000e+01	7.000000000000000000e+01	9.399999999999998579e+01	8.500000000000000000e+01	9.800000000000001421e+01	1.010000000000000000e+02	8.900000000000000000e+01	1.080000000000000000e+02	1.020000000000000000e+02	1.010000000000000000e+02	1.000000000000000142e+02	7.400000000000000000e+01	5.800000000000000000e+01	5.300000000000000000e+01	3.900000000000000000e+01	1.900000000000000000e+01	2.000000000000000000e+01	8.000000000000000000e+00	2.999999999999999556e+00	2.999999999999999556e+00	5.000000000000000000e+00	2.000000000000000000e+00	9.000000000000000000e+00	1.300000000000000000e+01	8.000000000000000000e+00	2.000000000000000000e+01
8.000000000000000000e+00	1.400000000000000000e+01	2.000000000000000000e+01	1.800000000000000000e+01	1.900000000000000000e+01	1.800000000000000000e+01	2.300000000000000000e+01	2.000000000000000000e+01	1.600000000000000000e+01	3.099999999999999645e+01	3.099999999999999645e+01	2.700000000000000000e+01	3.000000000000000000e+01	3.900000000000000000e+01	3.500000000000000000e+01	4.600000000000000000e+01	4.200000000000000000e+01	5.200000000000000000e+01	4.100000000000000000e+01	5.100000000000000000e+01	6.500000000000000000e+01	6.000000000000000000e+01	5.500000000000000711e+01	6.000000000000000000e+01	5.700000000000000000e+01	5.900000000000000000e+01	7.200000000000000000e+01	7.300000000000000000e+01	6.700000000000000000e+01	8.700000000000000000e+01	6.400000000000000000e+01	6.400000000000000000e+01	7.300000000000000000e+01	5.100000000000000000e+01	5.800000000000000000e+01	7.600000000000000000e+01	6.300000000000000000e+01	4.800000000000000000e+01	4.800000000000000000e+01	5.400000000000000000e+01	5.000000000000000711e+01	3.900000000000000000e+01	4.800000000000000000e+01	4.300000000000000000e+01	4.900000000000000000e+01	4.100000000000000000e+01	4.000000000000000000e+01	3.300000000000000000e+01	1.900000000000000000e+01	2.600000000000000000e+01
2.400000000000000000e+01	1.900000000000000000e+01	1.200000000000000000e+01	2.800000000000000000e+01	4.000000000000000000e+01	2.000000000000000000e+01	2.200000000000000000e+01	3.000000000000000000e+01	3.000000000000000000e+01	3.400000000000000000e+01	3.300000000000000000e+01	3.700000000000000000e+01	3.300000000000000000e+01	4.300000000000000000e+01	5.099999999999999289e+01	5.200000000000000000e+01	3.800000000000000000e+01	5.000000000000000000e+01	5.700000000000000000e+01	4.700000000000000000e+01	6.600000000000000000e+01	7.200000000000000000e+01	6.100000000000000000e+01	6.200000000000000000e+01	5.600000000000000000e+01	6.500000000000000000e+01	5.800000000000000000e+01	4.700000000000000000e+01	3.800000000000000000e+01	3.000000000000000000e+01	1.600000000000000000e+01	1.600000000000000000e+01	1.800000000000000000e+01	1.400000000000000000e+01	3.200000000000000000e+01	3.600000000000000000e+01	4.000000000000000000e+01	3.400000000000000000e+01	3.800000000000000000e+01	6.500000000000000000e+01	6.000000000000000000e+01	5.500000000000000000e+01	4.800000000000000000e+01	6.000000000000000000e+01	6.600000000000000000e+01	7.000000000000000000e+01	7.100000000000000000e+01	7.000000000000000000e+01	7.400000000000000000e+01	5.899999999999999289e+01
2.000000000000000000e+01	2.599999999999999645e+01	3.300000000000000000e+01	1.500000000000000000e+01	3.700000000000000000e+01	3.800000000000000000e+01	4.200000000000000000e+01	4.500000000000000000e+01	4.000000000000000000e+01	5.000000000000000000e+01	4.700000000000000000e+01	5.300000000000000711e+01	5.700000000000000000e+01	5.900000000000000000e+01	5.199999999999999289e+01	5.300000000000000711e+01	5.099999999999999289e+01	5.400000000000000711e+01	6.100000000000000000e+01	5.199999999999999289e+01	5.199999999999999289e+01	5.700000000000000000e+01	7.300000000000000000e+01	6.700000000000000000e+01	6.700000000000000000e+01	7.700000000000000000e+01	6.800000000000000000e+01	7.500000000000000000e+01	6.700000000000000000e+01	8.800000000000000000e+01	8.200000000000000000e+01	6.800000000000000000e+01	8.200000000000000000e+01	7.600000000000000000e+01	5.600000000000000000e+01	6.400000000000000000e+01	3.600000000000000000e+01	3.300000000000000000e+01	4.700000000000000000e+01	2.900000000000000000e+01	4.000000000000000000e+01	3.800000000000000000e+01	3.300000000000000000e+01	1.900000000000000000e+01	2.700000000000000355e+01	1.200000000000000000e+01	2.100000000000000000e+01	1.299999999999999822e+01	4.000000000000000000e+00	1.000000000000000000e+00
4.900000000000000000e+01	5.300000000000000000e+01	7.500000000000000000e+01	6.000000000000000000e+01	8.300000000000000000e+01	7.400000000000000000e+01	7.800000000000000000e+01	9.900000000000000000e+01	9.100000000000000000e+01	9.400000000000000000e+01	8.600000000000000000e+01	1.190000000000000000e+02	1.160000000000000000e+02	1.110000000000000000e+02	8.400000000000000000e+01	7.100000000000000000e+01	7.700000000000000000e+01	7.000000000000000000e+01	7.400000000000000000e+01	4.800000000000000000e+01	5.100000000000000000e+01	5.200000000000000000e+01	3.500000000000000000e+01	2.400000000000000000e+01	3.100000000000000000e+01	1.700000000000000000e+01	1.300000000000000000e+01	1.000000000000000000e+01	3.000000000000000000e+00	2.000000000000000000e+00	3.000000000000000000e+00	2.000000000000000000e+00	5.000000000000000000e+00	7.000000000000000000e+00	1.000000000000000000e+01	9.000000000000000000e+00	1.300000000000000000e+01	1.000000000000000000e+01	1.600000000000000000e+01	2.500000000000000000e+01	1.800000000000000000e+01	3.200000000000000000e+01	3.200000000000000000e+01	3.000000000000000000e+01	2.600000000000000000e+01	3.200000000000000000e+01	3.600000000000000000e+01	3.400000000000000000e+01	2.700000000000000000e+01	3.000000000000000000e+01
2.100000000000000000e+01	1.800000000000000000e+01	2.800000000000000355e+01	1.900000000000000000e+01	3.000000000000000000e+01	2.800000000000000355e+01	2.800000000000000355e+01	2.500000000000000000e+01	3.300000000000000000e+01	3.500000000000000000e+01	4.400000000000000000e+01	4.400000000000000000e+01	3.800000000000000000e+01	5.300000000000000000e+01	5.200000000000000000e+01	4.699999999999999289e+01	5.400000000000000711e+01	6.400000000000000000e+01	5.900000000000000000e+01	6.300000000000000000e+01	5.600000000000000711e+01	7.700000000000000000e+01	6.800000000000000000e+01	6.400000000000000000e+01	9.100000000000000000e+01	9.600000000000000000e+01	7.100000000000000000e+01	9.700000000000001421e+01	8.000000000000000000e+01	7.300000000000000000e+01	9.800000000000000000e+01	8.600000000000001421e+01	8.400000000000000000e+01	8.400000000000000000e+01	7.400000000000000000e+01	6.200000000000000000e+01	4.200000000000000000e+01	4.200000000000000000e+01	3.000000000000000000e+01	3.500000000000000000e+01	5.100000000000000000e+01	3.900000000000000000e+01	2.899999999999999645e+01	2.800000000000000355e+01	3.600000000000000000e+01	2.300000000000000000e+01	2.200000000000000000e+01	1.100000000000000000e+01	1.800000000000000000e+01	1.200000000000000000e+01
1.500000000000000000e+01	1.900000000000000000e+01	1.400000000000000000e+01	2.100000000000000000e+01	1.800000000000000000e+01	3.000000000000000000e+01	1.800000000000000000e+01	3.300000000000000000e+01	2.800000000000000000e+01	3.199999999999999645e+01	2.900000000000000000e+01	5.500000000000000000e+01	3.800000000000000000e+01	4.999999999999999289e+01	4.600000000000000000e+01	5.400000000000000711e+01	5.500000000000000000e+01	4.300000000000000000e+01	6.300000000000000000e+01	5.100000000000000000e+01	5.800000000000000000e+01	6.800000000000000000e+01	7.200000000000000000e+01	7.900000000000000000e+01	8.300000000000000000e+01	7.400000000000000000e+01	7.500000000000000000e+01	6.700000000000000000e+01	7.800000000000000000e+01	7.200000000000000000e+01	8.999999999999998579e+01	8.400000000000000000e+01	7.300000000000000000e+01	6.600000000000000000e+01	8.900000000000000000e+01	6.200000000000000000e+01	6.300000000000000000e+01	5.600000000000000000e+01	4.700000000000000000e+01	4.499999999999999289e+01	5.500000000000000000e+01	4.900000000000000000e+01	4.499999999999999289e+01	4.000000000000000000e+01	3.500000000000000000e+01	2.499999999999999645e+01	1.300000000000000000e+01	2.300000000000000000e+01	3.999999999999999556e+00	1.999999999999999778e+00
1.600000000000000000e+01	2.100000000000000000e+01	1.500000000000000178e+01	2.000000000000000000e+01	1.600000000000000000e+01	2.400000000000000000e+01	1.800000000000000000e+01	3.300000000000000000e+01	2.700000000000000000e+01	2.899999999999999645e+01	3.200000000000000000e+01	3.900000000000000000e+01	4.600000000000000000e+01	3.600000000000000000e+01	3.800000000000000000e+01	5.200000000000000000e+01	5.000000000000000000e+01	5.900000000000000711e+01	4.800000000000000000e+01	5.799999999999999289e+01	5.300000000000000000e+01	6.100000000000000711e+01	6.100000000000000711e+01	8.300000000000000000e+01	8.400000000000000000e+01	8.200000000000000000e+01	6.900000000000000000e+01	7.300000000000000000e+01	8.100000000000000000e+01	7.500000000000000000e+01	9.700000000000000000e+01	7.800000000000000000e+01	8.000000000000000000e+01	9.000000000000000000e+01	7.400000000000000000e+01	8.300000000000000000e+01	8.200000000000000000e+01	8.000000000000000000e+01	6.600000000000000000e+01	6.600000000000000000e+01	6.700000000000000000e+01	6.300000000000000000e+01	5.699999999999999289e+01	4.400000000000000000e+01	3.300000000000000000e+01	2.100000000000000000e+01	1.100000000000000000e+01	5.000000000000000000e+00	2.000000000000000000e+00	0.000000000000000000e+00
7.100000000000000000e+01	7.200000000000000000e+01	7.800000000000000000e+01	8.600000000000000000e+01	9.600000000000000000e+01	1.040000000000000000e+02	9.200000000000000000e+01	1.260000000000000000e+02	1.150000000000000000e+02	1.280000000000000000e+02	1.340000000000000000e+02	1.390000000000000000e+02	1.470000000000000000e+02	1.430000000000000000e+02	9.100000000000000000e+01	4.400000000000000000e+01	2.100000000000000000e+01	2.100000000000000000e+01	2.200000000000000000e+01	2.300000000000000000e+01	2.300000000000000000e+01	2.600000000000000000e+01	2.200000000000000000e+01	3.000000000000000000e+01	2.500000000000000000e+01	3.400000000000000000e+01	2.200000000000000000e+01	3.900000000000000000e+01	3.500000000000000000e+01	3.600000000000000000e+01	3.400000000000000000e+01	3.300000000000000000e+01	3.099999999999999645e+01	2.400000000000000000e+01	2.300000000000000000e+01	2.400000000000000000e+01	2.600000000000000000e+01	1.300000000000000000e+01	1.600000000000000000e+01	1.900000000000000000e+01	1.300000000000000000e+01	7.000000000000000000e+00	1.600000000000000000e+01	1.600000000000000000e+01	1.100000000000000000e+01	5.000000000000000000e+00	1.100000000000000000e+01	5.000000000000000000e+00	7.000000000000000000e+00	4.000000000000000000e+00
1.600000000000000000e+01	3.200000000000000000e+01	2.200000000000000000e+01	3.500000000000000000e+01	2.700000000000000355e+01	3.500000000000000000e+01	3.600000000000000000e+01	3.900000000000000000e+01	4.800000000000000000e+01	4.700000000000000000e+01	5.700000000000000000e+01	4.800000000000000000e+01	5.900000000000000000e+01	4.500000000000000000e+01	7.500000000000000000e+01	5.600000000000000000e+01	6.600000000000000000e+01	6.500000000000000000e+01	7.300000000000000000e+01	6.000000000000000000e+01	6.900000000000000000e+01	8.100000000000000000e+01	6.299999999999999289e+01	8.300000000000000000e+01	7.300000000000000000e+01	5.000000000000000000e+01	6.200000000000000000e+01	5.000000000000000000e+01	6.299999999999999289e+01	4.200000000000000000e+01	5.400000000000000711e+01	6.700000000000000000e+01	4.600000000000000000e+01	5.400000000000000711e+01	5.800000000000000000e+01	4.700000000000000000e+01	4.500000000000000000e+01	2.599999999999999645e+01	4.300000000000000000e+01	4.400000000000000000e+01	5.300000000000000711e+01	2.800000000000000000e+01	4.600000000000000000e+01	3.900000000000000000e+01	3.000000000000000000e+01	2.800000000000000000e+01	2.900000000000000000e+01	3.800000000000000000e+01	2.500000000000000000e+01	2.000000000000000000e+01
2.300000000000000000e+01	1.300000000000000000e+01	2.700000000000000000e+01	3.100000000000000355e+01	1.900000000000000000e+01	2.000000000000000000e+01	2.799999999999999645e+01	2.300000000000000000e+01	3.200000000000000000e+01	3.000000000000000355e+01	3.300000000000000000e+01	3.200000000000000000e+01	2.400000000000000000e+01	2.600000000000000000e+01	4.200000000000000000e+01	3.800000000000000000e+01	5.699999999999999289e+01	4.300000000000000000e+01	4.300000000000000000e+01	5.300000000000000000e+01	5.000000000000000000e+01	5.500000000000000000e+01	5.599999999999999289e+01	8.100000000000000000e+01	5.500000000000000000e+01	7.900000000000000000e+01	9.000000000000000000e+01	8.700000000000000000e+01	7.000000000000000000e+01	8.400000000000000000e+01	8.200000000000000000e+01	6.600000000000000000e+01	8.800000000000000000e+01	9.700000000000000000e+01	7.400000000000000000e+01	7.600000000000000000e+01	7.600000000000000000e+01	7.100000000000000000e+01	6.200000000000000711e+01	4.800000000000000000e+01	6.000000000000000711e+01	5.699999999999999289e+01	6.200000000000000711e+01	4.100000000000000000e+01	3.200000000000000000e+01	2.899999999999999645e+01	2.400000000000000000e+01	2.400000000000000000e+01	1.000000000000000000e+01	1.300000000000000000e+01
2.300000000000000000e+01	1.800000000000000000e+01	1.800000000000000000e+01	2.600000000000000355e+01	3.200000000000000000e+01	2.200000000000000355e+01	3.800000000000000000e+01	2.700000000000000000e+01	2.900000000000000000e+01	2.800000000000000000e+01	4.000000000000000000e+01	4.200000000000000000e+01	3.700000000000000000e+01	4.000000000000000000e+01	5.300000000000000000e+01	3.900000000000000000e+01	5.800000000000000000e+01	5.900000000000000000e+01	6.800000000000000000e+01	6.100000000000000000e+01	5.699999999999999289e+01	7.100000000000000000e+01	9.400000000000000000e+01	8.100000000000000000e+01	8.900000000000000000e+01	8.200000000000000000e+01	6.700000000000000000e+01	9.500000000000000000e+01	9.300000000000001421e+01	8.700000000000000000e+01	9.700000000000000000e+01	9.799999999999998579e+01	8.600000000000000000e+01	9.500000000000000000e+01	7.300000000000000000e+01	7.000000000000000000e+01	5.400000000000000000e+01	3.500000000000000000e+01	4.000000000000000000e+01	3.600000000000000000e+01	2.100000000000000000e+01	2.200000000000000355e+01	1.400000000000000000e+01	1.300000000000000178e+01	1.400000000000000000e+01	8.000000000000000000e+00	7.000000000000000000e+00	4.000000000000000000e+00	8.000000000000000000e+00	6.000000000000000000e+00
1.100000000000000000e+01	1.200000000000000000e+01	1.800000000000000000e+01	2.200000000000000000e+01	2.100000000000000000e+01	1.700000000000000000e+01	2.300000000000000000e+01	2.300000000000000000e+01	3.400000000000000000e+01	3.300000000000000000e+01	2.100000000000000000e+01	3.300000000000000000e+01	2.800000000000000000e+01	2.999999999999999645e+01	3.200000000000000000e+01	4.200000000000000000e+01	5.100000000000000000e+01	4.100000000000000000e+01	5.100000000000000000e+01	5.200000000000000000e+01	5.600000000000000000e+01	4.900000000000000000e+01	5.300000000000000000e+01	6.100000000000000000e+01	5.800000000000000000e+01	5.300000000000000000e+01	7.000000000000000000e+01	4.200000000000000000e+01	4.200000000000000000e+01	3.700000000000000000e+01	4.700000000000000000e+01	4.500000000000000000e+01	6.200000000000000000e+01	6.200000000000000000e+01	7.400000000000000000e+01	5.999999999999999289e+01	4.700000000000000000e+01	5.300000000000000000e+01	5.600000000000000000e+01	5.300000000000000000e+01	6.200000000000000000e+01	6.600000000000000000e+01	5.900000000000000000e+01	7.500000000000000000e+01	5.999999999999999289e+01	5.900000000000000000e+01	4.800000000000000000e+01	5.499999999999999289e+01	4.900000000000000000e+01	4.900000000000000000e+01
2.000000000000000000e+01	9.000000000000000000e+00	1.900000000000000000e+01	2.200000000000000000e+01	1.600000000000000000e+01	2.100000000000000355e+01	2.100000000000000355e+01	2.400000000000000000e+01	3.000000000000000000e+01	2.300000000000000000e+01	2.100000000000000355e+01	2.900000000000000000e+01	4.100000000000000000e+01	3.600000000000000000e+01	2.700000000000000000e+01	5.000000000000000000e+01	4.899999999999999289e+01	4.500000000000000000e+01	3.800000000000000000e+01	4.500000000000000000e+01	5.200000000000000711e+01	4.400000000000000000e+01	5.000000000000000000e+01	6.600000000000000000e+01	6.600000000000000000e+01	7.200000000000000000e+01	6.000000000000000000e+01	7.200000000000000000e+01	7.500000000000000000e+01	6.200000000000000000e+01	8.200000000000000000e+01	7.600000000000000000e+01	8.700000000000000000e+01	5.800000000000000000e+01	6.600000000000000000e+01	5.100000000000000000e+01	2.700000000000000000e+01	1.300000000000000178e+01	4.000000000000000000e+00	1.100000000000000000e+01	1.200000000000000000e+01	1.600000000000000000e+01	2.700000000000000000e+01	5.500000000000000000e+01	3.100000000000000000e+01	4.800000000000000000e+01	5.000000000000000000e+01	5.300000000000000000e+01	5.899999999999999289e+01	6.900000000000000000e+01
2.800000000000000000e+01	2.100000000000000000e+01	2.300000000000000000e+01	3.300000000000000000e+01	3.800000000000000000e+01	2.600000000000000355e+01	3.300000000000000000e+01	3.400000000000000000e+01	4.600000000000000000e+01	4.100000000000000000e+01	4.600000000000000000e+01	5.000000000000000000e+01	5.800000000000000000e+01	5.600000000000000000e+01	6.200000000000000711e+01	6.400000000000000000e+01	5.999999999999999289e+01	7.600000000000000000e+01	7.500000000000000000e+01	8.200000000000000000e+01	8.400000000000000000e+01	8.400000000000000000e+01	8.500000000000000000e+01	8.900000000000000000e+01	9.400000000000000000e+01	9.000000000000000000e+01	1.030000000000000000e+02	9.200000000000000000e+01	7.900000000000000000e+01	9.000000000000000000e+01	6.600000000000000000e+01	7.400000000000000000e+01	7.900000000000000000e+01	6.700000000000000000e+01	4.900000000000000000e+01	4.100000000000000000e+01	4.500000000000000000e+01	2.600000000000000355e+01	2.200000000000000000e+01	1.400000000000000000e+01	1.499999999999999822e+01	8.000000000000000000e+00	9.000000000000000000e+00	5.000000000000000000e+00	5.000000000000000000e+00	1.000000000000000000e+00	0.000000000000000000e+00	5.000000000000000000e+00	8.000000000000000000e+00	1.000000000000000000e+00
2.900000000000000000e+01	3.100000000000000000e+01	3.100000000000000000e+01	3.200000000000000000e+01	3.500000000000000000e+01	4.200000000000000000e+01	4.600000000000000000e+01	5.500000000000000000e+01	5.100000000000000000e+01	5.399999999999999289e+01	7.100000000000000000e+01	6.700000000000000000e+01	8.000000000000000000e+01	8.400000000000000000e+01	7.500000000000000000e+01	7.500000000000000000e+01	7.400000000000000000e+01	8.000000000000000000e+01	7.400000000000000000e+01	6.200000000000000000e+01	8.900000000000000000e+01	7.300000000000000000e+01	8.400000000000000000e+01	7.500000000000000000e+01	6.500000000000000000e+01	5.899999999999999289e+01	5.800000000000000000e+01	4.500000000000000000e+01	3.700000000000000000e+01	4.100000000000000000e+01	2.100000000000000000e+01	2.800000000000000000e+01	2.400000000000000000e+01	2.300000000000000000e+01	3.000000000000000000e+01	2.800000000000000000e+01	2.500000000000000000e+01	2.900000000000000000e+01	3.000000000000000000e+01	2.200000000000000000e+01	2.699999999999999645e+01	2.699999999999999645e+01	3.400000000000000000e+01	2.300000000000000000e+01	2.000000000000000000e+01	2.100000000000000000e+01	2.400000000000000000e+01	2.400000000000000000e+01	1.100000000000000000e+01	1.600000000000000000e+01
6.500000000000000000e+01	6.800000000000000000e+01	8.600000000000000000e+01	1.050000000000000000e+02	9.200000000000000000e+01	1.010000000000000000e+02	1.010000000000000000e+02	1.130000000000000000e+02	1.220000000000000000e+02	1.220000000000000000e+02	1.530000000000000000e+02	1.560000000000000000e+02	1.690000000000000000e+02	1.670000000000000000e+02	1.020000000000000000e+02	6.000000000000000000e+01	3.500000000000000000e+01	1.900000000000000000e+01	1.100000000000000000e+01	5.000000000000000000e+00	3.000000000000000000e+00	2.000000000000000000e+00	0.000000000000000000e+00	1.000000000000000000e+00	5.000000000000000000e+00	1.000000000000000000e+01	9.000000000000000000e+00	2.100000000000000000e+01	1.800000000000000000e+01	3.200000000000000000e+01	2.800000000000000000e+01	3.700000000000000000e+01	3.700000000000000000e+01	3.600000000000000000e+01	3.600000000000000000e+01	2.800000000000000000e+01	3.400000000000000000e+01	2.600000000000000000e+01	1.900000000000000000e+01	2.100000000000000000e+01	2.100000000000000000e+01	2.000000000000000000e+01	2.400000000000000000e+01	1.500000000000000000e+01	1.600000000000000000e+01	8.000000000000000000e+00	0.000000000000000000e+00	1.000000000000000000e+00	2.000000000000000000e+00	1.000000000000000000e+00
3.100000000000000000e+01	2.400000000000000000e+01	2.800000000000000000e+01	3.200000000000000000e+01	4.600000000000000000e+01	2.700000000000000355e+01	4.500000000000000000e+01	4.000000000000000000e+01	4.700000000000000000e+01	4.500000000000000000e+01	6.299999999999999289e+01	6.600000000000000000e+01	6.600000000000000000e+01	6.600000000000000000e+01	6.200000000000000000e+01	7.300000000000000000e+01	7.000000000000000000e+01	8.200000000000000000e+01	7.700000000000000000e+01	8.000000000000000000e+01	8.700000000000000000e+01	1.010000000000000000e+02	9.500000000000000000e+01	9.700000000000000000e+01	9.900000000000000000e+01	1.130000000000000000e+02	1.280000000000000000e+02	9.600000000000000000e+01	1.000000000000000000e+02	7.300000000000000000e+01	7.300000000000000000e+01	4.300000000000000000e+01	3.100000000000000000e+01	2.100000000000000000e+01	5.000000000000000000e+00	2.000000000000000000e+00	4.000000000000000000e+00	5.000000000000000000e+00	2.400000000000000000e+01	1.600000000000000000e+01	2.700000000000000355e+01	2.599999999999999645e+01	2.599999999999999645e+01	2.200000000000000000e+01	1.400000000000000000e+01	1.700000000000000000e+01	1.500000000000000000e+01	1.200000000000000000e+01	1.100000000000000000e+01	8.000000000000000000e+00
4.900000000000000000e+01	4.000000000000000000e+01	5.300000000000000000e+01	5.300000000000000000e+01	5.700000000000000711e+01	6.400000000000000000e+01	6.299999999999999289e+01	5.600000000000000000e+01	7.900000000000000000e+01	8.100000000000000000e+01	7.700000000000000000e+01	9.900000000000000000e+01	8.600000000000000000e+01	1.050000000000000000e+02	5.799999999999999289e+01	4.800000000000000000e+01	2.800000000000000000e+01	1.900000000000000000e+01	3.500000000000000000e+01	2.400000000000000000e+01	4.100000000000000000e+01	3.800000000000000000e+01	5.600000000000000000e+01	4.700000000000000000e+01	4.300000000000000000e+01	5.300000000000000000e+01	6.200000000000000711e+01	6.299999999999999289e+01	6.200000000000000711e+01	6.200000000000000711e+01	6.800000000000000000e+01	3.900000000000000000e+01	4.200000000000000000e+01	4.700000000000000000e+01	3.900000000000000000e+01	3.800000000000000000e+01	4.500000000000000000e+01	2.800000000000000000e+01	1.800000000000000000e+01	2.300000000000000000e+01	3.600000000000000000e+01	2.000000000000000000e+01	1.900000000000000000e+01	2.800000000000000000e+01	1.500000000000000000e+01	1.900000000000000000e+01	1.400000000000000000e+01	9.000000000000000000e+00	1.400000000000000000e+01	1.600000000000000000e+01
2.799999999999999645e+01	3.400000000000000000e+01	2.799999999999999645e+01	3.500000000000000000e+01	3.300000000000000000e+01	3.700000000000000000e+01	4.100000000000000000e+01	4.600000000000000000e+01	4.300000000000000000e+01	4.999999999999999289e+01	6.700000000000000000e+01	5.400000000000000000e+01	5.700000000000000000e+01	6.100000000000000000e+01	4.700000000000000000e+01	4.500000000000000000e+01	4.900000000000000000e+01	6.000000000000000000e+01	5.400000000000000000e+01	5.599999999999999289e+01	6.800000000000000000e+01	7.400000000000000000e+01	7.300000000000000000e+01	6.300000000000000000e+01	7.800000000000000000e+01	8.500000000000000000e+01	9.600000000000000000e+01	9.000000000000000000e+01	9.600000000000000000e+01	7.800000000000000000e+01	8.800000000000000000e+01	7.700000000000000000e+01	7.900000000000000000e+01	7.700000000000000000e+01	5.400000000000000000e+01	6.700000000000000000e+01	4.800000000000000000e+01	2.900000000000000000e+01	4.100000000000000000e+01	3.200000000000000000e+01	3.500000000000000000e+01	2.499999999999999645e+01	1.600000000000000000e+01	1.500000000000000000e+01	6.000000000000000000e+00	6.000000000000000000e+00	5.000000000000000000e+00	4.000000000000000000e+00	1.000000000000000000e+00	1.000000000000000000e+00
1.700000000000000000e+01	2.200000000000000000e+01	2.700000000000000000e+01	2.400000000000000000e+01	4.100000000000000000e+01	2.500000000000000000e+01	3.000000000000000000e+01	4.100000000000000000e+01	3.700000000000000000e+01	3.900000000000000000e+01	4.400000000000000000e+01	4.700000000000000000e+01	4.400000000000000000e+01	3.300000000000000000e+01	4.000000000000000000e+01	5.300000000000000000e+01	6.500000000000000000e+01	5.900000000000000000e+01	6.600000000000000000e+01	7.200000000000000000e+01	6.300000000000000000e+01	7.600000000000000000e+01	8.300000000000000000e+01	8.900000000000000000e+01	7.400000000000000000e+01	8.500000000000000000e+01	9.300000000000000000e+01	8.600000000000000000e+01	6.900000000000000000e+01	8.300000000000000000e+01	7.600000000000000000e+01	8.300000000000000000e+01	9.800000000000000000e+01	8.200000000000000000e+01	7.800000000000000000e+01	5.500000000000000000e+01	4.500000000000000000e+01	4.400000000000000000e+01	2.900000000000000000e+01	3.300000000000000000e+01	3.200000000000000000e+01	2.500000000000000000e+01	2.500000000000000000e+01	1.900000000000000000e+01	1.200000000000000000e+01	9.000000000000000000e+00	1.500000000000000000e+01	1.100000000000000000e+01	1.000000000000000000e+01	1.000000000000000000e+01
2.800000000000000000e+01	1.600000000000000000e+01	3.500000000000000000e+01	2.800000000000000000e+01	3.000000000000000000e+01	3.100000000000000000e+01	4.100000000000000000e+01	4.400000000000000000e+01	3.700000000000000000e+01	6.300000000000000000e+01	5.000000000000000000e+01	4.800000000000000000e+01	7.400000000000000000e+01	5.000000000000000000e+01	7.000000000000000000e+01	6.800000000000000000e+01	7.400000000000000000e+01	8.000000000000000000e+01	7.900000000000000000e+01	9.600000000000000000e+01	7.700000000000000000e+01	8.000000000000000000e+01	9.900000000000000000e+01	1.060000000000000000e+02	9.700000000000000000e+01	9.100000000000000000e+01	8.600000000000000000e+01	9.300000000000000000e+01	9.200000000000000000e+01	8.200000000000000000e+01	6.500000000000000000e+01	6.000000000000000000e+01	7.300000000000000000e+01	4.500000000000000000e+01	4.800000000000000000e+01	3.200000000000000000e+01	2.600000000000000000e+01	1.700000000000000000e+01	1.800000000000000000e+01	1.000000000000000000e+01	1.100000000000000000e+01	2.000000000000000000e+01	1.400000000000000000e+01	8.000000000000000000e+00	8.000000000000000000e+00	6.000000000000000000e+00	5.000000000000000000e+00	1.000000000000000000e+01	1.000000000000000000e+01	9.000000000000000000e+00
4.400000000000000000e+01	4.900000000000000000e+01	5.500000000000000000e+01	6.100000000000000000e+01	5.800000000000000000e+01	4.600000000000000000e+01	7.200000000000000000e+01	7.100000000000000000e+01	8.400000000000000000e+01	7.300000000000000000e+01	1.010000000000000000e+02	9.000000000000000000e+01	9.400000000000000000e+01	8.700000000000000000e+01	9.700000000000000000e+01	1.030000000000000000e+02	9.300000000000000000e+01	9.600000000000000000e+01	7.400000000000000000e+01	9.100000000000000000e+01	7.300000000000000000e+01	7.300000000000000000e+01	4.300000000000000000e+01	4.600000000000000000e+01	3.000000000000000000e+01	2.600000000000000000e+01	3.100000000000000000e+01	1.200000000000000000e+01	2.000000000000000000e+01	1.000000000000000000e+01	1.000000000000000000e+01	1.700000000000000000e+01	1.500000000000000000e+01	1.400000000000000000e+01	1.400000000000000000e+01	1.600000000000000000e+01	1.900000000000000000e+01	3.500000000000000000e+01	2.300000000000000000e+01	2.400000000000000000e+01	3.400000000000000000e+01	2.000000000000000000e+01	3.400000000000000000e+01	2.600000000000000000e+01	2.200000000000000000e+01	2.100000000000000000e+01	2.600000000000000000e+01	2.600000000000000000e+01	2.300000000000000000e+01	2.400000000000000000e+01
1.600000000000000000e+01	2.200000000000000355e+01	2.800000000000000000e+01	2.400000000000000000e+01	1.700000000000000000e+01	2.700000000000000000e+01	2.600000000000000000e+01	2.900000000000000000e+01	3.200000000000000000e+01	3.500000000000000000e+01	4.100000000000000000e+01	3.700000000000000000e+01	3.000000000000000000e+01	4.200000000000000000e+01	4.900000000000000000e+01	5.700000000000000711e+01	5.700000000000000711e+01	5.200000000000000000e+01	4.700000000000000000e+01	7.600000000000000000e+01	7.700000000000000000e+01	7.200000000000000000e+01	7.200000000000000000e+01	7.600000000000000000e+01	6.700000000000000000e+01	9.800000000000000000e+01	8.500000000000000000e+01	9.000000000000000000e+01	1.040000000000000000e+02	9.500000000000001421e+01	7.600000000000000000e+01	9.000000000000000000e+01	9.000000000000000000e+01	7.900000000000000000e+01	7.000000000000000000e+01	6.200000000000000000e+01	7.200000000000000000e+01	4.800000000000000000e+01	5.400000000000000000e+01	3.400000000000000000e+01	4.100000000000000000e+01	2.800000000000000000e+01	3.600000000000000000e+01	2.300000000000000000e+01	1.500000000000000000e+01	1.400000000000000000e+01	5.000000000000000000e+00	8.000000000000000000e+00	5.000000000000000000e+00	1.000000000000000000e+01
1.800000000000000000e+01	2.500000000000000000e+01	2.800000000000000000e+01	3.500000000000000000e+01	2.500000000000000000e+01	3.400000000000000000e+01	3.300000000000000000e+01	3.000000000000000355e+01	3.000000000000000355e+01	4.800000000000000000e+01	5.600000000000000000e+01	3.500000000000000000e+01	6.100000000000000000e+01	5.200000000000000711e+01	5.400000000000000000e+01	5.300000000000000000e+01	6.600000000000000000e+01	7.100000000000000000e+01	7.300000000000000000e+01	8.600000000000000000e+01	8.400000000000000000e+01	1.019999999999999858e+02	8.400000000000000000e+01	9.900000000000000000e+01	9.600000000000000000e+01	8.700000000000000000e+01	8.700000000000000000e+01	8.700000000000000000e+01	9.600000000000000000e+01	1.000000000000000000e+02	9.800000000000000000e+01	8.700000000000000000e+01	7.800000000000000000e+01	4.200000000000000000e+01	4.600000000000000000e+01	2.900000000000000000e+01	1.400000000000000000e+01	6.000000000000000000e+00	1.600000000000000000e+01	9.000000000000000000e+00	9.000000000000000000e+00	9.000000000000000000e+00	1.000000000000000000e+01	1.800000000000000000e+01	1.200000000000000000e+01	1.800000000000000000e+01	6.000000000000000000e+00	8.000000000000000000e+00	1.700000000000000000e+01	1.400000000000000000e+01
2.900000000000000000e+01	2.500000000000000000e+01	3.100000000000000000e+01	3.700000000000000000e+01	4.100000000000000000e+01	3.300000000000000000e+01	3.800000000000000000e+01	4.900000000000000000e+01	6.900000000000000000e+01	5.599999999999999289e+01	4.900000000000000000e+01	4.700000000000000000e+01	5.900000000000000000e+01	5.200000000000000000e+01	5.599999999999999289e+01	5.400000000000000711e+01	6.600000000000000000e+01	6.600000000000000000e+01	4.300000000000000000e+01	7.600000000000000000e+01	6.700000000000000000e+01	7.100000000000000000e+01	6.800000000000000000e+01	6.200000000000000000e+01	8.700000000000000000e+01	6.300000000000000000e+01	7.600000000000000000e+01	6.800000000000000000e+01	6.800000000000000000e+01	5.500000000000000711e+01	5.400000000000000711e+01	7.700000000000000000e+01	4.300000000000000000e+01	4.800000000000000000e+01	3.500000000000000000e+01	2.500000000000000000e+01	4.400000000000000000e+01	3.900000000000000000e+01	3.800000000000000000e+01	3.200000000000000000e+01	2.700000000000000355e+01	3.200000000000000000e+01	3.200000000000000000e+01	2.200000000000000000e+01	3.400000000000000000e+01	3.200000000000000000e+01	2.400000000000000000e+01	2.700000000000000355e+01	1.700000000000000000e+01	1.900000000000000000e+01
5.400000000000000000e+01	6.900000000000000000e+01	6.100000000000000711e+01	7.800000000000000000e+01	7.100000000000000000e+01	9.500000000000000000e+01	8.300000000000000000e+01	9.900000000000000000e+01	1.060000000000000000e+02	8.900000000000000000e+01	1.040000000000000000e+02	9.400000000000000000e+01	1.200000000000000000e+02	1.030000000000000000e+02	1.280000000000000000e+02	1.050000000000000000e+02	5.300000000000000000e+01	5.700000000000000000e+01	5.500000000000000000e+01	5.700000000000000000e+01	4.300000000000000000e+01	4.400000000000000000e+01	4.100000000000000000e+01	2.700000000000000000e+01	2.900000000000000000e+01	2.900000000000000000e+01	3.800000000000000000e+01	3.600000000000000000e+01	2.900000000000000000e+01	2.700000000000000000e+01	2.600000000000000000e+01	2.100000000000000000e+01	2.200000000000000000e+01	1.800000000000000000e+01	1.500000000000000000e+01	1.700000000000000000e+01	1.500000000000000000e+01	1.600000000000000000e+01	1.600000000000000000e+01	1.100000000000000000e+01	1.100000000000000000e+01	1.100000000000000000e+01	1.100000000000000000e+01	1.800000000000000000e+01	7.000000000000000000e+00	1.000000000000000000e+01	1.300000000000000000e+01	1.200000000000000000e+01	1.400000000000000000e+01	9.000000000000000000e+00
2.500000000000000355e+01	1.900000000000000000e+01	2.500000000000000355e+01	4.000000000000000000e+01	2.500000000000000355e+01	2.600000000000000000e+01	2.700000000000000000e+01	4.500000000000000000e+01	3.900000000000000000e+01	4.800000000000000000e+01	3.600000000000000000e+01	5.000000000000000711e+01	6.300000000000000000e+01	5.700000000000000000e+01	5.600000000000000000e+01	6.900000000000000000e+01	5.900000000000000711e+01	6.200000000000000000e+01	7.400000000000000000e+01	7.000000000000000000e+01	7.400000000000000000e+01	6.800000000000000000e+01	8.400000000000000000e+01	8.400000000000000000e+01	9.200000000000000000e+01	8.500000000000000000e+01	8.300000000000000000e+01	8.400000000000000000e+01	7.800000000000000000e+01	8.300000000000000000e+01	7.300000000000000000e+01	7.600000000000000000e+01	4.800000000000000000e+01	4.800000000000000000e+01	4.000000000000000000e+01	3.300000000000000000e+01	2.700000000000000000e+01	2.000000000000000000e+01	1.400000000000000000e+01	4.000000000000000000e+00	3.000000000000000000e+00	2.000000000000000000e+00	0.000000000000000000e+00	1.000000000000000000e+00	1.000000000000000000e+00	4.000000000000000000e+00	7.000000000000000000e+00	5.000000000000000000e+00	6.000000000000000000e+00	1.600000000000000000e+01
5.000000000000000000e+01	5.200000000000000000e+01	5.900000000000000711e+01	6.100000000000000711e+01	6.299999999999999289e+01	7.800000000000000000e+01	5.800000000000000000e+01	9.800000000000000000e+01	8.900000000000000000e+01	8.100000000000000000e+01	1.110000000000000000e+02	1.330000000000000000e+02	1.280000000000000000e+02	1.190000000000000000e+02	9.900000000000000000e+01	9.900000000000000000e+01	8.100000000000000000e+01	6.400000000000000000e+01	6.000000000000000000e+01	6.200000000000000000e+01	6.000000000000000000e+01	5.300000000000000000e+01	5.900000000000000711e+01	4.900000000000000000e+01	3.700000000000000000e+01	4.000000000000000000e+01	4.300000000000000000e+01	3.500000000000000000e+01	2.900000000000000000e+01	3.800000000000000000e+01	3.500000000000000000e+01	3.100000000000000000e+01	2.500000000000000000e+01	2.300000000000000000e+01	2.800000000000000000e+01	1.800000000000000000e+01	1.400000000000000000e+01	1.300000000000000000e+01	1.400000000000000000e+01	1.600000000000000000e+01	1.300000000000000000e+01	1.200000000000000000e+01	1.500000000000000000e+01	6.000000000000000000e+00	8.000000000000000000e+00	5.000000000000000000e+00	8.000000000000000000e+00	1.200000000000000000e+01	1.100000000000000000e+01	2.000000000000000000e+00
1.400000000000000178e+01	2.200000000000000000e+01	1.100000000000000000e+01	2.200000000000000000e+01	2.100000000000000000e+01	1.700000000000000000e+01	2.700000000000000000e+01	2.400000000000000000e+01	3.600000000000000000e+01	3.400000000000000000e+01	3.300000000000000000e+01	5.400000000000000000e+01	4.300000000000000000e+01	4.400000000000000000e+01	3.900000000000000000e+01	4.300000000000000000e+01	4.600000000000000711e+01	6.800000000000000000e+01	4.699999999999999289e+01	8.000000000000000000e+01	6.700000000000000000e+01	7.500000000000000000e+01	7.200000000000000000e+01	6.600000000000000000e+01	8.500000000000000000e+01	7.200000000000000000e+01	8.200000000000000000e+01	8.700000000000000000e+01	9.000000000000000000e+01	8.200000000000000000e+01	8.600000000000000000e+01	8.300000000000000000e+01	1.060000000000000000e+02	8.000000000000000000e+01	9.200000000000001421e+01	6.900000000000000000e+01	7.000000000000000000e+01	5.900000000000000000e+01	5.200000000000000000e+01	4.600000000000000711e+01	3.500000000000000000e+01	3.500000000000000000e+01	3.900000000000000000e+01	2.200000000000000000e+01	1.400000000000000178e+01	1.100000000000000000e+01	7.000000000000000888e+00	0.000000000000000000e+00	2.000000000000000000e+00	0.000000000000000000e+00
7.000000000000000000e+00	8.000000000000000000e+00	1.900000000000000000e+01	1.300000000000000000e+01	2.100000000000000000e+01	2.500000000000000000e+01	2.700000000000000000e+01	3.200000000000000000e+01	2.500000000000000000e+01	3.300000000000000000e+01	3.800000000000000000e+01	3.800000000000000000e+01	4.100000000000000000e+01	3.700000000000000000e+01	4.000000000000000000e+01	3.600000000000000000e+01	5.200000000000000000e+01	5.000000000000000000e+01	4.400000000000000000e+01	4.800000000000000000e+01	6.100000000000000000e+01	5.900000000000000000e+01	6.000000000000000000e+01	8.800000000000000000e+01	6.500000000000000000e+01	6.500000000000000000e+01	7.300000000000000000e+01	7.400000000000000000e+01	7.200000000000000000e+01	5.500000000000000000e+01	8.600000000000000000e+01	6.600000000000000000e+01	6.400000000000000000e+01	7.300000000000000000e+01	5.800000000000000000e+01	6.100000000000000000e+01	5.900000000000000000e+01	3.700000000000000000e+01	4.700000000000000000e+01	4.600000000000000000e+01	3.900000000000000000e+01	4.100000000000000000e+01	5.600000000000000000e+01	4.900000000000000000e+01	4.200000000000000000e+01	4.700000000000000000e+01	4.800000000000000000e+01	3.800000000000000000e+01	3.300000000000000000e+01	2.900000000000000000e+01
4.100000000000000000e+01	4.500000000000000000e+01	3.700000000000000000e+01	3.600000000000000000e+01	6.600000000000000000e+01	5.700000000000000000e+01	7.100000000000000000e+01	7.300000000000000000e+01	6.900000000000000000e+01	8.200000000000000000e+01	6.800000000000000000e+01	7.900000000000000000e+01	8.700000000000000000e+01	7.700000000000000000e+01	7.900000000000000000e+01	9.100000000000000000e+01	8.200000000000000000e+01	9.200000000000000000e+01	8.100000000000000000e+01	9.100000000000000000e+01	7.300000000000000000e+01	7.800000000000000000e+01	6.400000000000000000e+01	9.300000000000000000e+01	7.200000000000000000e+01	6.300000000000000000e+01	7.100000000000000000e+01	5.600000000000000000e+01	5.300000000000000000e+01	6.300000000000000000e+01	5.100000000000000000e+01	4.000000000000000000e+01	3.900000000000000000e+01	3.300000000000000000e+01	3.400000000000000000e+01	3.400000000000000000e+01	1.900000000000000000e+01	1.500000000000000000e+01	1.700000000000000000e+01	1.300000000000000000e+01	1.300000000000000000e+01	9.000000000000000000e+00	1.100000000000000000e+01	8.000000000000000000e+00	1.900000000000000000e+01	7.000000000000000000e+00	5.000000000000000000e+00	5.000000000000000000e+00	5.000000000000000000e+00	3.000000000000000000e+00
7.400000000000000000e+01	9.900000000000000000e+01	8.800000000000000000e+01	1.070000000000000000e+02	1.170000000000000000e+02	1.250000000000000000e+02	1.250000000000000000e+02	1.290000000000000000e+02	1.360000000000000000e+02	1.610000000000000000e+02	1.780000000000000000e+02	1.860000000000000000e+02	1.830000000000000000e+02	1.690000000000000000e+02	1.490000000000000000e+02	8.600000000000000000e+01	6.200000000000000000e+01	2.700000000000000000e+01	2.000000000000000000e+01	2.000000000000000000e+01	2.300000000000000000e+01	1.500000000000000000e+01	7.999999999999999112e+00	1.200000000000000000e+01	7.999999999999999112e+00	5.000000000000000000e+00	3.000000000000000000e+00	1.999999999999999778e+00	1.999999999999999778e+00	1.999999999999999778e+00	1.999999999999999778e+00	1.999999999999999778e+00	0.000000000000000000e+00	0.000000000000000000e+00	9.999999999999998890e-01	0.000000000000000000e+00	9.999999999999998890e-01	3.000000000000000000e+00	0.000000000000000000e+00	0.000000000000000000e+00	0.000000000000000000e+00	0.000000000000000000e+00	0.000000000000000000e+00	1.999999999999999778e+00	1.999999999999999778e+00	0.000000000000000000e+00	9.999999999999998890e-01	9.999999999999998890e-01	9.999999999999998890e-01	9.999999999999998890e-01
2.100000000000000000e+01	1.800000000000000000e+01	1.400000000000000000e+01	1.400000000000000000e+01	2.000000000000000000e+01	2.300000000000000000e+01	2.400000000000000000e+01	2.300000000000000000e+01	3.700000000000000000e+01	2.400000000000000000e+01	3.200000000000000000e+01	3.500000000000000000e+01	3.300000000000000000e+01	3.400000000000000000e+01	4.200000000000000000e+01	2.900000000000000000e+01	6.100000000000000000e+01	3.800000000000000000e+01	4.800000000000000000e+01	4.700000000000000000e+01	6.100000000000000000e+01	5.999999999999999289e+01	4.900000000000000000e+01	6.200000000000000000e+01	5.000000000000000711e+01	6.100000000000000000e+01	6.800000000000000000e+01	7.900000000000000000e+01	5.800000000000000000e+01	7.600000000000000000e+01	6.400000000000000000e+01	6.700000000000000000e+01	5.900000000000000000e+01	6.500000000000000000e+01	6.300000000000000000e+01	7.000000000000000000e+01	7.000000000000000000e+01	5.900000000000000000e+01	5.999999999999999289e+01	6.600000000000000000e+01	5.800000000000000000e+01	6.100000000000000000e+01	5.300000000000000000e+01	5.900000000000000000e+01	4.200000000000000000e+01	5.300000000000000000e+01	5.200000000000000000e+01	3.400000000000000000e+01	4.100000000000000000e+01	3.200000000000000000e+01
2.300000000000000000e+01	3.300000000000000000e+01	3.500000000000000000e+01	3.900000000000000000e+01	3.300000000000000000e+01	3.500000000000000000e+01	3.300000000000000000e+01	3.200000000000000000e+01	4.400000000000000000e+01	3.400000000000000000e+01	4.600000000000000000e+01	3.700000000000000000e+01	5.100000000000000000e+01	6.400000000000000000e+01	6.200000000000000000e+01	6.600000000000000000e+01	6.000000000000000000e+01	7.100000000000000000e+01	6.400000000000000000e+01	6.900000000000000000e+01	7.500000000000000000e+01	7.200000000000000000e+01	6.300000000000000000e+01	8.100000000000000000e+01	7.000000000000000000e+01	6.900000000000000000e+01	8.100000000000000000e+01	6.900000000000000000e+01	8.500000000000000000e+01	9.300000000000000000e+01	6.300000000000000000e+01	5.800000000000000000e+01	6.300000000000000000e+01	6.700000000000000000e+01	5.400000000000000000e+01	4.700000000000000000e+01	3.200000000000000000e+01	3.600000000000000000e+01	3.100000000000000000e+01	3.800000000000000000e+01	4.600000000000000000e+01	3.600000000000000000e+01	2.300000000000000000e+01	3.200000000000000000e+01	1.100000000000000000e+01	2.800000000000000000e+01	2.300000000000000000e+01	2.100000000000000000e+01	1.500000000000000000e+01	1.800000000000000000e+01
8.100000000000000000e+01	8.300000000000000000e+01	9.000000000000000000e+01	9.800000000000000000e+01	1.080000000000000000e+02	1.320000000000000000e+02	1.220000000000000000e+02	1.250000000000000000e+02	1.330000000000000000e+02	1.670000000000000000e+02	1.650000000000000000e+02	1.720000000000000000e+02	1.890000000000000000e+02	1.690000000000000000e+02	1.230000000000000000e+02	8.700000000000000000e+01	6.000000000000000000e+01	6.200000000000000000e+01	3.300000000000000000e+01	3.400000000000000000e+01	2.100000000000000000e+01	1.900000000000000000e+01	1.700000000000000000e+01	1.800000000000000000e+01	1.300000000000000000e+01	4.000000000000000000e+00	9.000000000000000000e+00	5.000000000000000000e+00	4.000000000000000000e+00	5.000000000000000000e+00	3.000000000000000000e+00	3.000000000000000000e+00	2.000000000000000000e+00	3.000000000000000000e+00	2.000000000000000000e+00	1.000000000000000000e+00	1.000000000000000000e+00	3.000000000000000000e+00	2.000000000000000000e+00	1.000000000000000000e+00	0.000000000000000000e+00	1.000000000000000000e+00	0.000000000000000000e+00	0.000000000000000000e+00	0.000000000000000000e+00	0.000000000000000000e+00	1.000000000000000000e+00	1.000000000000000000e+00	1.000000000000000000e+00	0.000000000000000000e+00
2.100000000000000355e+01	1.700000000000000000e+01	1.900000000000000000e+01	2.300000000000000000e+01	1.100000000000000000e+01	3.200000000000000000e+01	1.800000000000000000e+01	2.700000000000000000e+01	3.200000000000000000e+01	2.500000000000000000e+01	2.800000000000000000e+01	2.600000000000000000e+01	3.400000000000000000e+01	2.800000000000000000e+01	4.200000000000000711e+01	3.700000000000000000e+01	5.600000000000000000e+01	4.300000000000000000e+01	5.400000000000000000e+01	5.100000000000000711e+01	4.400000000000000000e+01	5.400000000000000000e+01	4.000000000000000000e+01	6.000000000000000000e+01	5.000000000000000000e+01	6.600000000000000000e+01	5.600000000000000000e+01	6.600000000000000000e+01	8.200000000000000000e+01	8.500000000000000000e+01	7.899999999999998579e+01	7.000000000000000000e+01	7.500000000000000000e+01	9.300000000000000000e+01	5.100000000000000711e+01	6.200000000000000000e+01	5.900000000000000000e+01	5.100000000000000711e+01	6.100000000000000000e+01	5.400000000000000000e+01	6.100000000000000000e+01	5.800000000000000000e+01	5.400000000000000000e+01	5.600000000000000000e+01	4.800000000000000000e+01	5.600000000000000000e+01	5.900000000000000000e+01	4.300000000000000000e+01	6.000000000000000000e+01	4.300000000000000000e+01
3.400000000000000000e+01	3.300000000000000000e+01	4.400000000000000000e+01	4.100000000000000000e+01	5.300000000000000000e+01	4.700000000000000000e+01	6.299999999999999289e+01	3.800000000000000000e+01	4.800000000000000000e+01	7.200000000000000000e+01	8.200000000000000000e+01	7.200000000000000000e+01	7.100000000000000000e+01	7.400000000000000000e+01	7.600000000000000000e+01	6.500000000000000000e+01	7.300000000000000000e+01	6.199999999999999289e+01	5.500000000000000000e+01	6.399999999999999289e+01	6.399999999999999289e+01	7.100000000000000000e+01	5.700000000000000000e+01	6.099999999999999289e+01	5.100000000000000000e+01	6.600000000000000000e+01	5.900000000000000000e+01	5.300000000000000000e+01	5.600000000000000000e+01	6.299999999999999289e+01	5.900000000000000000e+01	4.200000000000000000e+01	4.000000000000000000e+01	3.800000000000000000e+01	2.900000000000000000e+01	4.200000000000000000e+01	3.300000000000000000e+01	2.600000000000000000e+01	2.600000000000000000e+01	1.800000000000000000e+01	1.900000000000000000e+01	2.100000000000000000e+01	2.300000000000000000e+01	2.999999999999999645e+01	1.800000000000000000e+01	2.200000000000000000e+01	1.900000000000000000e+01	1.599999999999999822e+01	1.599999999999999822e+01	1.200000000000000000e+01
4.700000000000000000e+01	5.000000000000000000e+01	6.200000000000000000e+01	4.900000000000000000e+01	6.099999999999999289e+01	8.100000000000000000e+01	6.099999999999999289e+01	9.000000000000000000e+01	8.300000000000000000e+01	1.100000000000000000e+02	1.010000000000000000e+02	1.030000000000000000e+02	1.080000000000000000e+02	1.170000000000000000e+02	1.050000000000000000e+02	7.800000000000000000e+01	6.300000000000000000e+01	6.099999999999999289e+01	4.500000000000000000e+01	5.200000000000000000e+01	4.700000000000000000e+01	4.400000000000000000e+01	4.700000000000000000e+01	3.700000000000000000e+01	3.300000000000000000e+01	5.800000000000000000e+01	5.300000000000000000e+01	3.600000000000000000e+01	3.400000000000000000e+01	4.500000000000000000e+01	2.700000000000000000e+01	3.000000000000000000e+01	3.500000000000000000e+01	2.400000000000000000e+01	2.900000000000000000e+01	2.800000000000000000e+01	2.400000000000000000e+01	1.400000000000000000e+01	2.400000000000000000e+01	1.300000000000000000e+01	2.200000000000000000e+01	1.600000000000000000e+01	1.600000000000000000e+01	1.400000000000000000e+01	1.000000000000000000e+01	1.100000000000000000e+01	2.000000000000000000e+01	5.000000000000000000e+00	7.000000000000000000e+00	8.000000000000000000e+00
2.900000000000000000e+01	2.700000000000000000e+01	3.100000000000000000e+01	3.200000000000000000e+01	3.000000000000000000e+01	3.000000000000000000e+01	4.100000000000000000e+01	3.700000000000000000e+01	4.800000000000000000e+01	5.600000000000000000e+01	5.500000000000000000e+01	5.400000000000000000e+01	5.600000000000000000e+01	6.400000000000000000e+01	5.700000000000000000e+01	6.200000000000000000e+01	7.200000000000000000e+01	6.700000000000000000e+01	6.900000000000000000e+01	6.200000000000000000e+01	5.300000000000000000e+01	7.400000000000000000e+01	7.200000000000000000e+01	7.400000000000000000e+01	6.500000000000000000e+01	5.700000000000000000e+01	8.900000000000000000e+01	7.100000000000000000e+01	6.200000000000000000e+01	8.100000000000000000e+01	7.300000000000000000e+01	6.300000000000000000e+01	5.700000000000000000e+01	4.300000000000000000e+01	5.100000000000000000e+01	4.000000000000000000e+01	4.800000000000000000e+01	2.500000000000000000e+01	2.400000000000000000e+01	2.600000000000000000e+01	2.100000000000000000e+01	2.600000000000000000e+01	2.100000000000000000e+01	2.300000000000000000e+01	1.700000000000000000e+01	1.300000000000000000e+01	2.400000000000000000e+01	1.300000000000000000e+01	1.000000000000000000e+01	6.000000000000000000e+00
2.300000000000000000e+01	3.000000000000000000e+01	3.500000000000000000e+01	5.500000000000000000e+01	4.000000000000000000e+01	5.100000000000000000e+01	4.000000000000000000e+01	3.700000000000000000e+01	4.900000000000000000e+01	5.400000000000000000e+01	5.299999999999999289e+01	6.199999999999999289e+01	6.000000000000000000e+01	7.000000000000000000e+01	8.000000000000000000e+01	7.200000000000000000e+01	8.700000000000000000e+01	6.600000000000000000e+01	7.700000000000000000e+01	5.400000000000000000e+01	7.600000000000000000e+01	8.000000000000000000e+01	6.700000000000000000e+01	6.600000000000000000e+01	8.000000000000000000e+01	6.800000000000000000e+01	7.900000000000000000e+01	7.800000000000000000e+01	6.600000000000000000e+01	6.300000000000000000e+01	5.800000000000000000e+01	6.400000000000000000e+01	6.100000000000000000e+01	3.700000000000000000e+01	3.700000000000000000e+01	4.200000000000000000e+01	3.700000000000000000e+01	3.600000000000000000e+01	2.100000000000000000e+01	2.300000000000000000e+01	1.900000000000000000e+01	2.100000000000000000e+01	2.300000000000000000e+01	2.100000000000000000e+01	1.600000000000000000e+01	1.700000000000000000e+01	2.600000000000000000e+01	1.399999999999999822e+01	1.200000000000000000e+01	1.300000000000000000e+01
5.500000000000000000e+01	4.700000000000000000e+01	6.800000000000000000e+01	6.300000000000000711e+01	5.500000000000000000e+01	7.100000000000000000e+01	9.100000000000000000e+01	8.100000000000000000e+01	1.050000000000000000e+02	8.700000000000000000e+01	9.200000000000000000e+01	9.900000000000000000e+01	1.320000000000000000e+02	1.300000000000000000e+02	1.070000000000000000e+02	9.700000000000000000e+01	7.400000000000000000e+01	7.000000000000000000e+01	5.800000000000000000e+01	7.600000000000000000e+01	5.900000000000000711e+01	6.700000000000000000e+01	5.300000000000000000e+01	6.300000000000000711e+01	5.500000000000000000e+01	4.500000000000000000e+01	4.200000000000000000e+01	4.200000000000000000e+01	4.400000000000000000e+01	3.800000000000000000e+01	3.400000000000000000e+01	2.700000000000000000e+01	3.400000000000000000e+01	2.300000000000000000e+01	2.500000000000000000e+01	1.700000000000000000e+01	1.600000000000000000e+01	1.100000000000000000e+01	1.500000000000000000e+01	1.100000000000000000e+01	6.000000000000000000e+00	7.000000000000000000e+00	5.000000000000000000e+00	5.000000000000000000e+00	6.000000000000000000e+00	5.000000000000000000e+00	3.000000000000000000e+00	7.000000000000000000e+00	2.000000000000000000e+00	2.000000000000000000e+00
6.800000000000000000e+01	5.600000000000000000e+01	5.999999999999999289e+01	5.500000000000000000e+01	6.900000000000000000e+01	9.100000000000000000e+01	8.000000000000000000e+01	9.500000000000000000e+01	9.400000000000000000e+01	9.400000000000000000e+01	1.160000000000000000e+02	1.080000000000000000e+02	1.550000000000000000e+02	1.440000000000000000e+02	1.169999999999999858e+02	1.270000000000000142e+02	1.180000000000000000e+02	1.090000000000000000e+02	1.040000000000000000e+02	7.500000000000000000e+01	6.900000000000000000e+01	5.300000000000000000e+01	5.700000000000000000e+01	4.200000000000000000e+01	4.100000000000000000e+01	2.999999999999999645e+01	2.300000000000000000e+01	1.100000000000000000e+01	1.300000000000000000e+01	1.800000000000000000e+01	1.200000000000000000e+01	4.000000000000000000e+00	1.000000000000000000e+00	2.000000000000000000e+00	0.000000000000000000e+00	0.000000000000000000e+00	1.000000000000000000e+00	4.000000000000000000e+00	1.000000000000000000e+00	1.000000000000000000e+00	2.000000000000000000e+00	3.000000000000000000e+00	9.000000000000000000e+00	5.000000000000000000e+00	8.000000000000000000e+00	1.000000000000000000e+01	6.000000000000000000e+00	9.000000000000000000e+00	7.000000000000000000e+00	1.000000000000000000e+01
2.500000000000000000e+01	3.400000000000000000e+01	1.900000000000000000e+01	3.199999999999999645e+01	4.100000000000000000e+01	4.100000000000000000e+01	4.700000000000000000e+01	5.699999999999999289e+01	4.900000000000000000e+01	5.500000000000000000e+01	6.700000000000000000e+01	5.400000000000000000e+01	6.500000000000000000e+01	6.700000000000000000e+01	7.500000000000000000e+01	6.399999999999999289e+01	7.600000000000000000e+01	7.700000000000000000e+01	7.400000000000000000e+01	8.000000000000000000e+01	8.300000000000000000e+01	9.000000000000000000e+01	1.050000000000000142e+02	9.500000000000000000e+01	7.100000000000000000e+01	9.300000000000000000e+01	7.600000000000000000e+01	7.200000000000000000e+01	7.300000000000000000e+01	8.800000000000000000e+01	5.400000000000000000e+01	6.200000000000000000e+01	6.300000000000000000e+01	4.700000000000000000e+01	4.900000000000000000e+01	3.500000000000000000e+01	3.600000000000000000e+01	2.100000000000000000e+01	1.300000000000000000e+01	1.700000000000000000e+01	1.300000000000000000e+01	1.400000000000000178e+01	1.000000000000000000e+01	7.000000000000000888e+00	3.000000000000000000e+00	3.999999999999999556e+00	3.999999999999999556e+00	1.999999999999999778e+00	9.999999999999998890e-01	1.999999999999999778e+00
3.800000000000000000e+01	5.300000000000000000e+01	4.700000000000000000e+01	5.000000000000000000e+01	5.500000000000000000e+01	6.199999999999999289e+01	7.100000000000000000e+01	6.800000000000000000e+01	7.500000000000000000e+01	8.400000000000000000e+01	7.500000000000000000e+01	8.400000000000000000e+01	8.300000000000000000e+01	8.200000000000000000e+01	9.700000000000000000e+01	9.000000000000000000e+01	8.100000000000000000e+01	7.600000000000000000e+01	6.900000000000000000e+01	1.030000000000000000e+02	7.100000000000000000e+01	7.900000000000000000e+01	6.199999999999999289e+01	6.100000000000000711e+01	8.300000000000000000e+01	5.500000000000000000e+01	6.000000000000000000e+01	6.500000000000000000e+01	5.000000000000000000e+01	4.100000000000000000e+01	4.000000000000000000e+01	3.600000000000000000e+01	5.800000000000000000e+01	3.000000000000000000e+01	3.300000000000000000e+01	2.900000000000000000e+01	1.700000000000000000e+01	1.700000000000000000e+01	1.200000000000000000e+01	1.900000000000000000e+01	1.100000000000000000e+01	1.300000000000000000e+01	9.000000000000000000e+00	9.000000000000000000e+00	2.000000000000000000e+00	7.000000000000000888e+00	6.000000000000000000e+00	3.000000000000000000e+00	3.000000000000000000e+00	2.000000000000000000e+00
1.900000000000000000e+01	2.300000000000000000e+01	2.100000000000000000e+01	3.100000000000000000e+01	1.700000000000000000e+01	1.900000000000000000e+01	3.600000000000000000e+01	3.800000000000000000e+01	3.900000000000000000e+01	4.400000000000000000e+01	4.400000000000000000e+01	5.000000000000000000e+01	5.699999999999999289e+01	5.300000000000000000e+01	5.100000000000000000e+01	6.400000000000000000e+01	6.400000000000000000e+01	5.799999999999999289e+01	8.800000000000000000e+01	6.900000000000000000e+01	6.700000000000000000e+01	6.900000000000000000e+01	8.400000000000000000e+01	8.700000000000000000e+01	8.700000000000000000e+01	8.200000000000000000e+01	9.000000000000000000e+01	8.300000000000000000e+01	8.900000000000000000e+01	1.100000000000000142e+02	1.040000000000000000e+02	9.600000000000000000e+01	9.899999999999998579e+01	8.600000000000000000e+01	7.500000000000000000e+01	4.000000000000000000e+01	5.300000000000000000e+01	2.899999999999999645e+01	2.800000000000000355e+01	2.400000000000000000e+01	1.200000000000000000e+01	1.500000000000000000e+01	1.000000000000000000e+01	8.000000000000000000e+00	4.000000000000000000e+00	0.000000000000000000e+00	1.000000000000000000e+00	1.000000000000000000e+00	4.000000000000000000e+00	1.000000000000000000e+00
1.200000000000000000e+01	2.500000000000000000e+01	3.000000000000000000e+01	2.000000000000000000e+01	2.100000000000000000e+01	3.300000000000000000e+01	4.300000000000000000e+01	3.900000000000000000e+01	4.000000000000000000e+01	3.800000000000000000e+01	4.400000000000000000e+01	5.100000000000000000e+01	5.000000000000000000e+01	4.700000000000000000e+01	5.000000000000000000e+01	6.200000000000000000e+01	4.800000000000000000e+01	6.700000000000000000e+01	7.700000000000000000e+01	5.700000000000000000e+01	7.300000000000000000e+01	7.900000000000000000e+01	7.300000000000000000e+01	1.000000000000000000e+02	8.700000000000000000e+01	1.020000000000000000e+02	8.700000000000000000e+01	1.130000000000000000e+02	9.900000000000000000e+01	8.800000000000000000e+01	9.700000000000000000e+01	9.300000000000000000e+01	8.300000000000000000e+01	8.500000000000000000e+01	8.400000000000000000e+01	6.700000000000000000e+01	6.400000000000000000e+01	4.600000000000000000e+01	4.400000000000000000e+01	3.000000000000000000e+01	2.900000000000000000e+01	2.900000000000000000e+01	1.200000000000000000e+01	7.000000000000000000e+00	3.000000000000000000e+00	1.000000000000000000e+00	3.000000000000000000e+00	2.000000000000000000e+00	2.000000000000000000e+00	2.000000000000000000e+00
1.000000000000000000e+01	1.500000000000000000e+01	1.500000000000000000e+01	1.800000000000000000e+01	1.900000000000000000e+01	2.300000000000000000e+01	1.700000000000000000e+01	2.100000000000000000e+01	2.600000000000000000e+01	3.200000000000000000e+01	3.000000000000000000e+01	3.700000000000000000e+01	4.000000000000000000e+01	3.600000000000000000e+01	3.200000000000000000e+01	3.099999999999999645e+01	4.600000000000000000e+01	6.100000000000000000e+01	5.700000000000000000e+01	6.100000000000000000e+01	6.500000000000000000e+01	6.600000000000000000e+01	6.300000000000000000e+01	7.100000000000000000e+01	5.900000000000000000e+01	7.200000000000000000e+01	8.100000000000000000e+01	7.400000000000000000e+01	7.100000000000000000e+01	1.010000000000000000e+02	7.700000000000000000e+01	6.199999999999999289e+01	7.500000000000000000e+01	6.500000000000000000e+01	6.600000000000000000e+01	6.800000000000000000e+01	6.600000000000000000e+01	5.700000000000000000e+01	5.900000000000000000e+01	5.700000000000000000e+01	5.900000000000000000e+01	5.600000000000000000e+01	4.200000000000000000e+01	4.300000000000000000e+01	5.400000000000000000e+01	3.400000000000000000e+01	3.000000000000000000e+01	2.200000000000000000e+01	1.900000000000000000e+01	2.000000000000000000e+01
7.400000000000000000e+01	9.500000000000000000e+01	9.500000000000000000e+01	1.090000000000000000e+02	1.130000000000000000e+02	1.020000000000000000e+02	1.430000000000000000e+02	1.470000000000000000e+02	1.600000000000000000e+02	1.790000000000000000e+02	1.360000000000000000e+02	1.820000000000000000e+02	1.820000000000000000e+02	1.680000000000000000e+02	1.200000000000000000e+02	3.600000000000000000e+01	9.000000000000000000e+00	9.000000000000000000e+00	1.700000000000000000e+01	1.900000000000000000e+01	1.700000000000000000e+01	2.200000000000000000e+01	2.100000000000000000e+01	2.500000000000000000e+01	2.700000000000000000e+01	2.400000000000000000e+01	1.800000000000000000e+01	1.900000000000000000e+01	2.500000000000000000e+01	1.300000000000000000e+01	1.700000000000000000e+01	1.700000000000000000e+01	1.600000000000000000e+01	4.000000000000000000e+00	1.400000000000000000e+01	8.000000000000000000e+00	3.000000000000000000e+00	3.000000000000000000e+00	4.000000000000000000e+00	2.000000000000000000e+00	5.000000000000000000e+00	0.000000000000000000e+00	0.000000000000000000e+00	1.000000000000000000e+00	0.000000000000000000e+00	3.000000000000000000e+00	5.000000000000000000e+00	2.000000000000000000e+00	1.000000000000000000e+00	5.000000000000000000e+00
2.200000000000000000e+01	2.500000000000000355e+01	2.100000000000000000e+01	2.800000000000000000e+01	3.100000000000000000e+01	3.100000000000000000e+01	3.800000000000000000e+01	5.100000000000000000e+01	4.100000000000000000e+01	5.900000000000000000e+01	5.100000000000000000e+01	5.799999999999999289e+01	5.600000000000000000e+01	5.600000000000000000e+01	6.600000000000000000e+01	6.600000000000000000e+01	5.900000000000000000e+01	8.600000000000000000e+01	8.600000000000000000e+01	7.100000000000000000e+01	7.800000000000000000e+01	7.800000000000000000e+01	8.600000000000000000e+01	8.300000000000000000e+01	1.000000000000000142e+02	1.090000000000000000e+02	9.100000000000000000e+01	1.060000000000000142e+02	1.140000000000000000e+02	8.700000000000000000e+01	9.400000000000001421e+01	8.900000000000000000e+01	8.200000000000000000e+01	7.900000000000000000e+01	5.300000000000000711e+01	3.700000000000000000e+01	2.400000000000000000e+01	1.600000000000000000e+01	1.500000000000000000e+01	1.500000000000000000e+01	3.000000000000000000e+00	4.000000000000000000e+00	2.000000000000000000e+00	1.000000000000000000e+00	0.000000000000000000e+00	1.000000000000000000e+00	1.000000000000000000e+00	2.000000000000000000e+00	4.000000000000000000e+00	9.000000000000000000e+00
4.500000000000000000e+01	3.100000000000000000e+01	2.800000000000000355e+01	4.000000000000000000e+01	3.800000000000000000e+01	4.900000000000000000e+01	4.400000000000000000e+01	6.300000000000000000e+01	5.500000000000000711e+01	6.300000000000000000e+01	6.700000000000000000e+01	6.600000000000000000e+01	7.600000000000000000e+01	7.300000000000000000e+01	6.500000000000000000e+01	9.000000000000000000e+01	8.100000000000000000e+01	8.300000000000000000e+01	9.000000000000000000e+01	9.000000000000000000e+01	1.060000000000000000e+02	1.050000000000000000e+02	9.800000000000000000e+01	1.030000000000000000e+02	1.100000000000000142e+02	8.400000000000000000e+01	8.400000000000000000e+01	7.200000000000000000e+01	6.500000000000000000e+01	7.400000000000000000e+01	5.200000000000000000e+01	4.800000000000000000e+01	3.400000000000000000e+01	2.400000000000000000e+01	1.400000000000000178e+01	1.300000000000000000e+01	2.000000000000000000e+00	2.000000000000000000e+00	3.000000000000000000e+00	1.000000000000000000e+00	0.000000000000000000e+00	1.000000000000000000e+00	1.000000000000000000e+00	6.000000000000000000e+00	3.000000000000000000e+00	6.000000000000000000e+00	7.000000000000000888e+00	9.000000000000000000e+00	4.000000000000000000e+00	1.100000000000000000e+01
7.400000000000000000e+01	7.000000000000000000e+01	7.400000000000000000e+01	9.100000000000000000e+01	7.900000000000000000e+01	1.280000000000000000e+02	1.120000000000000000e+02	1.030000000000000000e+02	1.290000000000000000e+02	1.330000000000000000e+02	1.269999999999999858e+02	1.460000000000000000e+02	1.490000000000000000e+02	1.720000000000000000e+02	1.320000000000000000e+02	8.900000000000000000e+01	7.500000000000000000e+01	5.600000000000000000e+01	6.000000000000000000e+01	4.700000000000000000e+01	3.300000000000000000e+01	3.200000000000000000e+01	2.600000000000000000e+01	2.100000000000000000e+01	2.000000000000000000e+01	1.800000000000000000e+01	1.500000000000000000e+01	1.600000000000000000e+01	1.900000000000000000e+01	2.000000000000000000e+01	1.700000000000000000e+01	1.500000000000000000e+01	9.000000000000000000e+00	1.100000000000000000e+01	8.000000000000000000e+00	7.000000000000000000e+00	1.200000000000000000e+01	3.000000000000000000e+00	2.000000000000000000e+00	5.000000000000000000e+00	4.000000000000000000e+00	5.000000000000000000e+00	2.000000000000000000e+00	2.000000000000000000e+00	2.000000000000000000e+00	3.000000000000000000e+00	0.000000000000000000e+00	1.000000000000000000e+00	0.000000000000000000e+00	4.000000000000000000e+00
3.000000000000000000e+01	3.900000000000000000e+01	4.200000000000000000e+01	4.300000000000000000e+01	4.100000000000000000e+01	4.900000000000000000e+01	5.400000000000000000e+01	5.799999999999999289e+01	5.400000000000000000e+01	6.700000000000000000e+01	6.300000000000000000e+01	5.500000000000000711e+01	8.200000000000000000e+01	7.100000000000000000e+01	6.700000000000000000e+01	7.600000000000000000e+01	1.000000000000000000e+02	8.600000000000000000e+01	7.600000000000000000e+01	1.070000000000000000e+02	1.010000000000000000e+02	8.000000000000000000e+01	9.800000000000000000e+01	7.300000000000000000e+01	8.400000000000000000e+01	9.400000000000000000e+01	9.900000000000000000e+01	7.500000000000000000e+01	8.300000000000000000e+01	7.700000000000000000e+01	6.300000000000000000e+01	5.300000000000000000e+01	3.800000000000000000e+01	3.500000000000000000e+01	3.000000000000000000e+01	2.300000000000000000e+01	2.100000000000000000e+01	7.000000000000000888e+00	7.000000000000000888e+00	7.000000000000000888e+00	5.000000000000000000e+00	2.000000000000000000e+00	3.000000000000000000e+00	3.000000000000000000e+00	0.000000000000000000e+00	1.000000000000000000e+00	2.000000000000000000e+00	0.000000000000000000e+00	3.000000000000000000e+00	3.000000000000000000e+00
8.400000000000000000e+01	7.800000000000000000e+01	8.900000000000000000e+01	1.180000000000000000e+02	1.300000000000000000e+02	1.230000000000000000e+02	1.400000000000000000e+02	1.650000000000000000e+02	1.520000000000000000e+02	1.720000000000000000e+02	1.820000000000000000e+02	1.810000000000000000e+02	1.880000000000000000e+02	1.960000000000000000e+02	1.250000000000000000e+02	5.500000000000000000e+01	2.900000000000000000e+01	1.600000000000000000e+01	1.400000000000000000e+01	9.000000000000000000e+00	1.000000000000000000e+01	9.000000000000000000e+00	5.000000000000000000e+00	8.000000000000000000e+00	3.000000000000000000e+00	8.000000000000000000e+00	3.000000000000000000e+00	6.000000000000000000e+00	4.000000000000000000e+00	9.000000000000000000e+00	1.000000000000000000e+01	9.000000000000000000e+00	1.200000000000000000e+01	1.400000000000000000e+01	9.000000000000000000e+00	9.000000000000000000e+00	1.000000000000000000e+01	7.000000000000000000e+00	3.000000000000000000e+00	9.000000000000000000e+00	5.000000000000000000e+00	2.000000000000000000e+00	6.000000000000000000e+00	4.000000000000000000e+00	2.000000000000000000e+00	3.000000000000000000e+00	1.000000000000000000e+00	1.000000000000000000e+00	3.000000000000000000e+00	0.000000000000000000e+00
1.400000000000000000e+01	2.999999999999999645e+01	2.000000000000000000e+01	2.300000000000000000e+01	3.400000000000000000e+01	2.900000000000000000e+01	2.900000000000000000e+01	3.800000000000000000e+01	4.200000000000000000e+01	4.100000000000000000e+01	5.200000000000000000e+01	5.800000000000000000e+01	5.200000000000000000e+01	5.500000000000000000e+01	6.400000000000000000e+01	6.600000000000000000e+01	6.500000000000000000e+01	5.400000000000000000e+01	6.700000000000000000e+01	9.799999999999998579e+01	7.300000000000000000e+01	7.200000000000000000e+01	8.800000000000000000e+01	1.050000000000000000e+02	9.200000000000000000e+01	1.100000000000000000e+02	8.700000000000000000e+01	1.060000000000000000e+02	1.080000000000000000e+02	9.900000000000000000e+01	9.000000000000000000e+01	9.200000000000000000e+01	8.800000000000000000e+01	9.500000000000000000e+01	6.100000000000000711e+01	5.200000000000000000e+01	5.000000000000000711e+01	2.999999999999999645e+01	2.300000000000000000e+01	2.100000000000000000e+01	1.900000000000000000e+01	1.000000000000000000e+01	1.100000000000000000e+01	5.000000000000000000e+00	7.000000000000000000e+00	1.000000000000000000e+00	1.000000000000000000e+00	0.000000000000000000e+00	3.000000000000000000e+00	5.000000000000000000e+00
1.100000000000000000e+01	2.000000000000000000e+01	2.100000000000000000e+01	2.500000000000000000e+01	2.900000000000000000e+01	2.600000000000000000e+01	3.000000000000000000e+01	3.500000000000000000e+01	4.000000000000000000e+01	3.600000000000000000e+01	3.000000000000000000e+01	3.800000000000000000e+01	6.200000000000000000e+01	4.000000000000000000e+01	4.800000000000000000e+01	5.400000000000000000e+01	6.100000000000000000e+01	5.900000000000000000e+01	6.300000000000000000e+01	8.300000000000000000e+01	7.900000000000000000e+01	6.100000000000000000e+01	7.200000000000000000e+01	7.200000000000000000e+01	8.400000000000000000e+01	8.200000000000000000e+01	7.300000000000000000e+01	9.100000000000000000e+01	9.100000000000000000e+01	9.200000000000000000e+01	7.300000000000000000e+01	8.000000000000000000e+01	8.500000000000000000e+01	5.200000000000000000e+01	4.300000000000000000e+01	3.700000000000000000e+01	2.500000000000000000e+01	1.400000000000000000e+01	1.000000000000000000e+01	2.000000000000000000e+00	1.000000000000000000e+00	5.000000000000000000e+00	1.200000000000000000e+01	1.400000000000000000e+01	1.900000000000000000e+01	2.300000000000000000e+01	1.100000000000000000e+01	2.300000000000000000e+01	1.900000000000000000e+01	1.400000000000000000e+01
3.100000000000000000e+01	2.300000000000000000e+01	5.000000000000000000e+01	3.500000000000000000e+01	4.100000000000000000e+01	4.300000000000000000e+01	6.000000000000000000e+01	5.600000000000000000e+01	5.899999999999999289e+01	4.600000000000000000e+01	6.800000000000000000e+01	6.000000000000000000e+01	6.000000000000000000e+01	7.200000000000000000e+01	8.500000000000000000e+01	9.600000000000000000e+01	8.500000000000000000e+01	1.020000000000000000e+02	9.000000000000000000e+01	9.500000000000000000e+01	1.100000000000000000e+02	9.300000000000000000e+01	1.070000000000000142e+02	9.400000000000000000e+01	9.600000000000000000e+01	8.100000000000000000e+01	9.800000000000000000e+01	7.400000000000000000e+01	7.800000000000000000e+01	5.100000000000000000e+01	3.900000000000000000e+01	3.100000000000000000e+01	1.600000000000000000e+01	8.000000000000000000e+00	8.000000000000000000e+00	3.000000000000000000e+00	1.000000000000000000e+00	5.000000000000000000e+00	6.000000000000000000e+00	4.000000000000000000e+00	8.000000000000000000e+00	1.100000000000000000e+01	7.000000000000000000e+00	7.000000000000000000e+00	2.300000000000000000e+01	9.000000000000000000e+00	4.000000000000000000e+00	4.000000000000000000e+00	7.000000000000000000e+00	7.000000000000000000e+00
1.500000000000000000e+01	1.000000000000000000e+01	2.700000000000000000e+01	2.000000000000000000e+01	1.800000000000000000e+01	2.300000000000000000e+01	3.000000000000000000e+01	1.800000000000000000e+01	3.300000000000000000e+01	2.900000000000000000e+01	2.800000000000000000e+01	3.100000000000000000e+01	3.800000000000000000e+01	3.400000000000000000e+01	4.000000000000000000e+01	4.300000000000000000e+01	4.500000000000000000e+01	4.600000000000000000e+01	5.100000000000000000e+01	5.300000000000000000e+01	5.500000000000000000e+01	6.600000000000000000e+01	7.500000000000000000e+01	6.500000000000000000e+01	5.899999999999999289e+01	7.400000000000000000e+01	6.400000000000000000e+01	7.300000000000000000e+01	8.100000000000000000e+01	8.400000000000001421e+01	6.300000000000000000e+01	8.900000000000000000e+01	9.099999999999998579e+01	8.500000000000000000e+01	7.600000000000000000e+01	6.400000000000000000e+01	6.700000000000000000e+01	4.400000000000000000e+01	6.000000000000000000e+01	5.500000000000000000e+01	5.800000000000000000e+01	6.800000000000000000e+01	6.300000000000000000e+01	6.000000000000000000e+01	4.000000000000000000e+01	2.900000000000000000e+01	2.300000000000000000e+01	1.500000000000000000e+01	1.100000000000000000e+01	8.000000000000000000e+00
8.200000000000000000e+01	8.200000000000000000e+01	9.500000000000000000e+01	1.060000000000000000e+02	1.010000000000000000e+02	1.230000000000000000e+02	1.270000000000000000e+02	1.460000000000000000e+02	1.240000000000000000e+02	1.540000000000000000e+02	1.490000000000000000e+02	1.690000000000000000e+02	1.570000000000000000e+02	1.680000000000000000e+02	1.580000000000000000e+02	1.140000000000000000e+02	7.800000000000000000e+01	4.600000000000000000e+01	4.400000000000000000e+01	3.000000000000000000e+01	2.200000000000000000e+01	1.400000000000000000e+01	9.000000000000000000e+00	5.000000000000000000e+00	1.999999999999999778e+00	1.999999999999999778e+00	0.000000000000000000e+00	3.000000000000000000e+00	1.999999999999999778e+00	9.999999999999998890e-01	0.000000000000000000e+00	6.000000000000000000e+00	9.999999999999998890e-01	1.100000000000000000e+01	5.000000000000000000e+00	5.000000000000000000e+00	7.000000000000000000e+00	7.000000000000000000e+00	3.000000000000000000e+00	6.000000000000000000e+00	3.999999999999999556e+00	5.000000000000000000e+00	3.000000000000000000e+00	0.000000000000000000e+00	0.000000000000000000e+00	0.000000000000000000e+00	0.000000000000000000e+00	0.000000000000000000e+00	0.000000000000000000e+00	3.999999999999999556e+00
1.600000000000000000e+01	1.600000000000000000e+01	2.500000000000000000e+01	2.800000000000000355e+01	2.700000000000000000e+01	2.600000000000000000e+01	3.300000000000000000e+01	2.500000000000000000e+01	2.900000000000000000e+01	3.000000000000000000e+01	3.900000000000000000e+01	2.600000000000000000e+01	3.400000000000000000e+01	3.900000000000000000e+01	5.400000000000000000e+01	4.900000000000000000e+01	4.900000000000000000e+01	5.600000000000000711e+01	5.800000000000000000e+01	7.800000000000000000e+01	6.100000000000000000e+01	7.500000000000000000e+01	8.600000000000000000e+01	7.300000000000000000e+01	9.600000000000000000e+01	8.800000000000000000e+01	9.100000000000001421e+01	1.060000000000000000e+02	9.299999999999998579e+01	8.900000000000000000e+01	9.700000000000000000e+01	9.700000000000000000e+01	1.010000000000000000e+02	9.000000000000000000e+01	9.299999999999998579e+01	9.700000000000000000e+01	6.600000000000000000e+01	3.800000000000000000e+01	3.300000000000000000e+01	3.500000000000000000e+01	8.000000000000000000e+00	5.000000000000000000e+00	5.000000000000000000e+00	1.000000000000000000e+01	1.800000000000000000e+01	2.200000000000000000e+01	1.300000000000000000e+01	1.700000000000000000e+01	1.400000000000000178e+01	8.000000000000000000e+00
1.600000000000000000e+01	2.500000000000000000e+01	1.900000000000000000e+01	2.300000000000000355e+01	4.000000000000000000e+01	2.700000000000000000e+01	2.000000000000000000e+01	3.500000000000000000e+01	2.300000000000000355e+01	2.900000000000000000e+01	4.100000000000000000e+01	3.800000000000000000e+01	3.800000000000000000e+01	5.200000000000000000e+01	4.200000000000000000e+01	5.699999999999999289e+01	4.300000000000000000e+01	6.300000000000000000e+01	5.500000000000000000e+01	7.000000000000000000e+01	4.800000000000000000e+01	7.000000000000000000e+01	7.300000000000000000e+01	8.000000000000000000e+01	7.700000000000000000e+01	8.500000000000000000e+01	8.000000000000000000e+01	8.100000000000000000e+01	8.800000000000000000e+01	8.300000000000000000e+01	8.700000000000000000e+01	7.500000000000000000e+01	8.200000000000000000e+01	6.900000000000000000e+01	8.200000000000000000e+01	8.200000000000000000e+01	6.900000000000000000e+01	4.800000000000000000e+01	5.500000000000000000e+01	5.100000000000000000e+01	5.699999999999999289e+01	3.900000000000000000e+01	3.900000000000000000e+01	2.600000000000000000e+01	1.900000000000000000e+01	8.000000000000000000e+00	5.000000000000000000e+00	3.000000000000000000e+00	1.000000000000000000e+00	2.000000000000000000e+00
5.400000000000000000e+01	5.400000000000000000e+01	5.900000000000000000e+01	4.800000000000000000e+01	6.299999999999999289e+01	8.100000000000000000e+01	9.100000000000000000e+01	8.500000000000000000e+01	9.400000000000000000e+01	9.000000000000000000e+01	1.010000000000000000e+02	1.120000000000000000e+02	1.290000000000000000e+02	1.210000000000000000e+02	1.420000000000000000e+02	1.300000000000000000e+02	1.310000000000000000e+02	1.159999999999999858e+02	1.070000000000000000e+02	1.169999999999999858e+02	1.130000000000000000e+02	6.100000000000000000e+01	6.200000000000000711e+01	4.000000000000000000e+01	3.000000000000000000e+01	2.200000000000000000e+01	1.400000000000000000e+01	1.300000000000000000e+01	7.000000000000000000e+00	8.000000000000000000e+00	9.000000000000000000e+00	6.000000000000000000e+00	1.600000000000000000e+01	2.300000000000000000e+01	1.500000000000000000e+01	1.900000000000000000e+01	9.000000000000000000e+00	7.000000000000000000e+00	1.500000000000000000e+01	8.000000000000000000e+00	8.000000000000000000e+00	5.000000000000000000e+00	3.000000000000000000e+00	3.000000000000000000e+00	0.000000000000000000e+00	2.000000000000000000e+00	2.000000000000000000e+00	3.000000000000000000e+00	2.000000000000000000e+00	3.000000000000000000e+00
5.000000000000000000e+01	4.100000000000000000e+01	4.500000000000000000e+01	7.100000000000000000e+01	5.200000000000000000e+01	6.300000000000000000e+01	6.900000000000000000e+01	6.500000000000000000e+01	8.100000000000000000e+01	6.700000000000000000e+01	9.400000000000000000e+01	1.040000000000000000e+02	9.900000000000000000e+01	1.060000000000000000e+02	1.180000000000000000e+02	1.430000000000000000e+02	1.070000000000000000e+02	1.380000000000000000e+02	1.400000000000000000e+02	1.200000000000000000e+02	1.300000000000000000e+02	1.139999999999999858e+02	1.020000000000000000e+02	8.600000000000000000e+01	4.400000000000000000e+01	5.300000000000000000e+01	3.300000000000000000e+01	2.000000000000000000e+01	1.300000000000000000e+01	1.400000000000000000e+01	7.000000000000000000e+00	1.200000000000000000e+01	1.300000000000000000e+01	2.000000000000000000e+01	1.800000000000000000e+01	6.000000000000000000e+00	1.400000000000000000e+01	8.000000000000000000e+00	8.000000000000000000e+00	5.000000000000000000e+00	5.000000000000000000e+00	5.000000000000000000e+00	5.000000000000000000e+00	0.000000000000000000e+00	2.000000000000000000e+00	3.000000000000000000e+00	1.000000000000000000e+00	2.000000000000000000e+00	3.000000000000000000e+00	0.000000000000000000e+00
3.000000000000000000e+01	3.000000000000000000e+01	3.600000000000000000e+01	4.100000000000000000e+01	4.700000000000000000e+01	4.800000000000000000e+01	4.600000000000000000e+01	5.500000000000000711e+01	5.000000000000000000e+01	7.600000000000000000e+01	5.400000000000000000e+01	8.300000000000000000e+01	8.100000000000000000e+01	7.200000000000000000e+01	8.000000000000000000e+01	8.400000000000000000e+01	1.050000000000000000e+02	1.030000000000000000e+02	1.110000000000000142e+02	1.270000000000000000e+02	1.090000000000000000e+02	1.020000000000000000e+02	7.500000000000000000e+01	7.900000000000000000e+01	5.300000000000000000e+01	2.300000000000000000e+01	4.000000000000000000e+00	1.100000000000000000e+01	2.500000000000000000e+01	2.400000000000000000e+01	2.600000000000000000e+01	3.400000000000000000e+01	2.200000000000000000e+01	2.200000000000000000e+01	1.100000000000000000e+01	1.600000000000000000e+01	1.300000000000000000e+01	4.000000000000000000e+00	2.000000000000000000e+00	1.000000000000000000e+00	0.000000000000000000e+00	4.000000000000000000e+00	9.000000000000000000e+00	1.100000000000000000e+01	1.300000000000000000e+01	1.200000000000000000e+01	1.600000000000000000e+01	1.000000000000000000e+01	7.000000000000000888e+00	1.100000000000000000e+01
2.900000000000000000e+01	3.200000000000000000e+01	2.499999999999999645e+01	4.300000000000000000e+01	3.800000000000000000e+01	3.200000000000000000e+01	4.000000000000000000e+01	4.600000000000000000e+01	5.200000000000000000e+01	5.599999999999999289e+01	7.400000000000000000e+01	7.300000000000000000e+01	6.600000000000000000e+01	7.700000000000000000e+01	7.500000000000000000e+01	6.500000000000000000e+01	6.300000000000000000e+01	7.400000000000000000e+01	7.200000000000000000e+01	6.700000000000000000e+01	7.800000000000000000e+01	7.400000000000000000e+01	6.900000000000000000e+01	8.900000000000000000e+01	7.500000000000000000e+01	7.800000000000000000e+01	8.000000000000000000e+01	7.400000000000000000e+01	7.000000000000000000e+01	7.800000000000000000e+01	7.000000000000000000e+01	4.500000000000000000e+01	5.700000000000000000e+01	5.500000000000000000e+01	3.500000000000000000e+01	3.500000000000000000e+01	3.700000000000000000e+01	2.900000000000000000e+01	2.799999999999999645e+01	2.900000000000000000e+01	2.499999999999999645e+01	2.499999999999999645e+01	1.300000000000000000e+01	9.000000000000000000e+00	1.100000000000000000e+01	1.399999999999999822e+01	9.000000000000000000e+00	6.999999999999999112e+00	6.000000000000000000e+00	6.999999999999999112e+00
2.400000000000000355e+01	2.300000000000000000e+01	3.600000000000000000e+01	3.700000000000000000e+01	2.300000000000000000e+01	4.900000000000000000e+01	4.500000000000000000e+01	4.300000000000000000e+01	6.600000000000000000e+01	4.900000000000000000e+01	5.200000000000000000e+01	6.000000000000000000e+01	5.800000000000000000e+01	6.399999999999999289e+01	6.300000000000000000e+01	6.300000000000000000e+01	8.800000000000000000e+01	7.700000000000000000e+01	8.200000000000000000e+01	9.700000000000000000e+01	8.800000000000000000e+01	8.600000000000000000e+01	1.019999999999999858e+02	1.000000000000000000e+02	1.050000000000000000e+02	9.900000000000000000e+01	1.080000000000000000e+02	1.240000000000000000e+02	9.200000000000000000e+01	1.140000000000000000e+02	7.600000000000000000e+01	5.200000000000000000e+01	2.300000000000000000e+01	1.300000000000000000e+01	3.999999999999999556e+00	6.999999999999999112e+00	7.999999999999999112e+00	7.999999999999999112e+00	9.000000000000000000e+00	2.100000000000000000e+01	2.200000000000000000e+01	1.300000000000000000e+01	7.999999999999999112e+00	9.000000000000000000e+00	3.999999999999999556e+00	1.999999999999999778e+00	3.999999999999999556e+00	9.999999999999998890e-01	0.000000000000000000e+00	3.000000000000000444e+00
2.800000000000000355e+01	2.800000000000000355e+01	3.100000000000000000e+01	3.500000000000000000e+01	4.100000000000000000e+01	5.900000000000000000e+01	4.600000000000000000e+01	5.400000000000000000e+01	5.800000000000000000e+01	5.800000000000000000e+01	6.000000000000000711e+01	6.900000000000000000e+01	7.700000000000000000e+01	6.200000000000000000e+01	6.900000000000000000e+01	6.399999999999999289e+01	7.800000000000000000e+01	9.100000000000000000e+01	8.900000000000000000e+01	9.600000000000000000e+01	9.000000000000000000e+01	1.139999999999999858e+02	1.030000000000000000e+02	1.110000000000000000e+02	1.069999999999999858e+02	8.900000000000000000e+01	1.069999999999999858e+02	8.900000000000000000e+01	8.600000000000000000e+01	7.100000000000000000e+01	4.700000000000000000e+01	4.900000000000000000e+01	3.500000000000000000e+01	1.599999999999999822e+01	1.400000000000000178e+01	9.000000000000000000e+00	9.000000000000000000e+00	1.999999999999999778e+00	3.999999999999999556e+00	1.999999999999999778e+00	3.000000000000000000e+00	1.999999999999999778e+00	5.000000000000000000e+00	3.999999999999999556e+00	7.999999999999999112e+00	3.999999999999999556e+00	1.300000000000000000e+01	6.000000000000000000e+00	7.000000000000000888e+00	1.999999999999999778e+00
1.800000000000000000e+01	1.400000000000000000e+01	1.200000000000000000e+01	1.600000000000000000e+01	2.400000000000000000e+01	2.600000000000000000e+01	2.300000000000000000e+01	1.800000000000000000e+01	3.100000000000000000e+01	2.900000000000000000e+01	2.700000000000000000e+01	2.800000000000000000e+01	2.500000000000000000e+01	3.200000000000000000e+01	3.400000000000000000e+01	3.700000000000000000e+01	3.700000000000000000e+01	4.300000000000000000e+01	5.600000000000000000e+01	4.600000000000000000e+01	6.400000000000000000e+01	4.800000000000000000e+01	6.000000000000000000e+01	5.700000000000000000e+01	5.200000000000000000e+01	7.500000000000000000e+01	5.800000000000000000e+01	7.100000000000000000e+01	7.999999999999998579e+01	8.800000000000000000e+01	8.900000000000000000e+01	7.400000000000000000e+01	8.800000000000000000e+01	8.800000000000000000e+01	7.600000000000000000e+01	6.400000000000000000e+01	7.000000000000000000e+01	5.900000000000000000e+01	6.600000000000000000e+01	7.200000000000000000e+01	6.500000000000000000e+01	6.000000000000000000e+01	4.600000000000000000e+01	5.600000000000000000e+01	3.899999999999999289e+01	2.900000000000000000e+01	1.800000000000000000e+01	1.200000000000000000e+01	3.000000000000000000e+00	0.000000000000000000e+00
1.900000000000000000e+01	1.800000000000000000e+01	1.400000000000000000e+01	1.900000000000000000e+01	2.400000000000000000e+01	2.300000000000000000e+01	3.000000000000000000e+01	2.500000000000000000e+01	2.800000000000000000e+01	3.500000000000000000e+01	3.200000000000000000e+01	3.600000000000000000e+01	2.900000000000000000e+01	3.899999999999999289e+01	5.400000000000000000e+01	4.400000000000000000e+01	3.300000000000000000e+01	4.000000000000000000e+01	6.000000000000000000e+01	3.800000000000000000e+01	4.899999999999999289e+01	6.900000000000000000e+01	7.700000000000000000e+01	7.600000000000000000e+01	7.700000000000000000e+01	6.400000000000000000e+01	8.500000000000000000e+01	7.200000000000000000e+01	7.500000000000000000e+01	7.200000000000000000e+01	7.100000000000000000e+01	8.700000000000000000e+01	8.000000000000000000e+01	9.300000000000000000e+01	7.900000000000000000e+01	7.799999999999998579e+01	7.000000000000000000e+01	7.200000000000000000e+01	6.300000000000000000e+01	7.600000000000000000e+01	5.800000000000000000e+01	5.700000000000000000e+01	5.000000000000000000e+01	2.900000000000000000e+01	1.000000000000000000e+01	2.000000000000000000e+00	3.000000000000000000e+00	8.000000000000000000e+00	1.700000000000000000e+01	2.100000000000000355e+01
2.299999999999999645e+01	2.600000000000000000e+01	2.100000000000000000e+01	2.500000000000000000e+01	3.300000000000000000e+01	2.400000000000000000e+01	3.000000000000000000e+01	2.500000000000000000e+01	3.099999999999999645e+01	4.000000000000000000e+01	4.800000000000000000e+01	3.700000000000000000e+01	4.000000000000000000e+01	3.900000000000000000e+01	5.699999999999999289e+01	5.600000000000000711e+01	5.300000000000000000e+01	6.900000000000000000e+01	6.000000000000000000e+01	7.100000000000000000e+01	7.300000000000000000e+01	8.400000000000000000e+01	9.600000000000000000e+01	7.700000000000000000e+01	1.000000000000000000e+02	1.040000000000000000e+02	8.900000000000000000e+01	9.700000000000000000e+01	9.700000000000000000e+01	1.060000000000000000e+02	9.900000000000000000e+01	9.600000000000000000e+01	9.500000000000000000e+01	7.100000000000000000e+01	5.100000000000000711e+01	2.700000000000000000e+01	7.000000000000000888e+00	9.000000000000000000e+00	1.400000000000000178e+01	1.800000000000000000e+01	2.000000000000000000e+01	2.100000000000000000e+01	2.100000000000000000e+01	1.800000000000000000e+01	7.000000000000000888e+00	5.000000000000000000e+00	2.000000000000000000e+00	4.000000000000000000e+00	4.000000000000000000e+00	1.100000000000000000e+01
6.100000000000000000e+01	6.200000000000000000e+01	5.500000000000000000e+01	7.400000000000000000e+01	8.100000000000000000e+01	8.900000000000000000e+01	7.500000000000000000e+01	9.100000000000000000e+01	9.900000000000000000e+01	1.090000000000000000e+02	9.600000000000000000e+01	1.290000000000000000e+02	1.090000000000000000e+02	1.430000000000000000e+02	1.240000000000000000e+02	1.269999999999999858e+02	1.110000000000000000e+02	1.110000000000000000e+02	1.060000000000000000e+02	1.030000000000000000e+02	8.400000000000000000e+01	8.300000000000000000e+01	5.700000000000000000e+01	4.500000000000000000e+01	4.200000000000000000e+01	2.500000000000000000e+01	2.100000000000000000e+01	9.000000000000000000e+00	1.400000000000000000e+01	5.000000000000000000e+00	4.000000000000000000e+00	3.000000000000000000e+00	2.000000000000000000e+00	3.000000000000000000e+00	3.000000000000000000e+00	1.200000000000000000e+01	5.000000000000000000e+00	6.000000000000000000e+00	9.000000000000000000e+00	5.000000000000000000e+00	8.000000000000000000e+00	4.000000000000000000e+00	7.000000000000000000e+00	5.000000000000000000e+00	7.000000000000000000e+00	5.000000000000000000e+00	2.000000000000000000e+00	1.000000000000000000e+00	1.000000000000000000e+00	3.000000000000000000e+00
1.500000000000000000e+01	1.800000000000000000e+01	2.699999999999999645e+01	1.900000000000000000e+01	2.000000000000000000e+01	1.700000000000000000e+01	2.100000000000000000e+01	3.900000000000000000e+01	3.300000000000000000e+01	4.500000000000000000e+01	4.600000000000000000e+01	3.600000000000000000e+01	4.299999999999999289e+01	4.400000000000000000e+01	4.500000000000000000e+01	4.700000000000000000e+01	4.900000000000000000e+01	6.000000000000000000e+01	6.100000000000000000e+01	6.800000000000000000e+01	6.200000000000000711e+01	7.300000000000000000e+01	6.700000000000000000e+01	6.300000000000000000e+01	6.500000000000000000e+01	7.700000000000000000e+01	8.800000000000000000e+01	8.599999999999998579e+01	1.020000000000000142e+02	9.900000000000001421e+01	8.200000000000000000e+01	7.600000000000000000e+01	9.100000000000000000e+01	4.299999999999999289e+01	2.300000000000000000e+01	1.400000000000000000e+01	1.800000000000000000e+01	2.800000000000000000e+01	2.699999999999999645e+01	2.600000000000000000e+01	1.700000000000000000e+01	1.100000000000000000e+01	3.000000000000000000e+00	0.000000000000000000e+00	4.000000000000000000e+00	1.100000000000000000e+01	1.900000000000000000e+01	2.400000000000000000e+01	1.900000000000000000e+01	1.300000000000000000e+01
2.900000000000000000e+01	3.400000000000000000e+01	2.700000000000000355e+01	2.600000000000000000e+01	3.900000000000000000e+01	3.700000000000000000e+01	4.600000000000000000e+01	4.700000000000000000e+01	4.100000000000000000e+01	6.199999999999999289e+01	5.900000000000000000e+01	5.099999999999999289e+01	6.199999999999999289e+01	7.000000000000000000e+01	5.900000000000000000e+01	6.900000000000000000e+01	6.100000000000000000e+01	6.700000000000000000e+01	7.300000000000000000e+01	6.500000000000000000e+01	7.200000000000000000e+01	8.000000000000000000e+01	9.200000000000000000e+01	7.400000000000000000e+01	7.300000000000000000e+01	7.300000000000000000e+01	7.900000000000000000e+01	7.500000000000000000e+01	7.800000000000000000e+01	1.030000000000000000e+02	6.700000000000000000e+01	6.500000000000000000e+01	6.100000000000000000e+01	6.100000000000000000e+01	6.000000000000000000e+01	3.900000000000000000e+01	3.700000000000000000e+01	2.700000000000000355e+01	2.300000000000000000e+01	2.399999999999999645e+01	3.500000000000000000e+01	2.000000000000000000e+01	2.100000000000000000e+01	2.100000000000000000e+01	1.800000000000000000e+01	5.000000000000000000e+00	8.000000000000000000e+00	8.000000000000000000e+00	1.100000000000000000e+01	4.000000000000000000e+00
4.300000000000000000e+01	5.300000000000000000e+01	4.500000000000000000e+01	3.900000000000000000e+01	5.900000000000000000e+01	5.200000000000000000e+01	6.300000000000000000e+01	7.400000000000000000e+01	8.100000000000000000e+01	6.000000000000000000e+01	9.400000000000000000e+01	1.130000000000000000e+02	1.080000000000000142e+02	9.800000000000000000e+01	1.060000000000000000e+02	1.080000000000000142e+02	1.110000000000000000e+02	1.130000000000000000e+02	1.120000000000000000e+02	1.090000000000000142e+02	1.320000000000000000e+02	1.160000000000000142e+02	8.800000000000000000e+01	1.030000000000000000e+02	7.200000000000000000e+01	5.200000000000000000e+01	4.100000000000000000e+01	2.300000000000000000e+01	2.500000000000000000e+01	1.400000000000000000e+01	6.000000000000000000e+00	8.000000000000000000e+00	1.600000000000000000e+01	9.000000000000000000e+00	1.000000000000000000e+01	4.000000000000000000e+00	9.000000000000000000e+00	1.200000000000000000e+01	7.000000000000000000e+00	7.000000000000000000e+00	1.200000000000000000e+01	6.000000000000000000e+00	8.000000000000000000e+00	4.000000000000000000e+00	2.000000000000000000e+00	2.000000000000000000e+00	1.000000000000000000e+00	0.000000000000000000e+00	1.000000000000000000e+00	2.000000000000000000e+00
1.500000000000000000e+01	2.600000000000000000e+01	2.400000000000000000e+01	2.800000000000000000e+01	2.700000000000000000e+01	1.500000000000000000e+01	3.100000000000000000e+01	2.900000000000000000e+01	3.200000000000000000e+01	2.600000000000000000e+01	3.200000000000000000e+01	3.700000000000000000e+01	4.800000000000000000e+01	4.100000000000000000e+01	2.900000000000000000e+01	6.900000000000000000e+01	4.200000000000000000e+01	7.100000000000000000e+01	5.200000000000000000e+01	6.100000000000000000e+01	5.700000000000000000e+01	5.700000000000000000e+01	7.900000000000000000e+01	7.300000000000000000e+01	6.900000000000000000e+01	6.300000000000000000e+01	9.600000000000000000e+01	8.100000000000000000e+01	6.800000000000000000e+01	8.200000000000000000e+01	6.600000000000000000e+01	8.600000000000000000e+01	8.100000000000000000e+01	8.600000000000000000e+01	5.600000000000000000e+01	6.200000000000000000e+01	6.800000000000000000e+01	5.600000000000000000e+01	4.200000000000000000e+01	6.000000000000000000e+01	3.300000000000000000e+01	5.200000000000000000e+01	3.200000000000000000e+01	4.300000000000000000e+01	3.000000000000000000e+01	2.800000000000000000e+01	2.700000000000000000e+01	1.500000000000000000e+01	1.200000000000000000e+01	7.000000000000000000e+00
1.600000000000000000e+01	1.600000000000000000e+01	1.900000000000000000e+01	2.000000000000000000e+01	1.200000000000000000e+01	2.100000000000000355e+01	2.600000000000000000e+01	3.000000000000000000e+01	2.100000000000000355e+01	3.100000000000000000e+01	3.900000000000000000e+01	4.400000000000000000e+01	3.100000000000000000e+01	4.400000000000000000e+01	4.000000000000000000e+01	3.100000000000000000e+01	5.000000000000000000e+01	4.700000000000000000e+01	3.700000000000000000e+01	5.599999999999999289e+01	6.300000000000000000e+01	6.100000000000000711e+01	6.100000000000000711e+01	6.500000000000000000e+01	6.200000000000000000e+01	6.200000000000000000e+01	8.800000000000000000e+01	7.600000000000000000e+01	7.800000000000000000e+01	7.600000000000000000e+01	8.100000000000000000e+01	8.700000000000000000e+01	8.200000000000000000e+01	7.200000000000000000e+01	7.400000000000000000e+01	7.000000000000000000e+01	7.700000000000000000e+01	7.000000000000000000e+01	6.200000000000000000e+01	5.400000000000000000e+01	6.500000000000000000e+01	6.300000000000000000e+01	5.900000000000000000e+01	5.599999999999999289e+01	5.100000000000000000e+01	4.300000000000000000e+01	4.200000000000000711e+01	2.799999999999999645e+01	1.700000000000000000e+01	1.300000000000000000e+01
1.800000000000000000e+01	2.500000000000000000e+01	2.500000000000000000e+01	1.600000000000000000e+01	2.200000000000000355e+01	2.600000000000000355e+01	2.900000000000000000e+01	3.200000000000000000e+01	2.700000000000000000e+01	3.400000000000000000e+01	4.100000000000000000e+01	5.300000000000000000e+01	4.100000000000000000e+01	5.600000000000000000e+01	5.400000000000000000e+01	6.400000000000000000e+01	4.500000000000000000e+01	6.400000000000000000e+01	7.600000000000000000e+01	6.200000000000000000e+01	8.100000000000000000e+01	7.800000000000000000e+01	8.000000000000000000e+01	7.800000000000000000e+01	8.300000000000000000e+01	8.700000000000000000e+01	8.900000000000000000e+01	7.700000000000000000e+01	7.700000000000000000e+01	9.600000000000000000e+01	6.700000000000000000e+01	9.900000000000000000e+01	8.700000000000000000e+01	8.400000000000000000e+01	7.000000000000000000e+01	5.900000000000000000e+01	4.899999999999999289e+01	4.899999999999999289e+01	3.900000000000000000e+01	3.600000000000000000e+01	3.900000000000000000e+01	2.100000000000000000e+01	2.600000000000000355e+01	1.400000000000000000e+01	1.700000000000000000e+01	9.000000000000000000e+00	8.000000000000000000e+00	7.000000000000000000e+00	1.000000000000000000e+00	3.000000000000000000e+00
4.900000000000000000e+01	5.200000000000000000e+01	5.100000000000000000e+01	5.100000000000000000e+01	6.800000000000000000e+01	7.000000000000000000e+01	6.400000000000000000e+01	8.400000000000000000e+01	7.400000000000000000e+01	9.400000000000000000e+01	9.000000000000000000e+01	1.050000000000000000e+02	1.240000000000000000e+02	1.070000000000000000e+02	1.180000000000000000e+02	1.220000000000000000e+02	1.020000000000000000e+02	1.200000000000000000e+02	1.040000000000000000e+02	1.280000000000000000e+02	1.160000000000000000e+02	9.700000000000000000e+01	8.300000000000000000e+01	7.400000000000000000e+01	5.100000000000000000e+01	5.000000000000000000e+01	2.700000000000000000e+01	2.300000000000000000e+01	1.100000000000000000e+01	1.300000000000000000e+01	5.000000000000000000e+00	7.000000000000000000e+00	5.000000000000000000e+00	1.000000000000000000e+01	1.200000000000000000e+01	1.100000000000000000e+01	6.000000000000000000e+00	7.000000000000000000e+00	6.000000000000000000e+00	1.600000000000000000e+01	8.000000000000000000e+00	1.600000000000000000e+01	7.000000000000000000e+00	2.000000000000000000e+00	6.000000000000000000e+00	6.000000000000000000e+00	3.000000000000000000e+00	3.000000000000000000e+00	0.000000000000000000e+00	0.000000000000000000e+00
1.300000000000000178e+01	1.900000000000000000e+01	2.100000000000000355e+01	2.000000000000000000e+01	1.600000000000000000e+01	2.400000000000000000e+01	1.500000000000000000e+01	2.800000000000000000e+01	2.000000000000000000e+01	3.500000000000000000e+01	3.400000000000000000e+01	3.600000000000000000e+01	3.600000000000000000e+01	3.800000000000000000e+01	3.400000000000000000e+01	4.100000000000000000e+01	5.800000000000000000e+01	5.700000000000000000e+01	4.899999999999999289e+01	5.500000000000000000e+01	5.100000000000000000e+01	4.600000000000000000e+01	5.700000000000000000e+01	6.500000000000000000e+01	6.200000000000000000e+01	5.400000000000000000e+01	7.700000000000000000e+01	6.800000000000000000e+01	7.500000000000000000e+01	7.000000000000000000e+01	8.500000000000000000e+01	9.600000000000000000e+01	8.000000000000000000e+01	8.400000000000001421e+01	7.900000000000000000e+01	8.900000000000000000e+01	6.300000000000000000e+01	6.800000000000000000e+01	6.900000000000000000e+01	7.799999999999998579e+01	6.800000000000000000e+01	5.800000000000000000e+01	4.899999999999999289e+01	2.600000000000000355e+01	1.900000000000000000e+01	3.000000000000000000e+00	1.000000000000000000e+00	1.600000000000000000e+01	2.000000000000000000e+01	1.400000000000000000e+01
1.100000000000000178e+01	2.300000000000000000e+01	1.800000000000000000e+01	2.700000000000000000e+01	2.600000000000000000e+01	2.499999999999999645e+01	3.100000000000000000e+01	3.900000000000000000e+01	4.200000000000000000e+01	2.800000000000000000e+01	4.000000000000000000e+01	3.700000000000000000e+01	4.900000000000000000e+01	4.600000000000000000e+01	3.900000000000000000e+01	6.100000000000000000e+01	5.500000000000000000e+01	6.400000000000000000e+01	6.000000000000000000e+01	4.500000000000000000e+01	6.299999999999999289e+01	6.600000000000000000e+01	7.500000000000000000e+01	6.500000000000000000e+01	8.500000000000000000e+01	9.700000000000000000e+01	9.000000000000000000e+01	9.200000000000000000e+01	8.300000000000000000e+01	1.020000000000000000e+02	8.900000000000000000e+01	9.999999999999998579e+01	9.000000000000000000e+01	7.600000000000000000e+01	1.030000000000000000e+02	8.200000000000000000e+01	4.900000000000000000e+01	3.200000000000000000e+01	1.800000000000000000e+01	7.000000000000000000e+00	7.000000000000000000e+00	8.000000000000000000e+00	1.300000000000000000e+01	1.400000000000000000e+01	1.600000000000000000e+01	1.900000000000000000e+01	7.000000000000000000e+00	1.400000000000000000e+01	5.000000000000000000e+00	4.000000000000000000e+00
2.200000000000000000e+01	2.400000000000000000e+01	2.400000000000000000e+01	2.500000000000000355e+01	2.700000000000000000e+01	3.100000000000000000e+01	2.300000000000000000e+01	3.600000000000000000e+01	4.500000000000000000e+01	5.000000000000000711e+01	4.100000000000000000e+01	6.700000000000000000e+01	5.999999999999999289e+01	7.000000000000000000e+01	6.700000000000000000e+01	7.300000000000000000e+01	7.200000000000000000e+01	7.500000000000000000e+01	7.500000000000000000e+01	7.700000000000000000e+01	8.900000000000000000e+01	8.900000000000000000e+01	9.700000000000000000e+01	9.700000000000000000e+01	9.300000000000000000e+01	1.100000000000000000e+02	1.029999999999999858e+02	1.130000000000000000e+02	8.000000000000000000e+01	1.080000000000000000e+02	8.200000000000000000e+01	9.500000000000000000e+01	6.600000000000000000e+01	6.500000000000000000e+01	4.800000000000000000e+01	3.100000000000000000e+01	2.300000000000000000e+01	8.000000000000000000e+00	5.000000000000000000e+00	1.000000000000000000e+00	2.000000000000000000e+00	2.000000000000000000e+00	1.000000000000000000e+00	1.100000000000000000e+01	6.000000000000000000e+00	3.000000000000000000e+00	1.400000000000000000e+01	1.000000000000000000e+01	7.000000000000000000e+00	9.000000000000000000e+00
2.200000000000000355e+01	2.000000000000000000e+01	2.600000000000000000e+01	2.900000000000000000e+01	2.600000000000000000e+01	2.200000000000000355e+01	3.300000000000000000e+01	2.900000000000000000e+01	2.800000000000000000e+01	3.600000000000000000e+01	4.500000000000000000e+01	3.500000000000000000e+01	3.300000000000000000e+01	4.500000000000000000e+01	5.500000000000000000e+01	5.300000000000000000e+01	6.200000000000000000e+01	5.700000000000000711e+01	6.000000000000000000e+01	5.900000000000000000e+01	6.800000000000000000e+01	7.600000000000000000e+01	7.700000000000000000e+01	8.700000000000000000e+01	7.100000000000000000e+01	8.100000000000000000e+01	9.000000000000000000e+01	1.120000000000000000e+02	9.000000000000000000e+01	9.999999999999998579e+01	9.000000000000000000e+01	9.999999999999998579e+01	8.800000000000001421e+01	3.200000000000000000e+01	1.600000000000000000e+01	1.100000000000000178e+01	3.200000000000000000e+01	2.499999999999999645e+01	2.300000000000000000e+01	1.500000000000000000e+01	1.100000000000000178e+01	4.000000000000000000e+00	6.000000000000000000e+00	4.000000000000000000e+00	1.500000000000000000e+01	1.700000000000000000e+01	2.499999999999999645e+01	1.400000000000000000e+01	1.000000000000000000e+01	8.000000000000000000e+00
1.600000000000000000e+01	1.399999999999999822e+01	1.100000000000000000e+01	2.000000000000000000e+01	1.399999999999999822e+01	3.100000000000000000e+01	2.500000000000000000e+01	2.400000000000000000e+01	2.799999999999999645e+01	2.700000000000000000e+01	2.200000000000000000e+01	2.900000000000000000e+01	4.200000000000000711e+01	3.300000000000000000e+01	4.100000000000000000e+01	4.300000000000000000e+01	3.500000000000000000e+01	5.599999999999999289e+01	4.800000000000000000e+01	4.400000000000000000e+01	4.200000000000000711e+01	4.200000000000000711e+01	5.500000000000000000e+01	5.800000000000000000e+01	6.800000000000000000e+01	7.600000000000000000e+01	7.600000000000000000e+01	8.700000000000000000e+01	5.700000000000000000e+01	6.800000000000000000e+01	6.500000000000000000e+01	7.800000000000000000e+01	6.900000000000000000e+01	8.400000000000001421e+01	7.300000000000000000e+01	8.800000000000000000e+01	7.700000000000000000e+01	6.100000000000000711e+01	6.500000000000000000e+01	8.100000000000000000e+01	9.200000000000000000e+01	5.000000000000000000e+01	7.200000000000000000e+01	5.100000000000000000e+01	3.900000000000000000e+01	1.900000000000000000e+01	4.000000000000000000e+00	3.000000000000000000e+00	8.000000000000000000e+00	1.600000000000000000e+01
4.200000000000000000e+01	5.700000000000000000e+01	6.000000000000000000e+01	6.600000000000000000e+01	6.400000000000000000e+01	7.600000000000000000e+01	7.300000000000000000e+01	8.200000000000000000e+01	8.500000000000000000e+01	6.900000000000000000e+01	9.800000000000000000e+01	1.120000000000000000e+02	1.090000000000000000e+02	1.030000000000000000e+02	1.020000000000000000e+02	1.010000000000000000e+02	6.800000000000000000e+01	1.000000000000000000e+02	5.500000000000000000e+01	7.300000000000000000e+01	6.600000000000000000e+01	6.000000000000000000e+01	6.400000000000000000e+01	5.400000000000000000e+01	5.100000000000000000e+01	3.600000000000000000e+01	5.300000000000000000e+01	5.000000000000000000e+01	3.900000000000000000e+01	3.900000000000000000e+01	3.600000000000000000e+01	2.500000000000000000e+01	3.200000000000000000e+01	2.800000000000000000e+01	3.100000000000000000e+01	2.300000000000000000e+01	2.000000000000000000e+01	1.800000000000000000e+01	9.000000000000000000e+00	1.200000000000000000e+01	1.400000000000000000e+01	1.500000000000000000e+01	1.400000000000000000e+01	8.000000000000000000e+00	8.000000000000000000e+00	1.000000000000000000e+01	4.000000000000000000e+00	5.000000000000000000e+00	3.000000000000000000e+00	5.000000000000000000e+00
1.900000000000000000e+01	1.600000000000000000e+01	1.800000000000000000e+01	2.000000000000000000e+01	2.700000000000000000e+01	1.600000000000000000e+01	2.100000000000000000e+01	1.900000000000000000e+01	3.600000000000000000e+01	3.300000000000000000e+01	3.200000000000000000e+01	3.800000000000000000e+01	3.300000000000000000e+01	3.000000000000000000e+01	4.200000000000000000e+01	4.800000000000000000e+01	5.200000000000000000e+01	4.800000000000000000e+01	5.300000000000000000e+01	4.800000000000000000e+01	5.700000000000000000e+01	6.000000000000000000e+01	6.400000000000000000e+01	7.000000000000000000e+01	6.300000000000000000e+01	6.600000000000000000e+01	7.600000000000000000e+01	7.000000000000000000e+01	7.700000000000000000e+01	7.500000000000000000e+01	8.499999999999998579e+01	6.900000000000000000e+01	9.200000000000000000e+01	8.400000000000000000e+01	8.100000000000000000e+01	9.700000000000000000e+01	7.500000000000000000e+01	5.400000000000000000e+01	5.500000000000000711e+01	6.300000000000000000e+01	7.800000000000000000e+01	6.000000000000000000e+01	4.300000000000000000e+01	2.900000000000000000e+01	1.400000000000000000e+01	8.000000000000000000e+00	9.000000000000000000e+00	1.100000000000000000e+01	1.200000000000000000e+01	1.900000000000000000e+01
4.100000000000000000e+01	4.000000000000000000e+01	4.700000000000000000e+01	4.000000000000000000e+01	3.900000000000000000e+01	5.600000000000000000e+01	5.000000000000000000e+01	6.600000000000000000e+01	6.300000000000000000e+01	5.200000000000000711e+01	7.800000000000000000e+01	9.500000000000000000e+01	9.000000000000000000e+01	7.700000000000000000e+01	8.700000000000000000e+01	1.030000000000000142e+02	1.150000000000000000e+02	1.100000000000000000e+02	9.800000000000000000e+01	1.070000000000000000e+02	1.150000000000000000e+02	1.340000000000000000e+02	1.300000000000000000e+02	9.100000000000000000e+01	6.900000000000000000e+01	4.800000000000000000e+01	1.600000000000000000e+01	1.000000000000000000e+01	1.600000000000000000e+01	3.000000000000000355e+01	2.900000000000000000e+01	2.200000000000000000e+01	3.200000000000000000e+01	1.800000000000000000e+01	1.100000000000000000e+01	1.000000000000000000e+01	7.000000000000000000e+00	5.000000000000000000e+00	4.000000000000000000e+00	1.000000000000000000e+00	7.000000000000000000e+00	8.000000000000000000e+00	1.100000000000000000e+01	1.000000000000000000e+01	8.000000000000000000e+00	2.000000000000000000e+00	3.000000000000000000e+00	5.000000000000000000e+00	1.000000000000000000e+00	5.000000000000000000e+00
1.800000000000000000e+01	1.600000000000000000e+01	1.700000000000000000e+01	2.000000000000000000e+01	2.400000000000000000e+01	2.300000000000000000e+01	2.800000000000000000e+01	2.800000000000000000e+01	2.900000000000000000e+01	3.300000000000000000e+01	3.200000000000000000e+01	3.200000000000000000e+01	3.700000000000000000e+01	3.600000000000000000e+01	5.000000000000000711e+01	4.600000000000000000e+01	5.800000000000000000e+01	4.100000000000000000e+01	5.300000000000000000e+01	6.500000000000000000e+01	7.000000000000000000e+01	5.700000000000000000e+01	6.800000000000000000e+01	5.800000000000000000e+01	7.900000000000000000e+01	7.900000000000000000e+01	8.200000000000000000e+01	7.900000000000000000e+01	9.400000000000000000e+01	8.800000000000000000e+01	8.999999999999998579e+01	9.900000000000000000e+01	8.800000000000000000e+01	7.700000000000000000e+01	7.900000000000000000e+01	6.900000000000000000e+01	7.400000000000000000e+01	8.900000000000000000e+01	7.100000000000000000e+01	9.800000000000000000e+01	6.700000000000000000e+01	5.400000000000000000e+01	2.000000000000000000e+01	1.200000000000000000e+01	1.000000000000000000e+01	1.900000000000000000e+01	1.700000000000000000e+01	2.500000000000000355e+01	2.800000000000000000e+01	1.300000000000000000e+01
3.199999999999999645e+01	3.300000000000000000e+01	3.800000000000000000e+01	4.300000000000000000e+01	4.300000000000000000e+01	4.200000000000000000e+01	4.400000000000000000e+01	5.600000000000000711e+01	5.200000000000000000e+01	5.100000000000000000e+01	6.200000000000000000e+01	6.399999999999999289e+01	7.800000000000000000e+01	7.600000000000000000e+01	7.300000000000000000e+01	8.500000000000000000e+01	9.000000000000000000e+01	9.000000000000000000e+01	8.000000000000000000e+01	8.600000000000000000e+01	9.600000000000000000e+01	1.030000000000000000e+02	1.020000000000000000e+02	1.090000000000000000e+02	1.040000000000000000e+02	9.500000000000000000e+01	1.080000000000000000e+02	1.250000000000000000e+02	1.020000000000000000e+02	8.000000000000000000e+01	5.900000000000000000e+01	4.100000000000000000e+01	3.100000000000000000e+01	2.700000000000000000e+01	1.400000000000000178e+01	3.999999999999999556e+00	6.000000000000000000e+00	1.999999999999999778e+00	0.000000000000000000e+00	9.999999999999998890e-01	5.000000000000000000e+00	3.000000000000000000e+00	1.999999999999999778e+00	9.000000000000000000e+00	9.000000000000000000e+00	6.000000000000000000e+00	1.100000000000000000e+01	7.999999999999999112e+00	6.000000000000000000e+00	9.000000000000000000e+00
1.600000000000000000e+01	1.499999999999999822e+01	1.400000000000000000e+01	1.900000000000000000e+01	1.600000000000000000e+01	2.600000000000000000e+01	2.900000000000000000e+01	2.600000000000000000e+01	3.200000000000000000e+01	2.800000000000000000e+01	2.600000000000000000e+01	2.900000000000000000e+01	3.400000000000000000e+01	3.800000000000000000e+01	3.400000000000000000e+01	4.400000000000000000e+01	3.500000000000000000e+01	4.900000000000000000e+01	4.900000000000000000e+01	5.400000000000000000e+01	4.800000000000000000e+01	5.999999999999999289e+01	5.900000000000000000e+01	5.900000000000000000e+01	5.000000000000000711e+01	5.999999999999999289e+01	6.700000000000000000e+01	7.700000000000001421e+01	6.800000000000000000e+01	6.100000000000000000e+01	7.200000000000000000e+01	7.900000000000000000e+01	7.800000000000000000e+01	7.800000000000000000e+01	6.300000000000000000e+01	6.900000000000000000e+01	7.100000000000000000e+01	6.500000000000000000e+01	5.900000000000000000e+01	6.900000000000000000e+01	7.300000000000000000e+01	7.400000000000000000e+01	7.100000000000000000e+01	7.900000000000000000e+01	5.400000000000000000e+01	3.300000000000000000e+01	4.000000000000000000e+01	1.400000000000000000e+01	9.000000000000000000e+00	4.000000000000000000e+00
[truncated: 226 more columns]
