# Supplementary material for: Deep learning approach for an interface structure analysis with a large statistical noise in neutron reflectometry
Source: Sci Rep. 2021 Nov 22;11:22711. doi: 10.1038/s41598-021-02085-6 (PMC8608885; doi:10.1038/s41598-021-02085-6)
Supplement: Supplementary file 2 — Supplementary Information 2. [file 41598_2021_2085_MOESM2_ESM.zip › test_target.csv]

2.060223054843379131e+01	2.181776125275616707e+01	2.372669160545968481e+01	2.541123135473040406e+01	2.767353335509906032e+01	2.949731320256798739e+01	3.135271033602187529e+01	3.412015115089234030e+01	3.680313594674166922e+01	3.897339612347519733e+01	4.162461408798542806e+01	4.400836397169528880e+01	4.751341983641006550e+01	5.047945477577373907e+01	5.366869437401440024e+01	5.698041289496402584e+01	5.966935589159697884e+01	6.308967782508472766e+01	6.694624420358604766e+01	7.131141911085066454e+01	7.427672511740607320e+01	7.789786348852604192e+01	8.261326766769020935e+01	8.597180344747903291e+01	8.951829848388770472e+01	9.381524555467063919e+01	9.827269639864206852e+01	1.022643573432261803e+02	1.060209062030581180e+02	1.090813278387004175e+02	1.052222547536802750e+02	1.079695009009937365e+02	1.085631999843940747e+02	9.855691582111016658e+01	7.109314266399668725e+01	3.564418833757716243e+01	2.224129699235482605e+01	2.767107973070343263e+01	3.267083544476046342e+01	2.820712087033058069e+01	1.676407405329139166e+01	6.712717958272793162e+00	4.795413844507314671e+00	9.024535810412261938e+00	1.422599181995345141e+01	1.648432044697178966e+01	1.469841439105860204e+01	9.987520839487949331e+00	5.040917578754885220e+00	2.183534233150678183e+00
8.783324803029677241e+01	9.301540583550124097e+01	1.011537262347124084e+02	1.083354048042611026e+02	1.179802504072981435e+02	1.257555496555425378e+02	1.336656425085586761e+02	1.454640404990210811e+02	1.569023781334508385e+02	1.661548229085581170e+02	1.774577338190692899e+02	1.875839715396619169e+02	2.008612712436440120e+02	1.939445852080904160e+02	1.383658962391437512e+02	6.848086138619072472e+01	3.271767896353838978e+01	1.868672331603758607e+01	1.150704514500381315e+01	7.181503990191314912e+00	4.293269749751171815e+00	2.462180149805693663e+00	1.311587595926798189e+00	5.953213943590223156e-01	2.196816397228461837e-01	9.071435779844186365e-02	1.431074707952963709e-01	3.301316285377130511e-01	6.146023252618677546e-01	9.620759078994054470e-01	1.269023533526343561e+00	1.661273615875084042e+00	2.050625774611683383e+00	2.331572925017582953e+00	2.512991489460841610e+00	2.700881562275783132e+00	2.773250185270972779e+00	2.629145997468612883e+00	2.897870843384810158e+00	3.228745721469827856e+00	3.444598741642967088e+00	3.468142645120806833e+00	3.750820522423742087e+00	3.845817663396360775e+00	3.884334271284645368e+00	3.905933544243781697e+00	3.884703674851190947e+00	3.786296446787859260e+00	3.670764821065947814e+00	3.514451355619214734e+00
7.916161319212642411e+01	8.383214491986868211e+01	9.116698207918359742e+01	9.763962511290927182e+01	1.063322506738134905e+02	1.133399071745755151e+02	1.204690493250317331e+02	1.311026105214204449e+02	1.414116595396844502e+02	1.497506253731662582e+02	1.599376162810101505e+02	1.690777209494056308e+02	1.816362444459642518e+02	1.819339407629149719e+02	1.522301325612054370e+02	1.069111682616739927e+02	7.550621535328582468e+01	5.749524629329346936e+01	4.506613914947761401e+01	3.585120348438309179e+01	2.819653222127532999e+01	2.269525506447490315e+01	1.890390699222340842e+01	1.589062747680893573e+01	1.375058392609755487e+01	1.225709181572021578e+01	1.107410655922309495e+01	9.973873925735592394e+00	8.899932694143833700e+00	7.794817095448634880e+00	6.329071046206266260e+00	5.447729937370521469e+00	4.685678949880995425e+00	3.960350730701399424e+00	3.424891756263003906e+00	3.200606342202742649e+00	3.058925789691741670e+00	2.818479444340834306e+00	3.068675848093149749e+00	3.359581855925507732e+00	3.453880456418808809e+00	3.260746524287223114e+00	3.209734972272676234e+00	2.916686326878361157e+00	2.568466512433673632e+00	2.258336780695008539e+00	2.022938271355280371e+00	1.874398784848197330e+00	1.835157848398811353e+00	1.851309791133731952e+00
7.599245933212671389e+01	8.047601112026995906e+01	8.751720560912166036e+01	9.373072302845456250e+01	1.020753482551183424e+02	1.088024604269637337e+02	1.156461946953223219e+02	1.258540521932619924e+02	1.357503890247510299e+02	1.437555129278619859e+02	1.535346811240066245e+02	1.622879472759902626e+02	1.734534481417083214e+02	1.641659689680510894e+02	1.071692743474559109e+02	4.213447867204602915e+01	1.515158077970287032e+01	8.410652845427595281e+00	6.839467090321251774e+00	7.039056126976138472e+00	7.889199235303791191e+00	9.192087506295136379e+00	1.081914297789201029e+01	1.234001435647733302e+01	1.386863460376623358e+01	1.545389707411499280e+01	1.697733450942279632e+01	1.830137466665393120e+01	1.944077031227666907e+01	2.029732661670493954e+01	1.970773151834312742e+01	2.025134800163579385e+01	2.050106428916919654e+01	1.971932128441256538e+01	1.839090910695058767e+01	1.739334186451115372e+01	1.591569324848782152e+01	1.357604061952716101e+01	1.356167557931108192e+01	1.376947170030127943e+01	1.344101997232024814e+01	1.241883753688089342e+01	1.235122443989431318e+01	1.166302911318208579e+01	1.086051092075822666e+01	1.007839121819442774e+01	9.261308916961574766e+00	8.355521426064804302e+00	7.521188168578539113e+00	6.719633218941154951e+00
6.570852171261583408e+01	6.958532162947678046e+01	7.567364256315481441e+01	8.104629463742907092e+01	8.826165511804552466e+01	9.407839799084835875e+01	9.999598067892033271e+01	1.088224251964106628e+02	1.173795066395209972e+02	1.243013099660931005e+02	1.327570761007763736e+02	1.403466133965019083e+02	1.508996133790721217e+02	1.526995126026410787e+02	1.337903260114494230e+02	1.037028103480292742e+02	8.210886036473129934e+01	6.907203169566703593e+01	5.884080651491714775e+01	4.976465712299337696e+01	4.025498948896592566e+01	3.177766971455541523e+01	2.435900458775221367e+01	1.741127053954360804e+01	1.169828968194673102e+01	7.370291015514243149e+00	4.395757056954181508e+00	2.771256212080272618e+00	2.446616746096720529e+00	3.248735781446074444e+00	4.660790207384272854e+00	6.906980472515760638e+00	9.478667862094601659e+00	1.165581217996528807e+01	1.323577809256750548e+01	1.464360231078992669e+01	1.515958775887975207e+01	1.421378906940775266e+01	1.520947011270424021e+01	1.614842883911273930e+01	1.610309597782260127e+01	1.484530700470084774e+01	1.437465150376088729e+01	1.287487040260660187e+01	1.105822557563454112e+01	9.191772122914308341e+00	7.354749386891278995e+00	5.660278696497603512e+00	4.357131849286215441e+00	3.503614234695527685e+00
2.851662509905315801e+01	3.019910473687976449e+01	3.284135510293967286e+01	3.517301469588883833e+01	3.830438524597014549e+01	4.082877434312221965e+01	4.339692657985100510e+01	4.722748618920741137e+01	5.094114580435579853e+01	5.394511645121473009e+01	5.761480594403628430e+01	6.091417096143658938e+01	6.576028391005742435e+01	6.979512451022456787e+01	7.390863428917985800e+01	7.796143234371179176e+01	8.108935400201177401e+01	8.512712814958119623e+01	8.959164481037180394e+01	9.449999774631614002e+01	9.725510833549778056e+01	1.004912659596330542e+02	1.046083874193647887e+02	1.063291312840647720e+02	1.074448254254521657e+02	1.083525233677977724e+02	1.080041898588557956e+02	1.053916062913187091e+02	1.005163675171880158e+02	9.282088106498247271e+01	7.790310230925490487e+01	6.701073710729254174e+01	5.442803406175710990e+01	3.979771874214929994e+01	2.638188232588859705e+01	1.631780566555214307e+01	8.801837205906151596e+00	3.899307677152681784e+00	1.813458245087405274e+00	1.034693873615353921e+00	1.204393133434501273e+00	1.928648043485348129e+00	3.125064677337264563e+00	4.279070119991652987e+00	5.257722510995479048e+00	5.988524318247234746e+00	6.373796280560084959e+00	6.335904761177326705e+00	5.996945124010109929e+00	5.371687951131509209e+00
1.679340585549040554e+01	1.778421606895282991e+01	1.934023409755661760e+01	2.071334559743544546e+01	2.255740590782581023e+01	2.404401557844413873e+01	2.555639730875991233e+01	2.781220920621010961e+01	2.999917883917702355e+01	3.176821350142941469e+01	3.392928917646226950e+01	3.587234464212522767e+01	3.872939903639684900e+01	4.114700420016144022e+01	4.374624938302362409e+01	4.644495324060613939e+01	4.863574077866115175e+01	5.142223635067692555e+01	5.456355065933026083e+01	5.811815938671401938e+01	6.052995398288798157e+01	6.347309800187642281e+01	6.730247943779720288e+01	7.001741867519683638e+01	7.287021677192574032e+01	7.630694324377488158e+01	7.982672147033250099e+01	8.288875960618364047e+01	8.563895505161231370e+01	8.767433193324872320e+01	8.406666778718728494e+01	8.589775033723230990e+01	8.709621693072030268e+01	8.453215382071003603e+01	8.007372514771989813e+01	7.727678872808228050e+01	7.228004700626087242e+01	6.285074155055089307e+01	6.336139967664556849e+01	6.344810532285593041e+01	5.833808655717491831e+01	4.662592271036275093e+01	3.464352236283210118e+01	1.932354033597377452e+01	7.488030228225170504e+00	2.253187010449776650e+00	2.483616747752353859e+00	4.975105709264115994e+00	7.229477906107024232e+00	8.170332495041323639e+00
1.478824083177109294e+01	1.566074639623766451e+01	1.703097287343837962e+01	1.824013221394485740e+01	1.986400816936622604e+01	2.117311378029006619e+01	2.250491421731506136e+01	2.449137782676576336e+01	2.641721907078661147e+01	2.797502758504855436e+01	2.987806665968438580e+01	3.158911688155194852e+01	3.410499977679931050e+01	3.623350368584703318e+01	3.852058301215074465e+01	4.089402460421989360e+01	4.282018992153905401e+01	4.527088769486191211e+01	4.803385313493051711e+01	5.116062141367573446e+01	5.328173886438737838e+01	5.587169372776038045e+01	5.924431896722680335e+01	6.164128880833625601e+01	6.417010764476661677e+01	6.723346196465762148e+01	7.040832857739422934e+01	7.324745245680466610e+01	7.592168937925036687e+01	7.811804360303844419e+01	7.542889927918281501e+01	7.772437290929029530e+01	7.951305560593273469e+01	7.784916089123048266e+01	7.440709054422599422e+01	7.257752123425477464e+01	6.889588629359521121e+01	6.128309823653231803e+01	6.410647469109086671e+01	6.833776177766533522e+01	7.003566442864240571e+01	6.763075919389704893e+01	6.943951231612513197e+01	6.597889769732333320e+01	5.893180644763678799e+01	4.828722586450287935e+01	3.428453824458183163e+01	1.954197389905362670e+01	8.412796204730181415e+00	3.033387085024646712e+00
2.027771683399863889e+01	2.147410124331464587e+01	2.335296329453509401e+01	2.501096920564376092e+01	2.723763681081488031e+01	2.903268959539502347e+01	3.085886164984039937e+01	3.358271143236115819e+01	3.622343549533365348e+01	3.835951106328968052e+01	4.096896867191783542e+01	4.331511829079218501e+01	4.676232183590678204e+01	4.964742110927586083e+01	5.264254940109977099e+01	5.565573083280225575e+01	5.804223957641105613e+01	6.112278946996510598e+01	6.458086122508041171e+01	6.846339691061803023e+01	7.092387578502879819e+01	7.391851042524874060e+01	7.782762334557416750e+01	8.031051813606428880e+01	8.279942086668950196e+01	8.576772058659462061e+01	8.861315922515913712e+01	9.071965687007195811e+01	9.225119972774690780e+01	9.277431721379309693e+01	8.715704215981837422e+01	8.689490046064680939e+01	8.542862374563887329e+01	7.971927668819215285e+01	7.189858681904387083e+01	6.538178926716807382e+01	5.703113327403711708e+01	4.582293077735063491e+01	4.244224746645791413e+01	3.915941099750598653e+01	3.387545304864715234e+01	2.689592716260960614e+01	2.213930572720729018e+01	1.652808048864233825e+01	1.150037424369299544e+01	7.432337504498806702e+00	4.359702916940480399e+00	2.287202570913568156e+00	1.185348347954204851e+00	8.694940460084478184e-01
1.872378143344370116e+01	1.982848372186179020e+01	2.156336357439331763e+01	2.309431208053411666e+01	2.515034422189685870e+01	2.680783733490948606e+01	2.849406496532835220e+01	3.100917889077488709e+01	3.344753724176199228e+01	3.541991965478936777e+01	3.782940759158379507e+01	3.999568228320072905e+01	4.317461718761630607e+01	4.578646996668524594e+01	4.834055588275466420e+01	5.078909352531046295e+01	5.269307646851581950e+01	5.526415349970334034e+01	5.818414166771604812e+01	6.148205512125299066e+01	6.349770682078362682e+01	6.598724507707692055e+01	6.928488397747550209e+01	7.130712977079679149e+01	7.333534926064393744e+01	7.579324655055698656e+01	7.815626779645671718e+01	7.989735967538291561e+01	8.118526175288717184e+01	8.167036770847464311e+01	7.686689088522896895e+01	7.694717435277975426e+01	7.619429343574746838e+01	7.192660229193958799e+01	6.601200088165622049e+01	6.156953182922806178e+01	5.565628665674580589e+01	4.695971699282849698e+01	4.643997693894476697e+01	4.669286753795812928e+01	4.511727094347479294e+01	4.120798994895566381e+01	4.040790336178321240e+01	3.746078300246222170e+01	3.403083579205851095e+01	3.053458511660323538e+01	2.680370351067072221e+01	2.273455472258980237e+01	1.884618969294639257e+01	1.510245695775726738e+01
2.061665705178598884e+01	2.183303891917730155e+01	2.374330598103314927e+01	2.542902531220800100e+01	2.769291146664751224e+01	2.951796839748958945e+01	3.137466475400102439e+01	3.414404344128287505e+01	3.682890697007134406e+01	3.900068684952062625e+01	4.165376130298509594e+01	4.403917611171888780e+01	4.754646786632043387e+01	5.051166556664907858e+01	5.369011587354580683e+01	5.697868069728488649e+01	5.963548908992208908e+01	6.301032352465264097e+01	6.679878856408787158e+01	7.105965520549897008e+01	7.387402383067846756e+01	7.726425424906402384e+01	8.161949663732558236e+01	8.445919894381466975e+01	8.724154202416038117e+01	9.041871651341580218e+01	9.331313789536959291e+01	9.526220766546805407e+01	9.648043973178089061e+01	9.661122110433854004e+01	9.044547442479351673e+01	8.999341987833138035e+01	8.841330130545610189e+01	8.244208154078032180e+01	7.408671753073002719e+01	6.662940618919154190e+01	5.664244286736338552e+01	4.323717582098613121e+01	3.650495114195583568e+01	2.880090625949176442e+01	1.936035900253266107e+01	1.037081880911114062e+01	4.716217041360249773e+00	1.749705741749610022e+00	1.587723570065744605e+00	3.258388009444114441e+00	5.641630955037268080e+00	7.776661538221246062e+00	9.216479521696506083e+00	9.701862756921467934e+00
1.758166135118989004e+01	1.861897860453914078e+01	2.024803361998222329e+01	2.168559676804376224e+01	2.361621430729972104e+01	2.517260304792378278e+01	2.675597354732995115e+01	2.911766963174796885e+01	3.140729210636882485e+01	3.325936241407653426e+01	3.552187551148497136e+01	3.755611980570449759e+01	4.054652501152036592e+01	4.306781095562160999e+01	4.574763622810522179e+01	4.850120353653087335e+01	5.071723295585380242e+01	5.354696826494529915e+01	5.672975340263938904e+01	6.031830753288407010e+01	6.269184785531467696e+01	6.558076012051672876e+01	6.933797044044838742e+01	7.188990961548000769e+01	7.451811949224243392e+01	7.766362655841291485e+01	8.080017368896581331e+01	8.337545429077282222e+01	8.554090955645861527e+01	8.689049978922997752e+01	8.254577506438243972e+01	8.332133216267239106e+01	8.303514660664184532e+01	7.864068569405843334e+01	7.207434039566247463e+01	6.670254936629896747e+01	5.934039238089438584e+01	4.880153219346880178e+01	4.656421350881911536e+01	4.476216351220489997e+01	4.111426044012365821e+01	3.569717125647054701e+01	3.353860162170609982e+01	3.028576764514824760e+01	2.745033963750300643e+01	2.529605270401906836e+01	2.351715539250123044e+01	2.176719620712671954e+01	2.024495623212146711e+01	1.866910773474641871e+01
1.595027344762832477e+01	1.689133888577836728e+01	1.836923522552267940e+01	1.967340807084159948e+01	2.142488519571727679e+01	2.283685790454683584e+01	2.427330875694180179e+01	2.641586500314724617e+01	2.849303529055960027e+01	3.017325351693159163e+01	3.222582988268079163e+01	3.407133108985947700e+01	3.678490016665389817e+01	3.908058769570168778e+01	4.154726247854669907e+01	4.410754316613901693e+01	4.618617189523624944e+01	4.883111598494003402e+01	5.181330439963538481e+01	5.518832653917640840e+01	5.747887889678190021e+01	6.027547300198871483e+01	6.391663282632878662e+01	6.650513457310026411e+01	6.923531882273796612e+01	7.254081433379079158e+01	7.596365326662086659e+01	7.901855550246311566e+01	8.188518923660521409e+01	8.421805971923375012e+01	8.125587052807183852e+01	8.361375151843290610e+01	8.533233916520319440e+01	8.319589200192017131e+01	7.893427900072221348e+01	7.600954386240481142e+01	7.056668810348493537e+01	6.046714460629592480e+01	5.962013725035749445e+01	5.839698412523540583e+01	5.392599741505001276e+01	4.693675052387471425e+01	4.468173509860524462e+01	4.145722005321078996e+01	3.871616684487696602e+01	3.622767107667392139e+01	3.319867235313947873e+01	2.907120307527204872e+01	2.428688635915040805e+01	1.881413011641057409e+01
1.723997618230517048e+01	1.825713402558401199e+01	1.985452969285995550e+01	2.126415498014620553e+01	2.315725255090909585e+01	2.468339415282038729e+01	2.623599314516075154e+01	2.855179160310652264e+01	3.079691714275084991e+01	3.261299398299065899e+01	3.483153699247102253e+01	3.682626199685888224e+01	3.975928112600739439e+01	4.224104474488193262e+01	4.490885965707944649e+01	4.767838892369044146e+01	4.992646507388745647e+01	5.278606487117065882e+01	5.600989691838731233e+01	5.965810555783127000e+01	6.213367165583701990e+01	6.515577076208650453e+01	6.909003673888831543e+01	7.188522672417963122e+01	7.483166906834040333e+01	7.839681226941009129e+01	8.208357360637661770e+01	8.536411727690332896e+01	8.842667431185327587e+01	9.088761745231929012e+01	8.759514459466136316e+01	8.996348492062936941e+01	9.148765722211658158e+01	8.858879289185448158e+01	8.289168195152210217e+01	7.750705689661469933e+01	6.755958654794814322e+01	5.091344424841940963e+01	4.011777594186258256e+01	2.972374010668924171e+01	2.398509289120593380e+01	2.411379003320950432e+01	2.940170420234879600e+01	3.307095912496212975e+01	3.440975546409516284e+01	3.341837885531538888e+01	2.999396529209912288e+01	2.434756107884513199e+01	1.773011733500926468e+01	1.108504060899466381e+01
1.484912225378330497e+01	1.572521981949481429e+01	1.710108735551786197e+01	1.831522466067387711e+01	1.994578591953749580e+01	2.126028096197410733e+01	2.259756426240151228e+01	2.459220590537862705e+01	2.652597560788480635e+01	2.809019743382119927e+01	3.000107109321055887e+01	3.171916473280543514e+01	3.424536651135004917e+01	3.638212968338810072e+01	3.867648656212666225e+01	4.105595743737073633e+01	4.298593711085666769e+01	4.544198862357747970e+01	4.821049101163298900e+01	5.134267543370387443e+01	5.346381656227899981e+01	5.605312296102211889e+01	5.942444711273979152e+01	6.181305832270043510e+01	6.432876954676291348e+01	6.737336313756655670e+01	7.052017152968889491e+01	7.331811375156132726e+01	7.593442899290695891e+01	7.805094332233115040e+01	7.526342997974154514e+01	7.741775371271141637e+01	7.901493224440532970e+01	7.711991624283579938e+01	7.339829577283825301e+01	7.117898841179530223e+01	6.702754474980024213e+01	5.895632623678624640e+01	6.070932081081565457e+01	6.330158376769141881e+01	6.290896509937170578e+01	5.826413291217189538e+01	5.669101013730904981e+01	5.061487278253432009e+01	4.271200115698898969e+01	3.435225254814908880e+01	2.643097786140032213e+01	1.981496963208947193e+01	1.530532294559082729e+01	1.252585355693196156e+01
1.887710791471657501e+01	1.999085645884639106e+01	2.173994300483700215e+01	2.328342823857691357e+01	2.535629694549878721e+01	2.702736304256144351e+01	2.872739896005716176e+01	3.126310880890517652e+01	3.372143454240890748e+01	3.570996852482884520e+01	3.813918741483134056e+01	4.032333316376816157e+01	4.353482197407552690e+01	4.625155574322301533e+01	4.916972039741702361e+01	5.219697356291178636e+01	5.465264383517683910e+01	5.777691737300180108e+01	6.129829717407373124e+01	6.528184154954691110e+01	6.797934489777888700e+01	7.127119433119925418e+01	7.555576062367192947e+01	7.858817091909456565e+01	8.177789042513431639e+01	8.563296537725663882e+01	8.960662014768378469e+01	9.311903038436638269e+01	9.637250442459703947e+01	9.894735239832257889e+01	9.524586198492032452e+01	9.770147655875338444e+01	9.928031183246083913e+01	9.621892890009065979e+01	9.053228532961946939e+01	8.615151971497834893e+01	7.860692927715889766e+01	6.556500627772813061e+01	6.174795935280486958e+01	5.553747623332618844e+01	4.353541809170453547e+01	2.798812096109771730e+01	1.589232649493211191e+01	6.581200370062369132e+00	2.066618341178131590e+00	1.192036625834872909e+00	2.117794633058081910e+00	3.396569239202071877e+00	4.297087724514573992e+00	4.543887782100568984e+00
2.245776401465660399e+01	2.378277111260485910e+01	2.586362868191741882e+01	2.769988597811132891e+01	3.016594150228015536e+01	3.215397951267205912e+01	3.417648241004621923e+01	3.719317191843610715e+01	4.011779890280292449e+01	4.248352288520902675e+01	4.537352199514455720e+01	4.797170259459821295e+01	5.177952587873366497e+01	5.484746653011561790e+01	5.764557378681244160e+01	6.015393529255599248e+01	6.203411514394216653e+01	6.472902620975024490e+01	6.782458605562709408e+01	7.133566921873169520e+01	7.333232702364382760e+01	7.584871777690246120e+01	7.925380942853215060e+01	8.115543381852641858e+01	8.301735768153659478e+01	8.530396926191997409e+01	8.740213497720718294e+01	8.870367902184773357e+01	8.937662184239205487e+01	8.900934474061844526e+01	8.274619948742338238e+01	8.156077937608645811e+01	7.918379812741862622e+01	7.286477093328264232e+01	6.468476236524708156e+01	5.776251702850699843e+01	4.932703313403267487e+01	3.864564138565129525e+01	3.471743108002325329e+01	3.084567822676685722e+01	2.544229877300300657e+01	1.899356968924932332e+01	1.440327426943795963e+01	9.599980995879899837e+00	5.665302961633281953e+00	2.838405300652198537e+00	1.105014381300040816e+00	3.830595305381882532e-01	5.014217488317224136e-01	1.217139082652548554e+00
5.456214704734464505e+01	5.778131134481639464e+01	6.283684833448797491e+01	6.729811796695470605e+01	7.328951070083519426e+01	7.811953840029455876e+01	8.303330009171627069e+01	9.036248283873999299e+01	9.746799554586043257e+01	1.032156282895857515e+02	1.102370120531284101e+02	1.165401689307825421e+02	1.253542282362311937e+02	1.274903505626735125e+02	1.143659314781576910e+02	9.353724826035106332e+01	7.972221867389302474e+01	7.313977186385673690e+01	6.916307368625922436e+01	6.638195930766946162e+01	6.256392705405563959e+01	5.938658623516901969e+01	5.686323049570542310e+01	5.318355700371291306e+01	4.945783804506255166e+01	4.592824610682956887e+01	4.223352379292629877e+01	3.816503094877043623e+01	3.394026773772188221e+01	2.954717690189047730e+01	2.376393036227672795e+01	2.004379480795802948e+01	1.646454786166735218e+01	1.267654049723958209e+01	9.322468913945721525e+00	6.851133051338641700e+00	4.821123251467851034e+00	3.169190938393344759e+00	2.511809490419391722e+00	2.178683586466068967e+00	2.052271737769836513e+00	2.099241652174224981e+00	2.568451310853124614e+00	3.153104241134801811e+00	3.881321481868329926e+00	4.740169595361107824e+00	5.653633894873699717e+00	6.505680115044349954e+00	7.329828647372183426e+00	8.036090342015244303e+00
1.523158284136146357e+01	1.613024556506892893e+01	1.754155055640169891e+01	1.878695972121340674e+01	2.045951844002710729e+01	2.180787020057180925e+01	2.317959716360086375e+01	2.522561368259709624e+01	2.720919041638910940e+01	2.881370103437836505e+01	3.077379200426296890e+01	3.253613896894832891e+01	3.512747366374768632e+01	3.732013675835104038e+01	3.967720194913692922e+01	4.212405034639098744e+01	4.410991821075661790e+01	4.663557766576870733e+01	4.948215251741590492e+01	5.270200954803420501e+01	5.488298992761600914e+01	5.754116739378020640e+01	6.099361299845265449e+01	6.341739289691319925e+01	6.592444663555637874e+01	6.885245017144974611e+01	7.153260294510864981e+01	7.269661298552206574e+01	7.026743645850159226e+01	6.296402004912790318e+01	5.615737276556202318e+01	6.316324428598876750e+01	7.161480824082615015e+01	7.379426380422270881e+01	7.212287974410371305e+01	7.110076558332514196e+01	6.784368907480269684e+01	6.045970865971826669e+01	6.318855646759821099e+01	6.707904668839975670e+01	6.810788770566159656e+01	6.453766367377382096e+01	6.378692524495608751e+01	5.614119649357733266e+01	4.325345239633731609e+01	2.744983988220388582e+01	1.423452493988183321e+01	9.321482810402070385e+00	1.274480157128077273e+01	1.966129159235526558e+01
2.230044167881754191e+01	2.361616676580886320e+01	2.568244739980680080e+01	2.750584124766942296e+01	2.995462142710143283e+01	3.192873272674298235e+01	3.393706747808762714e+01	3.693262431095151754e+01	3.983676354113504914e+01	4.218591502671466031e+01	4.505566893580870413e+01	4.763588009046880956e+01	5.142846255286523416e+01	5.462086964930482935e+01	5.799579428231812273e+01	6.144423570172240545e+01	6.420253975506538779e+01	6.772640228829939701e+01	7.167726092027852758e+01	7.611209198574468360e+01	7.897623054648187235e+01	8.243999776797278400e+01	8.692318400895597108e+01	8.979857054187350229e+01	9.264198894097197012e+01	9.594940606424204077e+01	9.899459477379662076e+01	1.010138033120859404e+02	1.020895361360588680e+02	1.016157804695502591e+02	9.392456202506413376e+01	9.137299487693867661e+01	8.668024372350515705e+01	7.692963513682720134e+01	6.483272791530413315e+01	5.400577569292329372e+01	4.230980968717544499e+01	3.006745792601032008e+01	2.451540528928831009e+01	2.018328546355719055e+01	1.620076516150916035e+01	1.276891713896747937e+01	1.142195478739723136e+01	1.024909502313082577e+01	9.467601613950913375e+00	8.928266596384228038e+00	8.384373039861353405e+00	7.658150420320992247e+00	6.833980275456774223e+00	5.870885757730121668e+00
1.483128978314764446e+01	1.570633523386895547e+01	1.708055047576879915e+01	1.829322971037547063e+01	1.992183281068457035e+01	2.123474926188566414e+01	2.257042660441340942e+01	2.456267286078658429e+01	2.649412027845687589e+01	2.805646361357732488e+01	2.996504248484374600e+01	3.168106667913021113e+01	3.420392166227786390e+01	3.633398406030774908e+01	3.860747149489685626e+01	4.095010401194844007e+01	4.283537982140672540e+01	4.523257427487755677e+01	4.791936997688365096e+01	5.093403186398082028e+01	5.289693323975001249e+01	5.525028566820896714e+01	5.825558025296540166e+01	6.011130401113925359e+01	6.179677523616261681e+01	6.349452613852393768e+01	6.444713158949681997e+01	6.371335592399660186e+01	6.079232522724526433e+01	5.509280676753100181e+01	4.502415979214595865e+01	3.967119372394743237e+01	3.809009837373445606e+01	3.920969711896858456e+01	4.148510615661517420e+01	4.461877580570423163e+01	4.570109709928409814e+01	4.297473582528029823e+01	4.683255270282186444e+01	5.155007955607461412e+01	5.436604620705141855e+01	5.416958827557088085e+01	5.802596417113129945e+01	5.892741271147930604e+01	5.886373050305560639e+01	5.833563645140302611e+01	5.682268928539460262e+01	5.371219088092384197e+01	4.979297029683599618e+01	4.472346939944159772e+01
1.651882483110393096e+01	1.749343477609632913e+01	1.902401109097423770e+01	2.037467149513858544e+01	2.218858044889440961e+01	2.365088326897069138e+01	2.513853676200411869e+01	2.735746494765962566e+01	2.950867647608897926e+01	3.124878649054116408e+01	3.337452745485832395e+01	3.528567607156206520e+01	3.808924436053870011e+01	4.038070472882646555e+01	4.258206678181294791e+01	4.466040021479679467e+01	4.626718954468267953e+01	4.847058971101339608e+01	5.098559387969461199e+01	5.383747231610185935e+01	5.557598353754549692e+01	5.774396106138132723e+01	6.064028585822423878e+01	6.245007942622104480e+01	6.430467574284099896e+01	6.658858809822025648e+01	6.885753188634377864e+01	7.066288661842325780e+01	7.216740774533920444e+01	7.307203529535716768e+01	6.933469728960372436e+01	7.009864461083489573e+01	7.024170775287443291e+01	6.723904148947934800e+01	6.271225020824869745e+01	5.957246197298007218e+01	5.496613315938085265e+01	4.744063229929606251e+01	4.809549213966368342e+01	4.968477963347694271e+01	4.944597230434433044e+01	4.664400060494885025e+01	4.739876859903475292e+01	4.572760503619292649e+01	4.345637623964063323e+01	4.105823842788058187e+01	3.825983436146264438e+01	3.478814310689333666e+01	3.127733371466668189e+01	2.755786112068260962e+01
1.758547872255972777e+01	1.862302120065339750e+01	2.025242992032566391e+01	2.169030519545495395e+01	2.362134191489947455e+01	2.517806858228142985e+01	2.676178286678797491e+01	2.912399172817496051e+01	3.141411133097429698e+01	3.326658376451221244e+01	3.552958810307645621e+01	3.756428375369286954e+01	4.055582287906152317e+01	4.308395006076981559e+01	4.579098856068266343e+01	4.859140525449438286e+01	5.085807144000845881e+01	5.374525718153021359e+01	5.699782502535552453e+01	6.067421547929978232e+01	6.314818152445457855e+01	6.616558070565137939e+01	7.009266945386785608e+01	7.284344362991532762e+01	7.572248100150393668e+01	7.919461037215393162e+01	8.274638289605749719e+01	8.583483471333707371e+01	8.863876579215653351e+01	9.076323395852381282e+01	8.708256092237198231e+01	8.897344778823706690e+01	8.998038397198848770e+01	8.671718831485304690e+01	8.107773722928800453e+01	7.665572277891648412e+01	6.957756053412265373e+01	5.798126572563484871e+01	5.511664828622559043e+01	5.104654553328375499e+01	4.261430182714236992e+01	3.066718988502313437e+01	2.087062419527455503e+01	1.137153088488145691e+01	5.077593296728618810e+00	2.466092089861307457e+00	2.783685427449506644e+00	4.799772293180641469e+00	7.438170604064303859e+00	9.887535593337311468e+00
1.572755133919046244e+01	1.665547618265095764e+01	1.811273587375590921e+01	1.939869786351611225e+01	2.112571818648090982e+01	2.251797477321389707e+01	2.393436770224076326e+01	2.604700630181973864e+01	2.809517196134807548e+01	2.975192841151663714e+01	3.177584356765316898e+01	3.359557174780488253e+01	3.627108249536705387e+01	3.853252409580834836e+01	4.095536902720844807e+01	4.346327812386059009e+01	4.549456228859368423e+01	4.808192444338868654e+01	5.099784016122085006e+01	5.429541844943791062e+01	5.652021702205275488e+01	5.923571638786138749e+01	6.277192832447168058e+01	6.526324500862915556e+01	6.788091029326588455e+01	7.104665704656147796e+01	7.430749560164700540e+01	7.718544151846384693e+01	7.985403734330351710e+01	8.197574858926978436e+01	7.892935289895795847e+01	8.104398313625661388e+01	8.254113912374089068e+01	8.035972167130809396e+01	7.625530882881710681e+01	7.369228928625257424e+01	6.911300465063126808e+01	6.050747721930440548e+01	6.197880728867265532e+01	6.424833456383727537e+01	6.343906897531693545e+01	5.831816063842653364e+01	5.617327845659304586e+01	4.928579519162566669e+01	4.012229150770615149e+01	2.986580832422054499e+01	1.957199370792075754e+01	1.078280069373163208e+01	4.968098098459154954e+00	2.324671831965805513e+00
2.879438988197453142e+01	3.049325762988594235e+01	3.316124470556007253e+01	3.551561571398819694e+01	3.867748722475711531e+01	4.122646500963587357e+01	4.381963220679795512e+01	4.768750319345320321e+01	5.143733552726175873e+01	5.447056620232575597e+01	5.817600286085965422e+01	6.148903337076453823e+01	6.559720926026582788e+01	6.119221944150929460e+01	3.943431446400828833e+01	2.053641391475816391e+01	1.871624340401299236e+01	2.286858564543789996e+01	2.748630933255999409e+01	3.206719494794896264e+01	3.573092034894474267e+01	3.942540994918438457e+01	4.345228367102406963e+01	4.654803447475836009e+01	4.951349316834452452e+01	5.267389304452699861e+01	5.570637913067256619e+01	5.824747254035334265e+01	6.042117951486790872e+01	6.197200980639816947e+01	5.942827116787388775e+01	6.060324894162288700e+01	6.115048624891537798e+01	5.886285819737117464e+01	5.514478771336214891e+01	5.257428258121289844e+01	4.866085777613255914e+01	4.212384647733926357e+01	4.284403675454127125e+01	4.443688683051250621e+01	4.445902391326129788e+01	4.224767966566657407e+01	4.336810001910042445e+01	4.242356308494258599e+01	4.107875055801849840e+01	3.978930712905933120e+01	3.830190408054640727e+01	3.631290324433461336e+01	3.442582355053226451e+01	3.241448330801487998e+01
1.686850732961925914e+01	1.786374852678166292e+01	1.942672519431342337e+01	2.080597736027699440e+01	2.265828445806025115e+01	2.415154236779566688e+01	2.567068759197143279e+01	2.793658766333429355e+01	3.013333760201906486e+01	3.191028353087596514e+01	3.408102371366262417e+01	3.603274969487758028e+01	3.890163450855497729e+01	4.131782952762076633e+01	4.387759281349744356e+01	4.650193429299548598e+01	4.861336922078481138e+01	5.131669482427728468e+01	5.436139295128726445e+01	5.779875564370421870e+01	6.007744181739946754e+01	6.285812553203236064e+01	6.648317701236369714e+01	6.896984607345461882e+01	7.155359116874393521e+01	7.466839882869909673e+01	7.782360273786132154e+01	8.050558354970900155e+01	8.288267559679871965e+01	8.458925035707271434e+01	8.087606499639849744e+01	8.234160007753935417e+01	8.300336492970316726e+01	7.980022876460405712e+01	7.456676559606131605e+01	7.070895006923751680e+01	6.478802858998736269e+01	5.512086373567802156e+01	5.452177642360837950e+01	5.418261587481087105e+01	5.089383538416994668e+01	4.418420032102853412e+01	3.999029482985378792e+01	3.296407449056871997e+01	2.542234766245922728e+01	1.831282315812516970e+01	1.209383283807158804e+01	7.213545971454402128e+00	4.059500842469253357e+00	2.492848010058982489e+00
1.378785539099930446e+01	1.460133825806636487e+01	1.587887253245911090e+01	1.700623543662293358e+01	1.852026047185013979e+01	1.974080854516698480e+01	2.098251619952975489e+01	2.283460079148108690e+01	2.463016396093764371e+01	2.608259084293472796e+01	2.785689434981992463e+01	2.945219365427733038e+01	3.179773014192321412e+01	3.378009316748571678e+01	3.590180004776479450e+01	3.808886261481011104e+01	3.983606666680692143e+01	4.202163552021657011e+01	4.438375094167197688e+01	4.684888917318706092e+01	4.808625764987469609e+01	4.970369883941994260e+01	5.251281106564052692e+01	5.505491879825920165e+01	5.789696997545233614e+01	6.112358608942243876e+01	6.432099446313091562e+01	6.711674982637377695e+01	6.969791536850118518e+01	7.179584969517992477e+01	6.936673297130356275e+01	7.149140293196612106e+01	7.312254296465036418e+01	7.154943254983470524e+01	6.831105407909623750e+01	6.651357179093218974e+01	6.296473117639033745e+01	5.576336418899929726e+01	5.792414243492255110e+01	6.103384206573503690e+01	6.132955922310190999e+01	5.726220952145565235e+01	5.559985647592398550e+01	4.859861028529130067e+01	3.947264920099990348e+01	3.133278033275983177e+01	2.671634955411735746e+01	2.602940505337246080e+01	2.795399835830734858e+01	3.012721801098330943e+01
1.567842062283113336e+01	1.660344675616800103e+01	1.805615416758226743e+01	1.933809898821007778e+01	2.105972433621631623e+01	2.244763170405394348e+01	2.385960001555779897e+01	2.596563902149583214e+01	2.800740649201781807e+01	2.965898746194318392e+01	3.167658018389565200e+01	3.349062804342511868e+01	3.615799378540381070e+01	3.841512816510817174e+01	4.084200187493924972e+01	4.336194938585607872e+01	4.540790008281810231e+01	4.801034297704046594e+01	5.094462729275569757e+01	5.426576067495647493e+01	5.652140008751380407e+01	5.927580989602276418e+01	6.286251709076074690e+01	6.541634016248644912e+01	6.811284685245468040e+01	7.138029268814543116e+01	7.477069405630157917e+01	7.781010059460290051e+01	8.068094840233564469e+01	8.305159893919157810e+01	8.023417415601720393e+01	8.272534145687609453e+01	8.468552818039304952e+01	8.297047586853652490e+01	7.934821875331927288e+01	7.740999635588282501e+01	7.340996344033924004e+01	6.504006952848786227e+01	6.726456325576403117e+01	6.956604208688311530e+01	6.598088727016286725e+01	5.294650398093473598e+01	3.711125127099796117e+01	1.977136384610171049e+01	1.328428260451868148e+01	1.683469010620028072e+01	2.244942907040363522e+01	2.505225195699833662e+01	2.404048125964494531e+01	1.989168477999308138e+01
2.350942484643221064e+01	2.489647988761414865e+01	2.707478065744843576e+01	2.899702691826985301e+01	3.157856384130187877e+01	3.365969846212416883e+01	3.577691190494411444e+01	3.893486811270494030e+01	4.199645065707343861e+01	4.447295767422265556e+01	4.749829075166055503e+01	5.021838379177889067e+01	5.421653738222506291e+01	5.758103441751203633e+01	6.113024794293287556e+01	6.473119511579525920e+01	6.755553478772844755e+01	7.110087172721176785e+01	7.494290040316477075e+01	7.901194372724989989e+01	8.095043656994140235e+01	8.257688601027840036e+01	8.339555425194882332e+01	7.927142825126300352e+01	6.945785996042039301e+01	5.273082752669954942e+01	3.228522698772009392e+01	1.869743685630671948e+01	1.986310827072662022e+01	3.187048831010567085e+01	4.361606660992157458e+01	5.544730986999674371e+01	6.394260840619632091e+01	6.677606963638046977e+01	6.563628656036509312e+01	6.406045329107149655e+01	5.940603282022317444e+01	5.038418197846746693e+01	4.888743451540759821e+01	4.672701296129807247e+01	4.110023452090948837e+01	3.214701498403094604e+01	2.472615850607374455e+01	1.579168700323318220e+01	8.084030731473511366e+00	3.002825163445376866e+00	1.190013276896992434e+00	2.527585100601464685e+00	6.197178200557070582e+00	1.103023299693093939e+01
4.903564404718621006e+01	5.192874490854453740e+01	5.647221553256174076e+01	6.048161108487267512e+01	6.586614628636557711e+01	7.020694905578785949e+01	7.462300454979506981e+01	8.120982738922585042e+01	8.759563532997242419e+01	9.276110055792024411e+01	9.907130027171810127e+01	1.047406977430847803e+02	1.128752714277297713e+02	1.172679542762221558e+02	1.138020931188183340e+02	1.031752764017234938e+02	9.067139434346526627e+01	7.890343382975386533e+01	6.617909720060941936e+01	5.266345333115909000e+01	3.825763465345431769e+01	2.603640923632045201e+01	1.713296251960928274e+01	1.181183476817361466e+01	1.058948542190017150e+01	1.295898670471614800e+01	1.797600953639764043e+01	2.452611709744629209e+01	3.168317778712277999e+01	3.850955840041037703e+01	4.191166988475648481e+01	4.678065087403705036e+01	5.009561847627828257e+01	4.979807290742147075e+01	4.696710964412766742e+01	4.396159159480711054e+01	3.891482210183127677e+01	3.130740401667062756e+01	2.864324766517220411e+01	2.572050136760867645e+01	2.128286515975592152e+01	1.582661159900997738e+01	1.189860083921842637e+01	7.916328349600366465e+00	4.920555996367888874e+00	3.220144439955758831e+00	2.852611386433891116e+00	3.684399265698645287e+00	5.481779373340997630e+00	7.834287830766311522e+00
2.512651334644029077e+01	2.660897653863506918e+01	2.893711105163692920e+01	3.099157842560181564e+01	3.375068556559365618e+01	3.597497038614579168e+01	3.823781569928205215e+01	4.161299094580953550e+01	4.488516349638463510e+01	4.753201628097738052e+01	5.076544597216926036e+01	5.367247763360690271e+01	5.793736595895908437e+01	6.142311656686923982e+01	6.472571139399661888e+01	6.761839780629478014e+01	6.936178359056486897e+01	7.134525341047665847e+01	7.275861765655801605e+01	7.301421587948091485e+01	6.936868029398470981e+01	6.301245565734264886e+01	5.343335888443920112e+01	3.970073878399574596e+01	2.599522598428377052e+01	1.665760879308104592e+01	1.442474946674581204e+01	1.898086808200791253e+01	2.774218246446273994e+01	3.775155088934607761e+01	4.450401943742677702e+01	5.264418043749071785e+01	5.918209155677855193e+01	6.172758793177801095e+01	6.143681018162143914e+01	6.132614656465386815e+01	5.875110817194247659e+01	5.213211905584281425e+01	5.386703410101505085e+01	5.625506767941882913e+01	5.613753990164356367e+01	5.265220384117796470e+01	5.271714685147337320e+01	4.962837840413214252e+01	4.556419456322477401e+01	4.119057228508614088e+01	3.643617720821794137e+01	3.132809856832198747e+01	2.672987213178267396e+01	2.269427881387777290e+01
3.716502454457518212e+01	3.935775937271056080e+01	4.280134006875827168e+01	4.584013535749063806e+01	4.992117450387249988e+01	5.321114947215264834e+01	5.655815987680955459e+01	6.155043513402140576e+01	6.639035746942323613e+01	7.030535941772386366e+01	7.508797836578654028e+01	7.937243645743855325e+01	8.496258936745962842e+01	8.152063695281182731e+01	5.522019881186360379e+01	2.118168579744913771e+01	5.634980421841298437e+00	5.185874622900607633e+00	1.140196515727956950e+01	2.038792821357651874e+01	2.961705686341663579e+01	3.876699456766437635e+01	4.790623757476404165e+01	5.553070594353707889e+01	6.242446157311145072e+01	6.903570509382824127e+01	7.498713757447295336e+01	7.978246175383507932e+01	8.356819424568347188e+01	8.597177993061526990e+01	8.217371538343672910e+01	8.300158081585871628e+01	8.240458204751365656e+01	7.747277657419280672e+01	7.028930810547832664e+01	6.425487547442348557e+01	5.634834845662134484e+01	4.555463384630511570e+01	4.251677662043278616e+01	3.960169687529398175e+01	3.464811182444559279e+01	2.785586848932457826e+01	2.320767732154041596e+01	1.747113777467238549e+01	1.214035652255824793e+01	7.671891512782540445e+00	4.209896471600087509e+00	1.890677962504286658e+00	7.850614010795068376e-01	7.631324762982807375e-01
2.268710284288722434e+01	2.402564092170438315e+01	2.612774822168245237e+01	2.798275738900494503e+01	3.047399628779179537e+01	3.248233615492613069e+01	3.452549286468671141e+01	3.757298882542590945e+01	4.052748211906416032e+01	4.291736488974965624e+01	4.583687738566853653e+01	4.845491335286487811e+01	5.197312904671131406e+01	5.092078520079897430e+01	3.739533799682950388e+01	1.748781245289922381e+01	8.555426881438032538e+00	1.218013310959709550e+01	2.147389033457622531e+01	3.181429026067431565e+01	4.054282941673094598e+01	4.831902630157704692e+01	5.577036539978331575e+01	6.150015781463561382e+01	6.668167119480062865e+01	7.189265066320959363e+01	7.679257095054796878e+01	8.093466467106944151e+01	8.451946255209048786e+01	8.720270848965864730e+01	8.406804309953049881e+01	8.613260994995270892e+01	8.724749387324800409e+01	8.420969275311776414e+01	7.896408477931606740e+01	7.515930379599711841e+01	6.919286079014460711e+01	5.926576917716518977e+01	5.920965285520862409e+01	5.972041466133956078e+01	5.732086191618129334e+01	5.130945489985477082e+01	4.842310021465245740e+01	4.217620580515950479e+01	3.487368194489089035e+01	2.732716970223054176e+01	1.986298026342345224e+01	1.305605798791103922e+01	7.813132090003835906e+00	4.433446642995209075e+00
1.912940701967227852e+01	2.025804119999695629e+01	2.203050489528592593e+01	2.359461934536259164e+01	2.569519266264161672e+01	2.738859313859936506e+01	2.911135062670400941e+01	3.168095111855633306e+01	3.417213322948053644e+01	3.618724465936781343e+01	3.864893090828130795e+01	4.086222449704916215e+01	4.411447985145561290e+01	4.684027975288288559e+01	4.968822645518039138e+01	5.258685323840064996e+01	5.492563940546036605e+01	5.795071735751156439e+01	6.136704393276430380e+01	6.522643609564961764e+01	6.777412861726051574e+01	7.087967700956124872e+01	7.492216525711306474e+01	7.765828712200153916e+01	8.046894671469898697e+01	8.382315717202139638e+01	8.714030808342420187e+01	8.980460321650743083e+01	9.194645695610455505e+01	9.307560898992181819e+01	8.791191142286287175e+01	8.787823911631163298e+01	8.614840563512146332e+01	7.935235836120737929e+01	6.939258214821805382e+01	5.935906657871943537e+01	4.635238876750764803e+01	3.084811586701936292e+01	2.106283988411666641e+01	1.216203974879265992e+01	5.556978543762267186e+00	2.988935390950644422e+00	4.537840524218630378e+00	8.463896739139824987e+00	1.334921302082307903e+01	1.820882588741452324e+01	2.231711904819049153e+01	2.510220128714249199e+01	2.678198868061846127e+01	2.718711602161955909e+01
3.449655293342949847e+01	3.653184805282388936e+01	3.972817753780159933e+01	4.254878545656896449e+01	4.633680348324101317e+01	4.939055622614081642e+01	5.249724922602044330e+01	5.713107605054210580e+01	6.162348898670539654e+01	6.525739138819561447e+01	6.969661393790565285e+01	7.368541130815948748e+01	7.942875279855790893e+01	8.281486970100017686e+01	8.185838041856509051e+01	7.777637294357695907e+01	7.403369684946251539e+01	7.249749121629184856e+01	7.182250623187049143e+01	7.168941202856687767e+01	7.009768875280803968e+01	6.906842934002173706e+01	6.882847613728624481e+01	6.728188974339218476e+01	6.576369589739182686e+01	6.463544207672183006e+01	6.342356433012344752e+01	6.174338660034177195e+01	5.979948859926440718e+01	5.740127679551437723e+01	5.161828111464922841e+01	4.944677458806074100e+01	4.693844076213888172e+01	4.256380645762667569e+01	3.760983171485883503e+01	3.385708527059193784e+01	2.961942437842802889e+01	2.425761973561034424e+01	2.336118324254983847e+01	2.295852756128729411e+01	2.177740609976403263e+01	1.962752395278271678e+01	1.911253929889295478e+01	1.773293309722747324e+01	1.627782005983565128e+01	1.493265901503224491e+01	1.359376695707707761e+01	1.216248702792652914e+01	1.085140968106088977e+01	9.582069376891540813e+00
1.767672745989280614e+01	1.871965360951166701e+01	2.035751711683090193e+01	2.180285333774210343e+01	2.374390995287289385e+01	2.530871427028715104e+01	2.690064624002350158e+01	2.927511229266009352e+01	3.157711502502299439e+01	3.343919969449557072e+01	3.571394647970055303e+01	3.775905830957567133e+01	4.075916674406417428e+01	4.321228145085335370e+01	4.557828001803272144e+01	4.783992779598028022e+01	4.963015708177141505e+01	5.208885789449166026e+01	5.490906036526467915e+01	5.811943225848812489e+01	6.015323868104972149e+01	6.267554025268431417e+01	6.601592243280403238e+01	6.820014924639146159e+01	7.045652018375129444e+01	7.320785431937787280e+01	7.596807646628117539e+01	7.823882553131541329e+01	8.019289574365591022e+01	8.148928973669023890e+01	7.759198959230398884e+01	7.870798354467167712e+01	7.910910788074491506e+01	7.592684766055876366e+01	7.096010813990947952e+01	6.749131794911440352e+01	6.228381126582988259e+01	5.369131200481432842e+01	5.426956078464438349e+01	5.576913138971203665e+01	5.505526653362255729e+01	5.134047291602234964e+01	5.135777990259214931e+01	4.853035893604352680e+01	4.490668278178924311e+01	4.102794776786316078e+01	3.667635837992811787e+01	3.170203637058161306e+01	2.681672721051001318e+01	2.196962096316575952e+01
3.157308067978002697e+01	3.343589106364100161e+01	3.636134187326563705e+01	3.894291231472757886e+01	4.240990795928885859e+01	4.520486494857809845e+01	4.804827567781224928e+01	5.228940053655058762e+01	5.640109588054886558e+01	5.972703670501628181e+01	6.379004929443347294e+01	6.744168903476186472e+01	7.274373915731040086e+01	7.644955618463063729e+01	7.822703396200081727e+01	7.915895169102424234e+01	8.036464183291998609e+01	8.314358628817011265e+01	8.633909545040773992e+01	8.973552386001648529e+01	9.079107682034485549e+01	9.196925522475518733e+01	9.357024843123899416e+01	9.267654046122478917e+01	9.102301199427471090e+01	8.909814275144393036e+01	8.627749841989516710e+01	8.214417249633930851e+01	7.716599162440401471e+01	7.133898978057904117e+01	6.144346006201318033e+01	5.613996376431038726e+01	5.065960547036304717e+01	4.350973808537625587e+01	3.622009075779034504e+01	3.045848746093335180e+01	2.456529073322473522e+01	1.819210147165858871e+01	1.541927255249406414e+01	1.285524301268268310e+01	9.846517967065475219e+00	6.704056591351116978e+00	4.495787648732222586e+00	2.509891833824050789e+00	1.124309919628855070e+00	3.753195525312488789e-01	1.963041474952733068e-01	4.637020091027163615e-01	1.012770019934907673e+00	1.661532883148909567e+00
2.033354860920446683e+01	2.153322709082395292e+01	2.341726231832186045e+01	2.507983331010882111e+01	2.731263172409869000e+01	2.911262692820128706e+01	3.094382708460044284e+01	3.367517659551748466e+01	3.632317151217985440e+01	3.846512845681696291e+01	4.108177083622707215e+01	4.343433205396147656e+01	4.688858873050342169e+01	4.974955234442245455e+01	5.261353445998728517e+01	5.537855597527551765e+01	5.746423052714074942e+01	6.016894310323885264e+01	6.313132121930235741e+01	6.634643910648505027e+01	6.798158848546040645e+01	6.988032009105116060e+01	7.231193095691168082e+01	7.302750088511659499e+01	7.332561713274310478e+01	7.357803365262331852e+01	7.324928804799596094e+01	7.193039668619444171e+01	6.997273257612792463e+01	6.735034135889087281e+01	6.084861709624971127e+01	5.891208063024472352e+01	5.706343848278912390e+01	5.342750334676088642e+01	4.934957321423505050e+01	4.696545951212511483e+01	4.383302424228033090e+01	3.854664828243154062e+01	4.001781666119363479e+01	4.246639877817012376e+01	4.348507659682919524e+01	4.222926640050534530e+01	4.416004780708700395e+01	4.379218246455963737e+01	4.269995595875659689e+01	4.128526222344937224e+01	3.923118771434016594e+01	3.620841830868366173e+01	3.284822065255710299e+01	2.898290190274419231e+01
1.655401288001823801e+01	1.753069891836275573e+01	1.906453563431554343e+01	2.041807318651277470e+01	2.223584609049771998e+01	2.370126387690402581e+01	2.519208633773118677e+01	2.741574123695939136e+01	2.957153523038013887e+01	3.131535199013234205e+01	3.344562115021329873e+01	3.536096124928745610e+01	3.817642991339243963e+01	4.054812278419019833e+01	4.305908956412461208e+01	4.561881661820553546e+01	4.764339045418134333e+01	5.019908581835593253e+01	5.301226321119806073e+01	5.608783148256117812e+01	5.786378929767763424e+01	5.987882762688902716e+01	6.236119066918750065e+01	6.339445004887785018e+01	6.418980809020460754e+01	6.527832894057088708e+01	6.645779560694660404e+01	6.754319958250134448e+01	6.882421575673689063e+01	6.999000757239537052e+01	6.700173818172054041e+01	6.849784308761762475e+01	6.943421222905266177e+01	6.717449734296776853e+01	6.319700179106686733e+01	6.038716123364333299e+01	5.584757830936114686e+01	4.810586729806516360e+01	4.843223277844244734e+01	4.942195643623057322e+01	4.833680840047591687e+01	4.463913137025181044e+01	4.435352718897458857e+01	4.196294072140933906e+01	3.943502817026008245e+01	3.735909158061993907e+01	3.554978525728091654e+01	3.368832561875289855e+01	3.220572398425750293e+01	3.071557825935855135e+01
2.378257191698605055e+01	2.518574262342440306e+01	2.738935224185672723e+01	2.933393235127106280e+01	3.194546317048126127e+01	3.405077770335240217e+01	3.619259024433922178e+01	3.938723754483080342e+01	4.248439145297002995e+01	4.498967206374642558e+01	4.805015533620872503e+01	5.080185234237556102e+01	5.484649278472295464e+01	5.825089661250093087e+01	6.184829876441762053e+01	6.551835205306001342e+01	6.844206303952643111e+01	7.216602923058246688e+01	7.631986354612809009e+01	8.094853340116978302e+01	8.384470800709455318e+01	8.728114871775866845e+01	9.163684620011669324e+01	9.404464853014268044e+01	9.602296615946136171e+01	9.783155444765364450e+01	9.830867799896610393e+01	9.609624984746601228e+01	9.048726283492672451e+01	8.010942027885010930e+01	6.101638777408449243e+01	4.327868110453086814e+01	2.473162319228217143e+01	9.985403888820570728e+00	3.425040525741992248e+00	4.316632967274641963e+00	9.176811343070850668e+00	1.404111194731485668e+01	2.067139280680860125e+01	2.749307507808682516e+01	3.268545702392334817e+01	3.506449962541623933e+01	3.914582446254110693e+01	4.041754570932979362e+01	4.022312792826814842e+01	3.901179032804217428e+01	3.657426624944096005e+01	3.273039852829531071e+01	2.823344747148899359e+01	2.314250607418116346e+01
1.683505910667644656e+01	1.782832686014321411e+01	1.938820433276647037e+01	2.076472160742993367e+01	2.261335580283039448e+01	2.410365276157589065e+01	2.561978570332811600e+01	2.788119276714310146e+01	3.007358681468333828e+01	3.184700927329924269e+01	3.401344513740169617e+01	3.596131848341925519e+01	3.882538142346191989e+01	4.124796331311313935e+01	4.384927057321103661e+01	4.654677975360900888e+01	4.873389119113884504e+01	5.151628404893806135e+01	5.465124679473974112e+01	5.819598833747240718e+01	6.059115311310539198e+01	6.351170252290986440e+01	6.731025390996801150e+01	6.998385043006976503e+01	7.278426830418297300e+01	7.615703773949903166e+01	7.960556148964700185e+01	8.260103747751654168e+01	8.530428442503750830e+01	8.731755392754702427e+01	8.368882905428900187e+01	8.532367518570539744e+01	8.596596382078989507e+01	8.235250892590309491e+01	7.632202080440511338e+01	7.132421392380391012e+01	6.389308126226782036e+01	5.268486284389943819e+01	5.011283177392306953e+01	4.766451404002656034e+01	4.287908842276944199e+01	3.593583023160014989e+01	3.192400280499249732e+01	2.654590553075476222e+01	2.154824113979880451e+01	1.745417523292612572e+01	1.435338995117562533e+01	1.230013872935102448e+01	1.149778491476679498e+01	1.166979571893200962e+01
1.539391243961839884e+01	1.630215260254720278e+01	1.772849848455082977e+01	1.898718051610888935e+01	2.067756442011272711e+01	2.204028615138718195e+01	2.342663220483815678e+01	2.549445401111246667e+01	2.749917058425418759e+01	2.912078116924818261e+01	3.110176168081995485e+01	3.288288740256781750e+01	3.550167002205503053e+01	3.771547659612961212e+01	4.008798919732856803e+01	4.254307010952933865e+01	4.452849871782866131e+01	4.705349635560153132e+01	4.989297690383033768e+01	5.309467957740705657e+01	5.523029555009470926e+01	5.781903152012036884e+01	6.116510948070239095e+01	6.342374380113466259e+01	6.569584186901796841e+01	6.831641312272130051e+01	7.072475999525637747e+01	7.227799662227759825e+01	7.287542895975131785e+01	7.190739063623243510e+01	6.542133381839489914e+01	6.259111722198802852e+01	5.944970901802776808e+01	5.525633948877847956e+01	5.192717161805668979e+01	5.124495074923102322e+01	4.986363092659783547e+01	4.552671134735823699e+01	4.870994603916803101e+01	5.289895693768982454e+01	5.512824560404932583e+01	5.425787159903751444e+01	5.730898318914119471e+01	5.721571023431054925e+01	5.595065294068947281e+01	5.397832745142390820e+01	5.082349214190939790e+01	4.604289424901273975e+01	4.050810327626037122e+01	3.416341510413715810e+01
1.930303649260006438e+01	2.044191480425911323e+01	2.223046639693457038e+01	2.380877764711519262e+01	2.592841697295110848e+01	2.763718772315696981e+01	2.937558194659452226e+01	3.196850560672784525e+01	3.448229911571795725e+01	3.651570085304144442e+01	3.899973077402406574e+01	4.123315812617303777e+01	4.451711816853697457e+01	4.729525726704896726e+01	5.027954886564548787e+01	5.337488132941012253e+01	5.588403394098772026e+01	5.907397644552788307e+01	6.266501379457177023e+01	6.671976241272881225e+01	6.944508325936146775e+01	7.275097859499143738e+01	7.701977250205135306e+01	7.991817064368528634e+01	8.279664251744398484e+01	8.597771610717322233e+01	8.848437562385146293e+01	8.885556576034343834e+01	8.575288969949993145e+01	7.760949384280904439e+01	6.324117175309038430e+01	5.795326887215604472e+01	5.970264059086812836e+01	6.282378739877479745e+01	6.404850737281654460e+01	6.483002280023137587e+01	6.230208212419450575e+01	5.499386561761824765e+01	5.610556021711384034e+01	5.737838493820751751e+01	5.551131443617013872e+01	4.985451780343938566e+01	4.710009827450713260e+01	4.115778468312348082e+01	3.446853903844807121e+01	2.790457175497742881e+01	2.164234605907106612e+01	1.585763346965101839e+01	1.103997164096329975e+01	7.148074984848103774e+00
2.320451013757308445e+01	2.457357522422333673e+01	2.672362366762343200e+01	2.862093860142164559e+01	3.116899326853132735e+01	3.322313579740966105e+01	3.531288920984916757e+01	3.842988706563118484e+01	4.145176121405796010e+01	4.389614820185492761e+01	4.688224303543391613e+01	4.956705296932319271e+01	5.351316924558600618e+01	5.683181758750762924e+01	6.032709069705224891e+01	6.387442838445885229e+01	6.667324592966613750e+01	7.022115110783296643e+01	7.413848322336249907e+01	7.844054294836077190e+01	8.095211623821953140e+01	8.382214908437801171e+01	8.732343587508462690e+01	8.861471975737136120e+01	8.904112518366851248e+01	8.874146045386626724e+01	8.668110432540829891e+01	8.207756891048607883e+01	7.539655404141963402e+01	6.724129280994611690e+01	5.584899393072209506e+01	5.028928512235512471e+01	4.669015271923185395e+01	4.342820051675745674e+01	4.091752578586232403e+01	4.016288529385559514e+01	3.860316398436290797e+01	3.466373161642142975e+01	3.632986808220422148e+01	3.845550694276703041e+01	3.881711845181617804e+01	3.673397295052033940e+01	3.701010962638111579e+01	3.496032721888675354e+01	3.210063246806978299e+01	2.889765815430343920e+01	2.529576629672091670e+01	2.131433069700772975e+01	1.755210449889428759e+01	1.405397548939788344e+01
1.798743972755985610e+01	1.904869788742736603e+01	2.071535090262597834e+01	2.218609248749719853e+01	2.416126798034026635e+01	2.575357760941485097e+01	2.737349172649215134e+01	2.978969490119431640e+01	3.213216103328834805e+01	3.402697645292676754e+01	3.634170753184610447e+01	3.842291489135617866e+01	4.148300895287289336e+01	4.407117213462517213e+01	4.684931709579467451e+01	4.972861486121825436e+01	5.206071432954297507e+01	5.502589695779960977e+01	5.836310798903259212e+01	6.213075950033228878e+01	6.466062144739838402e+01	6.773581149799898071e+01	7.172365892457834491e+01	7.447880298756304285e+01	7.732223917690781434e+01	8.070794241141663861e+01	8.408461699346879925e+01	8.687071521036041588e+01	8.921839906328807501e+01	9.070294136378818450e+01	8.622987346825119914e+01	8.709306731949118330e+01	8.682090074875583241e+01	8.217214229230776823e+01	7.506627467187595926e+01	6.883479776221972202e+01	5.994073853224887927e+01	4.715881377820437592e+01	4.136461683219652485e+01	3.428599603872567769e+01	2.473537882044885450e+01	1.504861181094428346e+01	9.215121189247039268e+00	6.393317615894957839e+00	6.935475457289355994e+00	9.708198323902006877e+00	1.330588649431692261e+01	1.651766312879621523e+01	1.892327441197005200e+01	2.013740671290537421e+01
1.683624221001364774e+01	1.782957976652573961e+01	1.938956686135060181e+01	2.076618087236473897e+01	2.261494498268097075e+01	2.410534667377664064e+01	2.562158616353273644e+01	2.788315215035636641e+01	3.007570027093533582e+01	3.184924735887484815e+01	3.401583547883150516e+01	3.596377767604229803e+01	3.882477702682800214e+01	4.120767730465220069e+01	4.366369785657537506e+01	4.619378670464983827e+01	4.833109278195814085e+01	5.113193980208134093e+01	5.429616836512502687e+01	5.786323117027295382e+01	6.028075907277553114e+01	6.321604545471998193e+01	6.702342408085263514e+01	6.971123614180341121e+01	7.252841229687481928e+01	7.592263644307712411e+01	7.940369816162387906e+01	8.244935012034743238e+01	8.522526502686397976e+01	8.733770741658743475e+01	8.382336132526249628e+01	8.557987054579915309e+01	8.629346200107113418e+01	8.256598348751732885e+01	7.605470666609501507e+01	6.997036332981257090e+01	6.080251723253416429e+01	4.789088088156822920e+01	4.336666309646192019e+01	4.018626883161471852e+01	3.694556133463989767e+01	3.323164801588053052e+01	3.255594339176612806e+01	2.981979111596166732e+01	2.596272298825230962e+01	2.148355759954418076e+01	1.695448082411378721e+01	1.330061603488596944e+01	1.156821163991786605e+01	1.177740225025746490e+01
2.257992428462495127e+01	2.391213883317647060e+01	2.600431534422636304e+01	2.785056106522018382e+01	3.033003083705821723e+01	3.232888289197826026e+01	3.436238730757096249e+01	3.739548626814474375e+01	4.033602192542012688e+01	4.271461439643320546e+01	4.562033379636078934e+01	4.823286819878074283e+01	5.207230416399889350e+01	5.529591449327014629e+01	5.867579161883025307e+01	6.210221413374561905e+01	6.482339858492223073e+01	6.830866463651463505e+01	7.220624551710760386e+01	7.656389953736265852e+01	7.930623629142549191e+01	8.260473576675701679e+01	8.685792162569038055e+01	8.941516071472166516e+01	9.182308473051595854e+01	9.452379946264520072e+01	9.672847895635082693e+01	9.760494981208417187e+01	9.713171776662078116e+01	9.461234321924789015e+01	8.482181672273895856e+01	7.902539070201066806e+01	7.052659953588077713e+01	5.748058863251075223e+01	4.312391124698431355e+01	3.083125808253125300e+01	2.002265645626713209e+01	1.167404030151696759e+01	8.348073769116590270e+00	7.321235031236441593e+00	7.920131801580788000e+00	9.392443462578366820e+00	1.234955786483878448e+01	1.506987806839254596e+01	1.750312387155935312e+01	1.957073993104440390e+01	2.100807764980828196e+01	2.152583248676125294e+01	2.141717505319518722e+01	2.056104351391707752e+01
1.598659552608153334e+01	1.692980396527707043e+01	1.841106578129200244e+01	1.971820849847924961e+01	2.147367409977494290e+01	2.288886216310437760e+01	2.432858411180537672e+01	2.647601940264415532e+01	2.855791983730997430e+01	3.024196426882126332e+01	3.229921477736967717e+01	3.414890852788749243e+01	3.686815206038286874e+01	3.916248408715241425e+01	4.160672655610009940e+01	4.412355885270756772e+01	4.615282389397756191e+01	4.874241276662814926e+01	5.165738743138783207e+01	5.494808399707421387e+01	5.714029066893649400e+01	5.981349313410883184e+01	6.329528150847809798e+01	6.569952425600774859e+01	6.820367716699458072e+01	7.122426295055873879e+01	7.429752157209316010e+01	7.693782153043473215e+01	7.931189804306561086e+01	8.107813338705614115e+01	7.768505617087170378e+01	7.931736016009315904e+01	8.026082486476352074e+01	7.756695229552440196e+01	7.300327226358092503e+01	6.992246734652030682e+01	6.497013649294834181e+01	5.637124093880634490e+01	5.731476072112620557e+01	5.919417718193948019e+01	5.865919003062756332e+01	5.482400527433896542e+01	5.485894638228406706e+01	5.173357604089786577e+01	4.764376758965640590e+01	4.318789958104653692e+01	3.817153724238233536e+01	3.249564614105528904e+01	2.695663789480720851e+01	2.155603831351402278e+01
8.638999967238227384e+01	9.148700588737989392e+01	9.949159996067525924e+01	1.065552714425321170e+02	1.160416359704514093e+02	1.236891739423684697e+02	1.314692906328598951e+02	1.430738210514446394e+02	1.543242075127324711e+02	1.634246190199415878e+02	1.745418063139461253e+02	1.844875032870155565e+02	1.969705171761159761e+02	1.842941558402142164e+02	1.139130776125007571e+02	3.706728289656891207e+01	8.161454503533354554e+00	2.552682869674939958e+00	2.069454946069231749e+00	3.010100612752866667e+00	4.376899164604996173e+00	5.893238712867328921e+00	7.456484888893137430e+00	8.763488165695854093e+00	9.889513620936179805e+00	1.087837415040059064e+01	1.165459402959868385e+01	1.213704817678571146e+01	1.235690919846214975e+01	1.227812440670719241e+01	1.127043326802514045e+01	1.087823327821702790e+01	1.027746478348897874e+01	9.166510723276937611e+00	7.876331346466659333e+00	6.820115279283273324e+00	5.680753156848269647e+00	4.389796285757797456e+00	3.961015121030697195e+00	3.633741070600637890e+00	3.222203505474442675e+00	2.739699524165664535e+00	2.565777939792020845e+00	2.361576103401536120e+00	2.241861442398887405e+00	2.230409278595852474e+00	2.306318442613768394e+00	2.435619637404526916e+00	2.635293518041443850e+00	2.866630038423468196e+00
4.384762732436518462e+01	4.643463542521873677e+01	5.049740263368859416e+01	5.408260040950501235e+01	5.889744678131555844e+01	6.277898858260291348e+01	6.672782130026058667e+01	7.261775216029080582e+01	7.832793568477731583e+01	8.294688988988714584e+01	8.858946453680493960e+01	9.365975801057381034e+01	1.009708713392976591e+02	1.053984748628110992e+02	1.045670421375233730e+02	9.959779822793223047e+01	9.439576264721834775e+01	9.143896446111197918e+01	8.913867701172306113e+01	8.712294245401643877e+01	8.301348840278112107e+01	7.931591812707603140e+01	7.626142705284564727e+01	7.155724363883015826e+01	6.678239498661297091e+01	6.233147801181959835e+01	5.776025824016380028e+01	5.279998578996170977e+01	4.773893707108733508e+01	4.252463215932566953e+01	3.527138211976163262e+01	3.097101992384912705e+01	2.677827912321161108e+01	2.197372545966889135e+01	1.745328398803312808e+01	1.402713653343624323e+01	1.087929707385966083e+01	7.842962468089848649e+00	6.601005133183836193e+00	5.629305984688218523e+00	4.602396009854654579e+00	3.554365682877696386e+00	2.953592589224290244e+00	2.336546350683628592e+00	1.837426298587417461e+00	1.464033439526939206e+00	1.189327621895812204e+00	9.922903251697358096e-01	8.776168816373002279e-01	8.257539802158684328e-01
1.536239704915358928e+01	1.626877780541869711e+01	1.769220358198548837e+01	1.894830876013794452e+01	2.063523200337870023e+01	2.199516388459883132e+01	2.337867172279002048e+01	2.544226015357306636e+01	2.744287254424515865e+01	2.906116326556135121e+01	3.103808820558770165e+01	3.281545764008341592e+01	3.542436883419714633e+01	3.758710267320714138e+01	3.982581354612857893e+01	4.219244710731772585e+01	4.419269641012905225e+01	4.674949594848088452e+01	4.962029464920609456e+01	5.286015234673949692e+01	5.505570679270549306e+01	5.773104525769546314e+01	6.121046536909432945e+01	6.367688671770557107e+01	6.627403616852107859e+01	6.941667226030754989e+01	7.266629086075758437e+01	7.555946701661365239e+01	7.827041507691900790e+01	8.047380116644991688e+01	7.763039807671894721e+01	7.989857703352818419e+01	8.161568174429483236e+01	7.975614726181019876e+01	7.604296354847500083e+01	7.393515262544032396e+01	6.988509757020057123e+01	6.180416546929976107e+01	6.413791005592104000e+01	6.761070817913710584e+01	6.819463149532057855e+01	6.435625764537621762e+01	6.391610320641364495e+01	5.790931185315815100e+01	4.841912723518156980e+01	3.635216843016972632e+01	2.310961994292927812e+01	1.146576432470206619e+01	4.158620691189759633e+00	1.645831841153179376e+00
1.683801511755440572e+01	1.783145727553412385e+01	1.939160864174741761e+01	2.076836761440623036e+01	2.261732640520943605e+01	2.410788504013876832e+01	2.562428419452735540e+01	2.788608833113178775e+01	3.007886733370023435e+01	3.185260118154534581e+01	3.401941744317942096e+01	3.596762872663134658e+01	3.883199115175272453e+01	4.125237479072244895e+01	4.384319406137240804e+01	4.652278137504481492e+01	4.869157875030781923e+01	5.145483757848429462e+01	5.456825228759377211e+01	5.808790572246888928e+01	6.045713746119223941e+01	6.334779413666399961e+01	6.711121430405988519e+01	6.975108752037007775e+01	7.251779814294984305e+01	7.585865007153699935e+01	7.928519472042296456e+01	8.228182303017314325e+01	8.502650255360077836e+01	8.715012625798692625e+01	8.373767681538437557e+01	8.574111874166351299e+01	8.699284388852160532e+01	8.424977355123466793e+01	7.936266350011041482e+01	7.590615048938855125e+01	7.014788707800084921e+01	6.012657123866776487e+01	5.973304806912342713e+01	5.924375121735889849e+01	5.490739268549131680e+01	4.616935203672411347e+01	3.937300828136901742e+01	2.946968145703146646e+01	1.976337124160389180e+01	1.195034036461704297e+01	6.792049114616911076e+00	4.361151315972994880e+00	4.152170832235069220e+00	5.254682189559812144e+00
3.385278403994445995e+01	3.585009682268464104e+01	3.898677694212345557e+01	4.175474714829606881e+01	4.547207381695800166e+01	4.846883793760134296e+01	5.151755435301498665e+01	5.606490547739408470e+01	6.047348175571588769e+01	6.403956887918327823e+01	6.839594820059305391e+01	7.230377938125648996e+01	7.764485234042825823e+01	7.756971371820726802e+01	6.520042819435477099e+01	4.942293794154318221e+01	4.285505409477836025e+01	4.309439174677045514e+01	4.574216173846427580e+01	4.955122660678436119e+01	5.269913719436979704e+01	5.635966313344479062e+01	6.072997581139672008e+01	6.391380612314372200e+01	6.696077160100917069e+01	7.023429277292690642e+01	7.323460109566680387e+01	7.543926342474293278e+01	7.697849538562955729e+01	7.749968712357778600e+01	7.274255258712697980e+01	7.234723433138807991e+01	7.087965555402034568e+01	6.588487669543141578e+01	5.920789289269533384e+01	5.371157453239325008e+01	4.684249569547417025e+01	3.775790314002443893e+01	3.525058991780494466e+01	3.298254462697797607e+01	2.914934918320298607e+01	2.384874471862981338e+01	2.042423088350657068e+01	1.602759303996904450e+01	1.184592935303679084e+01	8.209271784161156660e+00	5.183696493509825309e+00	2.863121594895283284e+00	1.365335213363521705e+00	6.396373715070409194e-01
1.441332140834720121e+01	1.526370674317420928e+01	1.659919450286035314e+01	1.777769858640101930e+01	1.936040516651640075e+01	2.063632162895180144e+01	2.193435754606902321e+01	2.387045926328519840e+01	2.574747554583646902e+01	2.726578966204147747e+01	2.912058186819054129e+01	3.078825120544886218e+01	3.324027753527065698e+01	3.531385267875178613e+01	3.753865134242917634e+01	3.984359840180618306e+01	4.171002315511042013e+01	4.408355125200563407e+01	4.675463702473076211e+01	4.976948606329732172e+01	5.179067410052210363e+01	5.424408134600241738e+01	5.741795830672824508e+01	5.958221056065012533e+01	6.176734312250800230e+01	6.427339079308038094e+01	6.651600075565448833e+01	6.770336042384889197e+01	6.717631453292936783e+01	6.288412553654101345e+01	4.930066650337793988e+01	3.418981466259229762e+01	2.305535112842536449e+01	2.526740091962778934e+01	3.519472128616274631e+01	4.432950196597611381e+01	4.837598113806289746e+01	4.654827316487671851e+01	5.116286623621310525e+01	5.655517956186236006e+01	5.987454239436862480e+01	5.996916755817114364e+01	6.472317334536110423e+01	6.642983204094939254e+01	6.732967677325542866e+01	6.803809541199817090e+01	6.799825271810196625e+01	6.646111772814479934e+01	6.430810311339381258e+01	6.094698649596725204e+01
2.562067680427676208e+01	2.713229561894369013e+01	2.950621758304912134e+01	3.160109019301045663e+01	3.441446072824700764e+01	3.668249058667934293e+01	3.898983930739431258e+01	4.243139416846010192e+01	4.576792057824100368e+01	4.846682905024224652e+01	5.176385099611745488e+01	5.472670656179006698e+01	5.902880088899532041e+01	6.220052871140806161e+01	6.497911388811260736e+01	6.855380472966211869e+01	7.199808262336195241e+01	7.619926542127466007e+01	8.075858543342636153e+01	8.579416961423063981e+01	8.900006368218696196e+01	9.281385906469243707e+01	9.768103535718195474e+01	1.006034207270093077e+02	1.032826218083817480e+02	1.061464608910056739e+02	1.081812303805093904e+02	1.082437023199589419e+02	1.059821998039323319e+02	1.001804016098469674e+02	8.511192008422260358e+01	7.221807546202809647e+01	5.506393658031343108e+01	3.470740547168303181e+01	1.725047839277671002e+01	6.391087593082902529e+00	1.739747107359371547e+00	1.580644263993048693e+00	3.852968903040851156e+00	7.023197662907867844e+00	9.700884132148132721e+00	1.088020279016683745e+01	1.174307670436129314e+01	1.093230895870638797e+01	9.116326576694071093e+00	6.785309438859155939e+00	4.346369210043932618e+00	2.264075961603835285e+00	9.727327287244443843e-01	6.272005983393476036e-01
1.844214160337941877e+01	1.953022715410018506e+01	2.123901124875364843e+01	2.274693149649272428e+01	2.477203716368364539e+01	2.640459855655517529e+01	2.806546224727153671e+01	3.054274427102274103e+01	3.294442526417757477e+01	3.488713944754732665e+01	3.726038431106367455e+01	3.939387319992702174e+01	4.251513666508453326e+01	4.496309995785109948e+01	4.697900781374166002e+01	4.862014571374778882e+01	4.983268053945420917e+01	5.178748650898234729e+01	5.410864498169360814e+01	5.679431628320858749e+01	5.830866667734942865e+01	6.027610423619166369e+01	6.299746647478213646e+01	6.458391112939504808e+01	6.621445595225289082e+01	6.828206361425745285e+01	7.032738726989033751e+01	7.189441672325637001e+01	7.315392551189927417e+01	7.380777783847851481e+01	6.979421535497225193e+01	7.033375050532215766e+01	7.026002136589700342e+01	6.706194567038053833e+01	6.237952815363146186e+01	5.911234148229534213e+01	5.442469583930292032e+01	4.688845175763589879e+01	4.746854788688285254e+01	4.899055548405014804e+01	4.873527620556436091e+01	4.598417705280391488e+01	4.677386604260738778e+01	4.520804309698959855e+01	4.308552013978010109e+01	4.087235466802110295e+01	3.829282054046340278e+01	3.506226947758602819e+01	3.180361572870140208e+01	2.833165061431191134e+01
1.683200523423217732e+01	1.782509280935784801e+01	1.938468732088188418e+01	2.076095489590678866e+01	2.260925374986335612e+01	2.409928036938479323e+01	2.561513828527679237e+01	2.787613513082799699e+01	3.006813147903574901e+01	3.184123223958430771e+01	3.400727511611762566e+01	3.595476566827920095e+01	3.881683531045410263e+01	4.121985798490074160e+01	4.373995225340878790e+01	4.629733267732068924e+01	4.833369061720617310e+01	5.094629795855966847e+01	5.387583532913586026e+01	5.716259840822118576e+01	5.926288866380266285e+01	6.180643224345385534e+01	6.510650932908097843e+01	6.719592004794023410e+01	6.925855200690261881e+01	7.166969750637231584e+01	7.389530146452823089e+01	7.538138274942403427e+01	7.621566093731327385e+01	7.598523942897587347e+01	7.049294354428192833e+01	6.906779797868118465e+01	6.636290776615619791e+01	6.020196577761046086e+01	5.260718729774691127e+01	4.642880686878421415e+01	3.972848283639939382e+01	3.206400206467460379e+01	3.100203696904101491e+01	3.143103463196662872e+01	3.168669289500925146e+01	3.115591255343354149e+01	3.372368928026333634e+01	3.515810002029584069e+01	3.641692806355354861e+01	3.767843022105610373e+01	3.854235245863020509e+01	3.851879230618981609e+01	3.808855604749492585e+01	3.691828686447553309e+01
1.674430208545850007e+01	1.773221517862943841e+01	1.928368342429463311e+01	2.065277995830540192e+01	2.249144825267557479e+01	2.397371108977952758e+01	2.548167062930654225e+01	2.773088655274165149e+01	2.991146150586528307e+01	3.167532352642837168e+01	3.383008023763097327e+01	3.576743121664033254e+01	3.861497897926942358e+01	4.101054267323644353e+01	4.353880392856407155e+01	4.611942892442532838e+01	4.818414527706394779e+01	5.082677807998571495e+01	5.379399898888966192e+01	5.713080634437509531e+01	5.929845652852024074e+01	6.193144040221206126e+01	6.535448054209236091e+01	6.760540776493687076e+01	6.988664650426727576e+01	7.260167261177642217e+01	7.524635893020105470e+01	7.730014217385311781e+01	7.890489638068099509e+01	7.969624763713493110e+01	7.525417720034040769e+01	7.550541700285627655e+01	7.485246490162683131e+01	7.065743025384649911e+01	6.477945015046866217e+01	6.032439279667055843e+01	5.446041180240199964e+01	4.595921113991312978e+01	4.559253059375760841e+01	4.619237638870863094e+01	4.524947083293772465e+01	4.221056781298219818e+01	4.263440126309072298e+01	4.109214373415278487e+01	3.919529896095728105e+01	3.730996813995921002e+01	3.512082012652165730e+01	3.230138605760413384e+01	2.937026616708074300e+01	2.612300568011836432e+01
1.895571846139219474e+01	2.007410502434930066e+01	2.183047534761047714e+01	2.338038816647403451e+01	2.546188898711662318e+01	2.713991395838895926e+01	2.884702939004786870e+01	3.139329877684678394e+01	3.386186179514490391e+01	3.585867669348418474e+01	3.829801168924340260e+01	4.049093153999791639e+01	4.369938922927591562e+01	4.620917313819216332e+01	4.816894410123108372e+01	4.933337248852831891e+01	4.937052979221488869e+01	4.929095815488339127e+01	4.855965305702815016e+01	4.715355495220723725e+01	4.420236061798198790e+01	4.181382723244099964e+01	4.096646149072791587e+01	4.101746776683261686e+01	4.282922234677597828e+01	4.630341773936180516e+01	5.066051722262829315e+01	5.512439983340097172e+01	5.948414822814376635e+01	6.329037780582234518e+01	6.275321594833763328e+01	6.596988569689727910e+01	6.845427220524913992e+01	6.763441441206573757e+01	6.494006449169309292e+01	6.337757689396094918e+01	5.998102053764844754e+01	5.303023897118806929e+01	5.500860503113671029e+01	5.807911840505727952e+01	5.900344346504520132e+01	5.673794249877047946e+01	5.866730333564633071e+01	5.745810935276578846e+01	5.526787452820837387e+01	5.265371118801847672e+01	4.924750640653915212e+01	4.470545523243388431e+01	3.989452753239562810e+01	3.468844872182830841e+01
1.953881932317880299e+01	2.069160881156440013e+01	2.250200721353944644e+01	2.409959722819034411e+01	2.624512753549143795e+01	2.797477058754720503e+01	2.973439895778965081e+01	3.235899467533711515e+01	3.490349368235948191e+01	3.696173302580331210e+01	3.947610488899908887e+01	4.173680695733862223e+01	4.506056807600250380e+01	4.786853905859296532e+01	5.087145625046733954e+01	5.397174705931119121e+01	5.647183200195919994e+01	5.965004833635637027e+01	6.321604947072903258e+01	6.722341110377759321e+01	6.985443290868380473e+01	7.301690237836830022e+01	7.706388517695447149e+01	7.961952271035161743e+01	8.198147416195840265e+01	8.437938275286931855e+01	8.572621540300821152e+01	8.445143491639674949e+01	7.890459068454447333e+01	6.607350550483508300e+01	4.235699029379295411e+01	2.028647145774753113e+01	7.861639597625345033e+00	1.130465593953522507e+01	2.306270107668262881e+01	3.477935442694217727e+01	4.182038837784342888e+01	4.245217125877060482e+01	4.787869769021134658e+01	5.322846219815835411e+01	5.573591866596802902e+01	5.432317935576580936e+01	5.603531097306529318e+01	5.377702409196695754e+01	4.954572250638544517e+01	4.383094634984490767e+01	3.644386717534451492e+01	2.763830117214657278e+01	1.884197167094963632e+01	1.098527693625674750e+01
2.517993257306674337e+01	2.666554749730399010e+01	2.899863164830186690e+01	3.105746684110150468e+01	3.382243987134105367e+01	3.605145354437155447e+01	3.831910968999127221e+01	4.170146059391749560e+01	4.498058981709692006e+01	4.763306983801956562e+01	5.087337382930890328e+01	5.378663822744982781e+01	5.806340374675533411e+01	6.159626541570258240e+01	6.510325954056044395e+01	6.846927025885065632e+01	7.101182844951340201e+01	7.434562540025369515e+01	7.803027601945134961e+01	8.207482226114402124e+01	8.423207871245612921e+01	8.680740000192828631e+01	9.017030147058977718e+01	9.154500555703729958e+01	9.255546322602722853e+01	9.365762940383403645e+01	9.410906444425600625e+01	9.322961556782726689e+01	9.122280282796870665e+01	8.774004105192432235e+01	7.833420675590326709e+01	7.375011534844230709e+01	6.806019386778712033e+01	5.931118395032220292e+01	4.976536270155197172e+01	4.202214439299200421e+01	3.405656500881074322e+01	2.551436809670139994e+01	2.218899566654029698e+01	1.942929020115244398e+01	1.618646243007741248e+01	1.261146970514513832e+01	1.042643231625366163e+01	8.040926343893662676e+00	5.980046009681580621e+00	4.305713459835684986e+00	2.955028494135846451e+00	1.891771092469868298e+00	1.127231144061758616e+00	6.076253809186937804e-01
2.489144456594594246e+01	2.636003871033803136e+01	2.866639257541423902e+01	3.070163956915745018e+01	3.343493413652097956e+01	3.563840986537661593e+01	3.788008533768092434e+01	4.122368444317299208e+01	4.446524448494410819e+01	4.708733488218755525e+01	5.029051453501426039e+01	5.317020677870729628e+01	5.738834423017359399e+01	6.075763558699861022e+01	6.371998120006798416e+01	6.623251700522108365e+01	6.798099344435679825e+01	7.054862486506247876e+01	7.344865085387995407e+01	7.666743324108054480e+01	7.811676522269229395e+01	7.996775716985295901e+01	8.256775075115255902e+01	8.339976011156386448e+01	8.399018254078747248e+01	8.478412139136518988e+01	8.514150623233982174e+01	8.447719981326063987e+01	8.299057412749371565e+01	8.035576987838868490e+01	7.241849618523256993e+01	6.900386074253047752e+01	6.459508102466134005e+01	5.719574483692440481e+01	4.880293558925975361e+01	4.190255632791179607e+01	3.449325077313580579e+01	2.619838413445607372e+01	2.304783656316349649e+01	2.038090647506137998e+01	1.715020907254415050e+01	1.355182611404851123e+01	1.148757182109060437e+01	9.285574473418577668e+00	7.521633876465410040e+00	6.267268893360848914e+00	5.427783396264023175e+00	4.903827395794189137e+00	4.705271684522766229e+00	4.722589300110314525e+00
5.083489279491782753e+01	5.383414925396451167e+01	5.854433195017869451e+01	6.270084293386266694e+01	6.828295111327101097e+01	7.278302953000641651e+01	7.736112189478181733e+01	8.418963285671331676e+01	9.080975314644395269e+01	9.616475308987146775e+01	1.027064910839313114e+02	1.085821859587111078e+02	1.169356958984930941e+02	1.205606492140650232e+02	1.138369775741631145e+02	1.000162256140938268e+02	8.821736322550934517e+01	8.071150949125973284e+01	7.479236414779170161e+01	6.968602971964263304e+01	6.338290578043341128e+01	5.783503811663325678e+01	5.309312616504929139e+01	4.752345114418535132e+01	4.224408233150475667e+01	3.746797729450040038e+01	3.288798739144353789e+01	2.835437584414069789e+01	2.404101403947451843e+01	1.993223538661826666e+01	1.523751107298309115e+01	1.217446567762124232e+01	9.417892190872105829e+00	6.761571944097159559e+00	4.560584400574799524e+00	2.989736023853482916e+00	1.792084558290727880e+00	9.327908598864032008e-01	5.339501181381656192e-01	3.340778823399931929e-01	3.169414615239831146e-01	4.730740498109019532e-01	8.547910732364780717e-01	1.388693106824898660e+00	2.071040618787934218e+00	2.903806730873885300e+00	3.857595407268256782e+00	4.865138925095545019e+00	5.961776392963554549e+00	7.091470170511852800e+00
1.678881332329157772e+01	1.777935257755445164e+01	1.933494507824806519e+01	2.070768107009534731e+01	2.255123708097524116e+01	2.403744020495031819e+01	2.554940834067704358e+01	2.780460333594177058e+01	2.999097489317922083e+01	3.175952577336161653e+01	3.392001045421287131e+01	3.586253190671197189e+01	3.871867313649726583e+01	4.113391230782001884e+01	4.372529668202112418e+01	4.641109406090752287e+01	4.858859536467456763e+01	5.136059479938779759e+01	5.448510086122339402e+01	5.801961436947090078e+01	6.041036536235866095e+01	6.332858067723436335e+01	6.712814656462407470e+01	6.981482244550623761e+01	7.264155020132270124e+01	7.606061725577279731e+01	7.958818476967329048e+01	8.271251460790713850e+01	8.561867942366492912e+01	8.794252529841376997e+01	8.471882061155827159e+01	8.702368712115654148e+01	8.864193129369891722e+01	8.625953243410052096e+01	8.172461532919511740e+01	7.868786545558239709e+01	7.324150938790931775e+01	6.318123595396595249e+01	6.292411308134140313e+01	6.188826043396863241e+01	5.548579963575339491e+01	4.292848852701434481e+01	3.074651062354741171e+01	1.658532716362844184e+01	6.466594388186676312e+00	2.762052804065035172e+00	4.429809174894195678e+00	8.714368282194072890e+00	1.330446358198051016e+01	1.680731175129836075e+01
2.543630469407264627e+01	2.693704556227418223e+01	2.929388425393815609e+01	3.137368169290935427e+01	3.416680658567791085e+01	3.641851519490204936e+01	3.870925971909775143e+01	4.212604838304216059e+01	4.543856440388514528e+01	4.811805092797916217e+01	5.139134640909630747e+01	5.433431693572738652e+01	5.865676996239417207e+01	6.225205013985473812e+01	6.589406856289016901e+01	6.941383633916429119e+01	7.198899097251728563e+01	7.517388905246386344e+01	7.839614676377971136e+01	8.141807687911708058e+01	8.161545249854968631e+01	8.062039380963346957e+01	7.764172020499451321e+01	6.891439177686460482e+01	5.501712054361664883e+01	3.708881746051162764e+01	1.908822831277240439e+01	7.623733186510257553e+00	6.766119493845780042e+00	1.479426312455331605e+01	2.544627268728079272e+01	3.755609299504363463e+01	4.811676603551396880e+01	5.440683212470889885e+01	5.706950585995723912e+01	5.905518880424246220e+01	5.806939911799139509e+01	5.256303310048627964e+01	5.518717816636956996e+01	5.840939565535816058e+01	5.895830543750306418e+01	5.583690067802415768e+01	5.633291577725135113e+01	5.327225255862786213e+01	4.888414383754246018e+01	4.380147458168032415e+01	3.788079458533254495e+01	3.114990201606376985e+01	2.456001742061786430e+01	1.829844554891129960e+01
3.136434891697352256e+01	3.321484413592736473e+01	3.612095459322181057e+01	3.868545809862764884e+01	4.212953320148217529e+01	4.490601254187615154e+01	4.773062529127692954e+01	5.194371178793635835e+01	5.602822443709463585e+01	5.933217724277075433e+01	6.336832885209800281e+01	6.699695897632669528e+01	7.231618361483774038e+01	7.661280220874411384e+01	8.053512771909855417e+01	8.392764658304101033e+01	8.617219287336099853e+01	8.920917494577183504e+01	9.236608801774664812e+01	9.551457182673176760e+01	9.592642483932171160e+01	9.615136311382313750e+01	9.636310912937682360e+01	9.341344102183229836e+01	8.898739852950625107e+01	8.344166381271278965e+01	7.612832582880042764e+01	6.685434307051400538e+01	5.645152433306219564e+01	4.557280838918958210e+01	3.332076937451733301e+01	2.534265888066687111e+01	1.909255788386416697e+01	1.430545775285462362e+01	1.142364789284342130e+01	1.045448318038008395e+01	1.029121758308031964e+01	1.005404438479406082e+01	1.177730416405202796e+01	1.402644543377810926e+01	1.589397012551543931e+01	1.680574403231150882e+01	1.884337873168951560e+01	1.976987253789128474e+01	2.016992315452012718e+01	2.022734221829125190e+01	1.980712179211833046e+01	1.875828084048733047e+01	1.742680114432436511e+01	1.575158163618118401e+01
2.311658576720295244e+01	2.448046331983390900e+01	2.662236499975868043e+01	2.851249080437645844e+01	3.105089061986693721e+01	3.309724978303611920e+01	3.517908489632049651e+01	3.828427211389943352e+01	4.129469605802269427e+01	4.372982100212345102e+01	4.670460120173691365e+01	4.937925146329008896e+01	5.331109575495089103e+01	5.662619055163634130e+01	6.014805090742525095e+01	6.375780313166862356e+01	6.664258007195788025e+01	7.030580584747644934e+01	7.438838462211059266e+01	7.893139527289307011e+01	8.177364136682379581e+01	8.511382504251490388e+01	8.928779665502239027e+01	9.144011611696416253e+01	9.294588637766018735e+01	9.387520122276933421e+01	9.284150352126340522e+01	8.831245198919926054e+01	7.976343914866737350e+01	6.714902564896611636e+01	4.990547450881356184e+01	3.902688351776665598e+01	3.300206760469088607e+01	3.117863408764951316e+01	3.215901630809825917e+01	3.487670321313392208e+01	3.623729578662139517e+01	3.428716345759342943e+01	3.708941517022812917e+01	3.989386438134985724e+01	4.042376300202455042e+01	3.799800106173232450e+01	3.763573751996490557e+01	3.455861897030826668e+01	3.044387204161338900e+01	2.587955992661441584e+01	2.097602708646187963e+01	1.596753798881984032e+01	1.151322236614760008e+01	7.752539813681023517e+00
1.837399263203977640e+01	1.945805739642205623e+01	2.116052704664729234e+01	2.266287509914160125e+01	2.468049742350600795e+01	2.630702603656455807e+01	2.796175236240800999e+01	3.042988012277334775e+01	3.282268621990528601e+01	3.475822152047243208e+01	3.712269675672160929e+01	3.924703797188990961e+01	4.230498740681218095e+01	4.421494289608229877e+01	4.482916870386801378e+01	4.587054741499733268e+01	4.790346110416738412e+01	5.090501814000519687e+01	5.418139754643347317e+01	5.777196776556041868e+01	6.014187149638271990e+01	6.296081569312474358e+01	6.657774588267031390e+01	6.900874446100488058e+01	7.149191052499580223e+01	7.445906249798665044e+01	7.741698564829623308e+01	7.985362328194992187e+01	8.193803449265620031e+01	8.331289801318501986e+01	7.932936414213244802e+01	8.041250180500188094e+01	8.068923889928584003e+01	7.722327473554982191e+01	7.185423768357324548e+01	6.790210356449121321e+01	6.209325812596619443e+01	5.285514335852764134e+01	5.251432622139375184e+01	5.273583713829595609e+01	5.049527635348754728e+01	4.524390140440989683e+01	4.298208773624631363e+01	3.802925812639714565e+01	3.239756788642118579e+01	2.672188882720054437e+01	2.109316965634118901e+01	1.571634733722974708e+01	1.118398198420269019e+01	7.554110649012006462e+00
1.920314514790910465e+01	2.033612987458556276e+01	2.211542588595855463e+01	2.368556952825107231e+01	2.579423992582543335e+01	2.749416795286325055e+01	2.922356615452730466e+01	3.180307168579829380e+01	3.430385655679590684e+01	3.632673563702779518e+01	3.879791094464365386e+01	4.101977107407438439e+01	4.428626012830895320e+01	4.704377410097855972e+01	4.998568765478513143e+01	5.301626522177512868e+01	5.545549363608882487e+01	5.855909732066289308e+01	6.204050971709500573e+01	6.595202104914626773e+01	6.851216232851085408e+01	7.159758727944620205e+01	7.556581694858333265e+01	7.811372607748685937e+01	8.057182854449692400e+01	8.329801607443950218e+01	8.552194769948197006e+01	8.633624779084104262e+01	8.539438844094124192e+01	8.153295979907140634e+01	6.969292854826925065e+01	5.875813198819965066e+01	4.324792705484620825e+01	2.485940909994761583e+01	1.021148717271494100e+01	3.069073336108895766e+00	2.545901675053446667e+00	5.449676641943385746e+00	1.035016657744086466e+01	1.581590925472432652e+01	2.030011155862996830e+01	2.274516350485806626e+01	2.605489593308475449e+01	2.737386692280263034e+01	2.768981324917610110e+01	2.746669265506841384e+01	2.673742364587402776e+01	2.551821780153998986e+01	2.447141216616244463e+01	2.365249930564425540e+01
1.409745014817058539e+01	1.492919909241575560e+01	1.623541933008867488e+01	1.738809622505532815e+01	1.893611742573683543e+01	2.018407188486630588e+01	2.145366104573089672e+01	2.334733264764464167e+01	2.518321368581023378e+01	2.666825359826704300e+01	2.848239760597240888e+01	3.011351765049156626e+01	3.251170710844016298e+01	3.453848302680957261e+01	3.670826961489122198e+01	3.894960929854447329e+01	4.075552523476756051e+01	4.304575474122712109e+01	4.560546590223145813e+01	4.846088770193775019e+01	5.027508633112186942e+01	5.236118261121773543e+01	5.480835647848602576e+01	5.549847256891234082e+01	5.425009350766213601e+01	4.912741559579565376e+01	3.980168294916197880e+01	3.470375313370588799e+01	4.119278125222927400e+01	5.238237886748321159e+01	5.753501187683355056e+01	6.331615562900941541e+01	6.708929937462986004e+01	6.704279402938584553e+01	6.490483340329718942e+01	6.385325154634498546e+01	6.099179166638279526e+01	5.453428190951290588e+01	5.735491412410227241e+01	6.157805487261376243e+01	6.381902610103367834e+01	6.282107564362599561e+01	6.672878372391558344e+01	6.736245805681075183e+01	6.697782152846843928e+01	6.607640929494152715e+01	6.398493213867131146e+01	5.993367869884551169e+01	5.474223260373986477e+01	4.800546959786962020e+01
1.826687666708071944e+01	1.934462159419952698e+01	2.103716625517231265e+01	2.253075597927442075e+01	2.453661604997272860e+01	2.615366239179005703e+01	2.779874206049777285e+01	3.025248122868348233e+01	3.263133784084570976e+01	3.455558943538395766e+01	3.690628012707979622e+01	3.901981989642501958e+01	4.212748466454320351e+01	4.475628502006792786e+01	4.757955810668625674e+01	5.050762062971071487e+01	5.288166538382479587e+01	5.590125483477761748e+01	5.930279521474707849e+01	6.314780801063790960e+01	6.574326123540994615e+01	6.890486695906717785e+01	7.301175662175022296e+01	7.588541989348954075e+01	7.887356319937300952e+01	8.243917688588024362e+01	8.600626761014983401e+01	8.893239337860721605e+01	9.125456535253593415e+01	9.227897583749847854e+01	8.637859799635914726e+01	8.404713295146443386e+01	7.728786835754793572e+01	6.267082473878052440e+01	4.493471397478059259e+01	3.198241131941135151e+01	2.597588455578058841e+01	2.460366048690825025e+01	2.945571555276962172e+01	3.492456228660145712e+01	3.798008100716824487e+01	3.738643937646268967e+01	3.795574724292053048e+01	3.493351216371777213e+01	3.000797366863296745e+01	2.400358291227938068e+01	1.755055093219509743e+01	1.166843976784928572e+01	7.644050128803629107e+00	5.927664849995541552e+00
1.635040227697801996e+01	1.731507529861839600e+01	1.883004617092565525e+01	2.016693551828953801e+01	2.196235022792891201e+01	2.340974370800184445e+01	2.488222939076347373e+01	2.707853383918154577e+01	2.920781205553890558e+01	3.093018026474217308e+01	3.303424759645153586e+01	3.492603955061385790e+01	3.770740281946186911e+01	4.005704014004474089e+01	4.257001441945901377e+01	4.516691920662753290e+01	4.726700158780701599e+01	4.994303591336903736e+01	5.295694415224645724e+01	5.636215582190615692e+01	5.864729114443406388e+01	6.143317651613816821e+01	6.505804819860445321e+01	6.758371937290608855e+01	7.021890009509149877e+01	7.339072461851280593e+01	7.661745201160404406e+01	7.938902892425285529e+01	8.186108055498327474e+01	8.365458272297121312e+01	8.003870072412377112e+01	8.145466046907685609e+01	8.190758053637624414e+01	7.827224911311128608e+01	7.224833029064123480e+01	6.695877075064787221e+01	5.888489723573896129e+01	4.664277886699947828e+01	4.086233555121148697e+01	3.323564681739946991e+01	2.268836841184416286e+01	1.216309479515161129e+01	5.933731213393990345e+00	3.860452839594286090e+00	6.002624500978758881e+00	1.082624767719166670e+01	1.666927421084819017e+01	2.218080390464007223e+01	2.700938976317762652e+01	3.075877553673742071e+01
1.631502111258348364e+01	1.727760664706681837e+01	1.878929922489679072e+01	2.012329563415584133e+01	2.191482518782644817e+01	2.335908660632716760e+01	2.482838592968748159e+01	2.701993772386296300e+01	2.914460832620946107e+01	3.086324944712918850e+01	3.296276371890296275e+01	3.485046766028692389e+01	3.762609694244070369e+01	3.997433652520724223e+01	4.249737983315106504e+01	4.511522785663539281e+01	4.723879937915180705e+01	4.993979795231259544e+01	5.298335071733781376e+01	5.642513918378530491e+01	5.875315484872299265e+01	6.159095393907633564e+01	6.527949148548593428e+01	6.787356895518384192e+01	7.058124935885994944e+01	7.382168793733754342e+01	7.708487124826470449e+01	7.979619948695092546e+01	8.196915204041468428e+01	8.288002352003418594e+01	7.710689576289850322e+01	7.280475243623743609e+01	6.005432688792665630e+01	3.641583235659364703e+01	1.791465508827524644e+01	1.952613470115242222e+01	3.172394343669874672e+01	3.883478996545328954e+01	4.758324645736557557e+01	5.512864991399411707e+01	5.940158282515809418e+01	5.952443511341513016e+01	6.342793645674683489e+01	6.341637101981840630e+01	6.159886311974406681e+01	5.837734646319186282e+01	5.313218541076196288e+01	4.548573684429311470e+01	3.673750845360923734e+01	2.762180458354271906e+01
1.536243129733288626e+01	1.626881407423908144e+01	1.769224302412191818e+01	1.894835100257403937e+01	2.063527800655925759e+01	2.199521291954523861e+01	2.337872384206138321e+01	2.544231687330791658e+01	2.744293372404777287e+01	2.906122805310240764e+01	3.103815738325557305e+01	3.281564240146732914e+01	3.542915914225802965e+01	3.763962148709600797e+01	4.001245913850820557e+01	4.247220957201140124e+01	4.446563282948721252e+01	4.700135239784597019e+01	4.985731790696737420e+01	5.308489550686964265e+01	5.526065568917053383e+01	5.791088473252061419e+01	6.135424799746420632e+01	6.376107707386458401e+01	6.626704065279622569e+01	6.926859107228331425e+01	7.229962243464831317e+01	7.486073825765845413e+01	7.707354973760590156e+01	7.855126394392651434e+01	7.484698440423194654e+01	7.575198641531186183e+01	7.571798158036689586e+01	7.207908021363830642e+01	6.676283133028718453e+01	6.306945177889495824e+01	5.811161103353328627e+01	5.037859161864770385e+01	5.160386595194322013e+01	5.410895475965021006e+01	5.479557654698259483e+01	5.261251076628136047e+01	5.430375160673973767e+01	5.297221748330879620e+01	5.054287757040769691e+01	4.748335049276870734e+01	4.347012645662380237e+01	3.831025200164529565e+01	3.295052303465876520e+01	2.751236565116118626e+01
2.820830757028975455e+01	2.987259648735865980e+01	3.248627923363858372e+01	3.479272926826454437e+01	3.789024390354913407e+01	4.038733967951161219e+01	4.292772543446473321e+01	4.671686960042855929e+01	5.039037767761502806e+01	5.336186983856976696e+01	5.699188328498060230e+01	6.025467077142405259e+01	6.500369578825453232e+01	6.842445363268275571e+01	7.015980872835699245e+01	7.040149862238634171e+01	6.993787956959353380e+01	7.048798227825191987e+01	7.130427985337924213e+01	7.226438622238737253e+01	7.140045645717947309e+01	7.077568203568320371e+01	7.065581786968783717e+01	6.891039113781987169e+01	6.693886946993086440e+01	6.514180238637011655e+01	6.307571248026398791e+01	6.041443659084023210e+01	5.743307141491791157e+01	5.402726321745568328e+01	4.758328364654512654e+01	4.466667636594799262e+01	4.162768008575133649e+01	3.718357116509862692e+01	3.252268867287673260e+01	2.916693605988442428e+01	2.561971938553104877e+01	2.125844879410667332e+01	2.095044985733249732e+01	2.129279182269440085e+01	2.111256845827850270e+01	2.010158242222893321e+01	2.088795663942989123e+01	2.087678210976299908e+01	2.082277729455609361e+01	2.091926231703923023e+01	2.100403727719939440e+01	2.086212681245738665e+01	2.078836627326373332e+01	2.062094900642398798e+01
2.126900820021842975e+01	2.252387875693177932e+01	2.449459038593951732e+01	2.623364915710526901e+01	2.856916907491675772e+01	3.045197435854943535e+01	3.236742020084890470e+01	3.522442741891314455e+01	3.799424525440566924e+01	4.023474447545058297e+01	4.297176738046592703e+01	4.543253103590788555e+01	4.904427901439851922e+01	5.201888362724902493e+01	5.494512376616792437e+01	5.775386416271639689e+01	5.994930949446855806e+01	6.295533030750279835e+01	6.644379086583681726e+01	7.046001594132840751e+01	7.309457731130130753e+01	7.634828981821260641e+01	8.060677270036150333e+01	8.343584361670662020e+01	8.630150065679880811e+01	8.968005270766313686e+01	9.291360828402069671e+01	9.530017690329653135e+01	9.691800618055906114e+01	9.716433770011838078e+01	9.048859786583642517e+01	8.857747939090721445e+01	8.412008800568283107e+01	7.378954698310199944e+01	5.981373538895397957e+01	4.547726989203706438e+01	2.960402206946048409e+01	1.488768972448560746e+01	6.602049515395550294e+00	2.292431035904136660e+00	2.280260899648935968e+00	5.335358278160007295e+00	1.036188548795729680e+01	1.519225673507943775e+01	1.906765953908984557e+01	2.174798785769483089e+01	2.299747482734136028e+01	2.267120317103831084e+01	2.133370886503946906e+01	1.914960051999147339e+01
1.800690143697801204e+01	1.906930783685287523e+01	2.073776410572038031e+01	2.221009697572097608e+01	2.418740953154097539e+01	2.578144197763532830e+01	2.740310877871360873e+01	2.982192619117242671e+01	3.216692678041405884e+01	3.406379231655913742e+01	3.638102784527679034e+01	3.846447801608908179e+01	4.152743264596819017e+01	4.411253380090285248e+01	4.686876390884437171e+01	4.970749073915192895e+01	5.199406320122903935e+01	5.490749745042725749e+01	5.818148089304592219e+01	6.186965612288517491e+01	6.430808020176164064e+01	6.726945064745051184e+01	7.111258394821396678e+01	7.370650794971159314e+01	7.636046968153860348e+01	7.951950896577349681e+01	8.263644275764860936e+01	8.513984442022093901e+01	8.718231943975069953e+01	8.835576536705031003e+01	8.373221075368863353e+01	8.433013831059336951e+01	8.392710978589886395e+01	7.953024452204668648e+01	7.317299156596767773e+01	6.832371233197682159e+01	6.173856451863988326e+01	5.198566988258996702e+01	5.119967711247860365e+01	5.112307992620302599e+01	4.886043563813174728e+01	4.388982417013592396e+01	4.199138633653264918e+01	3.757467727179133732e+01	3.248106441079890772e+01	2.722873861925678440e+01	2.182228732925725012e+01	1.642917620960070835e+01	1.169635496838562894e+01	7.777750714459552128e+00
2.367002734967287836e+01	2.506655793154548562e+01	2.725973956548986976e+01	2.919511747727041850e+01	3.179428993561457872e+01	3.388964163881419012e+01	3.602131863321110927e+01	3.920084813233930277e+01	4.228334560013595933e+01	4.477677065032279557e+01	4.782277101771896355e+01	5.056143083803547000e+01	5.458610887711182613e+01	5.796297023375766599e+01	6.148817551259800496e+01	6.501706780146318465e+01	6.773116068053784034e+01	7.113078962827435703e+01	7.479190404215775345e+01	7.868963845993553718e+01	8.062817046602579296e+01	8.279581655541814200e+01	8.556073525215946063e+01	8.637933209819038893e+01	8.696115838211537152e+01	8.792261289283175074e+01	8.873250594625011445e+01	8.883763135078777395e+01	8.840174065365533806e+01	8.694230667816390223e+01	7.967641924996378577e+01	7.711711978979985815e+01	7.304898293685722876e+01	6.498179132918610890e+01	5.508056210170840927e+01	4.623736258210802674e+01	3.644142195754199065e+01	2.583235436602355151e+01	2.061654563743683255e+01	1.609141952929840258e+01	1.172458472205195967e+01	8.028912229280635415e+00	6.105106917790321219e+00	4.748550254009201055e+00	4.004456534681711588e+00	3.621492658900469674e+00	3.333626301321102492e+00	2.966924644856023363e+00	2.518456170458813315e+00	1.991539450995933214e+00
3.659110417154151662e+01	3.874997772268469021e+01	4.214038097187569321e+01	4.513224970675658909e+01	4.915026746305576211e+01	5.238943703878729963e+01	5.568476128196503083e+01	6.059994339816550735e+01	6.536512530042550395e+01	6.921966988575653090e+01	7.392843161922041872e+01	7.816112746874526351e+01	8.433495648141703782e+01	8.893147813834718818e+01	9.172032310333099758e+01	9.246922196279271589e+01	9.141127226690537100e+01	9.061973627436030654e+01	8.900695923304778034e+01	8.621641105663323401e+01	7.984585424778077822e+01	7.243639284772186215e+01	6.431836968069148952e+01	5.396798553236722285e+01	4.344197949277226911e+01	3.364305852184534729e+01	2.489223437954805718e+01	1.760508821914962141e+01	1.219836310579881733e+01	8.677856268015400332e+00	6.505954899176672690e+00	6.233962396132442407e+00	6.944526867011625804e+00	8.013882183213006272e+00	9.181700304890835440e+00	1.060748212200367213e+01	1.168327374517373585e+01	1.181612579512303185e+01	1.382362050216542038e+01	1.629271467223404457e+01	1.836101224079413896e+01	1.953503541898286500e+01	2.236687174427550673e+01	2.435066999424640954e+01	2.621065727759955166e+01	2.820213137222591016e+01	3.013673040253190294e+01	3.168428845971997276e+01	3.325358770004236675e+01	3.457504940731186593e+01
2.300154115784798492e+01	2.435863108354172013e+01	2.648987313386006548e+01	2.837059232510447870e+01	3.089635925362365043e+01	3.293253427485692697e+01	3.500400869258871239e+01	3.809374228505113535e+01	4.108918421365823548e+01	4.351219024016690184e+01	4.647216584970830411e+01	4.913315825929575453e+01	5.302867104824074573e+01	5.611877542203647806e+01	5.881252917841043626e+01	6.123068942516625413e+01	6.319207513585964620e+01	6.609762907115667474e+01	6.945057049936440308e+01	7.323119603882901174e+01	7.542903492425888601e+01	7.810349973432241200e+01	8.160294069366393899e+01	8.342076976996266069e+01	8.500992972088681654e+01	8.676974697918345214e+01	8.796976781598284845e+01	8.787559881569369225e+01	8.652058353487110764e+01	8.336352143676083415e+01	7.395874304067491778e+01	6.827806802183249602e+01	6.052448529927071519e+01	4.914562907739753683e+01	3.681397005040060577e+01	2.621396307479145804e+01	1.670580695646317437e+01	9.196453181268530841e+00	5.865976693796991270e+00	4.677279438447860649e+00	5.399460600879939953e+00	7.500277131245939088e+00	1.139712173000757289e+01	1.555386658296026425e+01	1.971854088464634458e+01	2.370974987830064151e+01	2.714590660322085114e+01	2.956164018462531118e+01	3.125441500789053251e+01	3.196588342539683225e+01
1.852573469931276762e+01	1.961875223904983656e+01	2.133528177649545299e+01	2.285003700710365848e+01	2.488432191475121513e+01	2.652428325411847254e+01	2.819267517777088727e+01	3.068118603157442692e+01	3.309375317634764002e+01	3.504527314250521641e+01	3.742927525940449129e+01	3.957248372273892301e+01	4.271027164610197246e+01	4.519893408512685795e+01	4.733893137631928028e+01	4.915047569845270203e+01	5.048003960934596535e+01	5.250508018978785429e+01	5.485777430414710665e+01	5.753518839444910071e+01	5.897591522265035024e+01	6.081776467268392139e+01	6.334990700925146712e+01	6.465952347128360600e+01	6.592336164332388648e+01	6.751537595329989472e+01	6.895928647755937391e+01	6.979508791150840352e+01	7.018456538762680452e+01	6.984213667386025293e+01	6.499996807632717832e+01	6.431984411491472997e+01	6.294338018319683670e+01	5.871498521231308132e+01	5.325512983133247502e+01	4.910987110893997709e+01	4.393122049804976115e+01	3.673954662497990853e+01	3.610507355474103974e+01	3.621510912255902070e+01	3.510644507690514615e+01	3.241860064743958958e+01	3.247110697760236775e+01	3.115238435982838894e+01	2.976038726647433208e+01	2.862288394706530426e+01	2.753590261251185822e+01	2.624729461244863771e+01	2.514575952605250464e+01	2.401644055014441648e+01
1.679123296854122316e+01	1.778191498176835950e+01	1.933773167829597028e+01	2.071066551224546259e+01	2.255448722097176528e+01	2.404090454021236312e+01	2.555309058452179727e+01	2.780861060406035534e+01	2.999529726656767536e+01	3.176410303467180185e+01	3.392489910184092139e+01	3.586758555302201046e+01	3.871850879758999753e+01	4.106296278723846882e+01	4.336950956953256053e+01	4.561392585924610898e+01	4.740034558123534936e+01	4.980473828004428327e+01	5.253447497793179366e+01	5.561238424773371491e+01	5.753139274061380348e+01	5.987446585525116660e+01	6.294082496150143413e+01	6.482980056508111488e+01	6.669371730414249555e+01	6.890434466794823720e+01	7.096712439766019997e+01	7.238385145203585580e+01	7.328960920361102183e+01	7.335673849060921725e+01	6.858613470785738286e+01	6.810315341195635597e+01	6.682240327977865491e+01	6.249737865062800068e+01	5.690702599101446424e+01	5.284104451477959685e+01	4.783312123181994480e+01	4.075272051609950807e+01	4.111808148601159729e+01	4.267404882352330731e+01	4.308308543352626430e+01	4.161088064727267266e+01	4.364679889211303987e+01	4.376340252322327729e+01	4.346472260805477816e+01	4.310431706739336022e+01	4.229994528268664311e+01	4.060343441462307368e+01	3.860400592194326919e+01	3.600769035965366527e+01
2.113739387659267166e+01	2.238449919394907184e+01	2.434301590179869734e+01	2.607131323821592517e+01	2.839238077200444721e+01	3.026353510597405005e+01	3.216712801622314544e+01	3.500645584514711572e+01	3.775913382637124727e+01	3.998576865906356659e+01	4.270585463794474634e+01	4.515148499421607653e+01	4.874554937758257722e+01	5.176136588675936423e+01	5.491083457765806486e+01	5.806455803543022398e+01	6.048449218818107198e+01	6.348792368296267341e+01	6.663614778605230526e+01	6.975597709852438300e+01	7.056068206226878203e+01	7.023817104479272189e+01	6.749667524721424172e+01	5.789692309927777103e+01	4.161072173303222854e+01	2.370162038119556414e+01	1.528716852093709377e+01	2.209980649544295161e+01	3.764050472641708467e+01	5.315270008373148869e+01	6.153100715707871871e+01	7.045890927056366593e+01	7.677551777982759518e+01	7.806870338411400212e+01	7.623719197925029789e+01	7.509817398346979189e+01	7.134189435852879058e+01	6.301453163692848136e+01	6.499070081125380227e+01	6.784186419659917533e+01	6.764768223429723548e+01	6.321961854519213375e+01	6.266158026040002937e+01	5.770465200160354868e+01	5.080163005357137962e+01	4.266776224135440287e+01	3.340350669653465587e+01	2.361618954559438066e+01	1.481685051630301686e+01	7.773995340765179840e+00
3.697576427749423544e+01	3.915733275812156933e+01	4.258337726227286169e+01	4.560669770025515390e+01	4.966695444252786018e+01	5.294017544524992047e+01	5.627014143541039459e+01	6.123699388286762257e+01	6.605226925502715574e+01	6.994733433194123506e+01	7.470559648576842449e+01	7.898212658925866947e+01	8.518561417644319533e+01	8.933651957404993027e+01	8.973483989797310301e+01	8.495174418568441865e+01	7.518323558899378156e+01	6.193936434538876057e+01	4.494609213278519633e+01	2.698708272638652872e+01	1.224184015585350771e+01	5.134044434751579011e+00	5.916071667834343017e+00	1.229382925140775029e+01	2.151016096987825321e+01	3.163138841914288690e+01	4.134815716641150374e+01	4.975835979865208003e+01	5.664263955009754881e+01	6.164622148694466119e+01	6.115449137469086338e+01	6.319523025767960434e+01	6.345341238835852948e+01	5.974382329260829039e+01	5.380419860883645811e+01	4.841588436178642496e+01	4.146537274233381254e+01	3.250790544286404327e+01	2.927211287708441034e+01	2.628824087570589541e+01	2.236824400071665053e+01	1.796069999902385916e+01	1.583643803573202824e+01	1.400243482298511388e+01	1.334973200592254372e+01	1.403171763532939664e+01	1.582176978965006064e+01	1.828848542086078766e+01	2.132482960242707293e+01	2.443744948625541724e+01
2.488582958606018991e+01	2.635409244688376518e+01	2.865992604763671636e+01	3.069471393299423667e+01	3.342739192730284259e+01	3.563037059895219727e+01	3.787154039700147479e+01	4.121438525772990147e+01	4.445521407257744784e+01	4.707671298205887211e+01	5.027917003959043285e+01	5.315846933703846133e+01	5.738837653159022523e+01	6.092000052424740630e+01	6.455400345036467513e+01	6.816684980815938388e+01	7.097778676827415723e+01	7.459269346511456433e+01	7.859961232185412427e+01	8.302367499032352782e+01	8.559193892558900529e+01	8.863081972145133136e+01	9.251627368993011657e+01	9.437643223224073097e+01	9.582396094876025927e+01	9.726281326273537786e+01	9.782225418500216563e+01	9.665851867078765736e+01	9.383022287818512552e+01	8.884428287791965317e+01	7.726235189162548522e+01	6.988271299206672893e+01	6.091406885026590601e+01	4.916630243548908652e+01	3.741816768020247963e+01	2.809352948607453726e+01	1.993828266122831749e+01	1.301758855085752487e+01	1.000293426098002492e+01	8.071748399212445690e+00	6.686934593693194984e+00	5.740839230542055027e+00	5.821380073518482412e+00	6.026545783820932201e+00	6.432772931556434592e+00	6.991134453305111407e+00	7.574148455350680820e+00	8.042604548316143465e+00	8.465273564826093278e+00	8.756419565644664615e+00
2.061076211153116233e+01	2.182679617770439862e+01	2.373651703509206357e+01	2.542175436694381929e+01	2.768499320627348581e+01	2.950952829686076484e+01	3.136569376642648876e+01	3.413428060264035935e+01	3.681837644586008196e+01	3.898953534623386474e+01	4.164185120402540718e+01	4.402657940835813832e+01	4.753262366668922567e+01	5.049348616193702810e+01	5.365321449960113398e+01	5.689519324131421030e+01	5.945920954691349181e+01	6.263458800175067864e+01	6.596523888986772022e+01	6.911161263084959216e+01	6.935273959844396074e+01	6.771491437863953422e+01	6.589942196309171152e+01	6.648389602431791445e+01	7.197653484847721472e+01	7.942260205127270467e+01	8.607227465944518485e+01	9.116237408367614137e+01	9.518506785257338265e+01	9.793411030091253622e+01	9.396715022657978977e+01	9.558208371221829225e+01	9.573228937242052439e+01	9.072254053214426506e+01	8.252793150364435348e+01	7.466973038216035263e+01	6.318632062007559824e+01	4.713985388109056629e+01	3.777448630152876774e+01	2.713422732739824994e+01	1.584145133246221171e+01	7.304537732843329856e+00	3.748093642180761353e+00	3.588034568172122629e+00	5.496082487972226538e+00	8.010775914531979680e+00	1.017938625074812187e+01	1.152135724401703598e+01	1.219419143432376273e+01	1.230128213980778895e+01
1.468477702402705987e+01	1.555117822834663954e+01	1.691181811236053889e+01	1.811251774282028748e+01	1.972503248282981048e+01	2.102497912394878199e+01	2.234746181007038857e+01	2.432002741154862591e+01	2.623239478328921948e+01	2.777930431352358198e+01	2.966902905144670655e+01	3.136807406092632888e+01	3.386465984011389452e+01	3.595646057489788916e+01	3.813697369679709936e+01	4.034304241147538761e+01	4.210485676031353108e+01	4.438190100629014267e+01	4.694968636671931961e+01	4.984849098532183831e+01	5.173934134554059483e+01	5.405366968982528419e+01	5.708283032060190010e+01	5.912334987082281401e+01	6.123745382421044070e+01	6.379644728333163783e+01	6.638151035331554795e+01	6.855869088506130993e+01	7.047897909010482920e+01	7.184216694487871280e+01	6.863338375856280038e+01	6.986747124657352970e+01	7.049097295459823442e+01	6.793337721947141006e+01	6.377241234671259917e+01	6.094965692287719605e+01	5.654675190730263523e+01	4.903310255878238877e+01	4.988741845739766489e+01	5.164719447118253015e+01	5.142084587576142241e+01	4.842819382285681939e+01	4.901757554630085423e+01	4.698438221857033881e+01	4.425060984928221330e+01	4.133918395208330310e+01	3.802512212526590929e+01	3.410942315616177467e+01	3.028943921749937829e+01	2.645555187222758420e+01
1.739479460245398101e+01	1.842108672577318629e+01	2.003282732432657909e+01	2.145511132747598992e+01	2.336520929151052428e+01	2.490505594899920538e+01	2.647159758955306330e+01	2.880819237893517837e+01	3.107347959313218055e+01	3.290586516514178328e+01	3.514433113355698879e+01	3.715696087527804536e+01	4.011589018805143070e+01	4.261413533696529754e+01	4.527917263792225810e+01	4.801779890183052402e+01	5.020319233980513474e+01	5.295802466374513529e+01	5.599552859781284297e+01	5.931078592632444213e+01	6.121381918931264465e+01	6.323532224105368726e+01	6.539646792685509524e+01	6.526989074124277579e+01	6.350178025000294468e+01	5.989124523874048123e+01	5.383872973089436442e+01	4.568003976206580319e+01	3.689762246397236112e+01	2.870548001994658094e+01	2.097726210919964984e+01	1.752989882027428337e+01	1.722707142254859036e+01	1.973834733614090453e+01	2.444245248430005546e+01	3.086640357251163280e+01	3.627024102391962401e+01	3.798501036787336460e+01	4.489939708996237044e+01	5.252369962428465300e+01	5.801275991728263648e+01	5.992785702540328430e+01	6.610221996511943132e+01	6.881291573337284717e+01	7.024863671722093272e+01	7.098324515455566086e+01	7.032573071858753622e+01	6.735923605632854105e+01	6.283367310841219933e+01	5.604525589014088638e+01
2.394821430546169339e+01	2.536115790559988170e+01	2.758011536621425819e+01	2.953823921240481454e+01	3.216795898964621614e+01	3.428793675275732511e+01	3.644466672766147042e+01	3.966156431340554889e+01	4.278028947853965036e+01	4.530301902905314648e+01	4.838481822248549946e+01	5.115496821348909862e+01	5.519149653972662861e+01	5.813868023769271787e+01	5.964737690421636529e+01	5.942248678159824493e+01	5.785572349149460791e+01	5.676525225600493485e+01	5.613353717434112156e+01	5.646017468666424577e+01	5.659500169928539037e+01	5.820052823037092082e+01	6.136511660617014030e+01	6.397474022506221303e+01	6.690161919252396672e+01	7.035211129263414875e+01	7.372872949550396982e+01	7.644427824205310174e+01	7.858766993393226130e+01	7.976726067620977290e+01	7.552693896100029747e+01	7.581251132868058562e+01	7.499581342498336767e+01	7.041482347345512949e+01	6.393968087968827518e+01	5.863112819671415821e+01	5.171183425959116420e+01	4.219264373221444231e+01	3.994069443829576471e+01	3.801350894949969472e+01	3.436775139104572219e+01	2.904196672435420012e+01	2.609079286441982148e+01	2.200306624721491033e+01	1.812566213987917507e+01	1.477504383819630540e+01	1.186957510948326266e+01	9.329784811924248800e+00	7.286855423608088245e+00	5.606917504248665196e+00
5.004987436541410517e+01	5.300281477133842856e+01	5.764026041590238947e+01	6.173258442986478656e+01	6.722849083809998660e+01	7.165907674099067037e+01	7.616647186061160824e+01	8.288953346175046022e+01	8.940742246609340782e+01	9.467972775995170309e+01	1.011204451852266715e+02	1.069029364899331824e+02	1.150153489943722036e+02	1.172871668342404803e+02	1.062684586462693233e+02	8.802257035219577119e+01	7.497130403814270494e+01	6.757941579374963226e+01	6.186686971301850946e+01	5.663567385260407150e+01	5.008932849237238116e+01	4.379608986909221358e+01	3.780067532167963407e+01	3.105954782041940732e+01	2.460248243874445961e+01	1.874859738454179947e+01	1.353765260559530681e+01	9.158727177556274412e+00	5.898413589893845455e+00	3.890204790557224790e+00	3.016391875007285339e+00	3.583098878639756180e+00	5.200891239094874052e+00	7.388368714692103545e+00	9.787913935224613837e+00	1.251711993636979869e+01	1.482345481072554705e+01	1.578586132181597179e+01	1.912360740110426960e+01	2.300042859509025561e+01	2.608954956417569093e+01	2.756615281321872502e+01	3.092612256060526832e+01	3.254636749238517979e+01	3.340303302132587504e+01	3.379747362575444214e+01	3.348907860164375450e+01	3.218731023691400139e+01	3.043866030261475686e+01	2.809536290752306797e+01
1.944362870555146827e+01	2.059080195164634119e+01	2.239238032518542454e+01	2.398218708652431275e+01	2.611726464580045715e+01	2.783848109911060575e+01	2.958953678598934189e+01	3.220134581037776655e+01	3.473344834512490564e+01	3.678166021090560633e+01	3.928378238873078487e+01	4.153335928531407006e+01	4.483540644490547322e+01	4.755887341796673695e+01	5.025491189098173805e+01	5.286051363569333716e+01	5.488265080040273602e+01	5.758082737960170761e+01	6.063008064252785090e+01	6.406293150122321833e+01	6.615074419567568498e+01	6.872470440166458161e+01	7.213390974839789749e+01	7.421094898839990606e+01	7.629260557063393833e+01	7.882191320243732946e+01	8.125538568950548779e+01	8.304698297393454709e+01	8.437265261292351681e+01	8.486686596412815220e+01	7.986295137357728890e+01	7.991992945136752269e+01	7.908082733650871887e+01	7.454484724320893463e+01	6.823964706717620743e+01	6.337717817122494068e+01	5.691315721202688849e+01	4.755585646838330405e+01	4.639240170210335634e+01	4.579597775768524315e+01	4.320839461905380574e+01	3.830241637194787074e+01	3.621921245867188333e+01	3.216929885202569750e+01	2.782175313368688307e+01	2.362885568881808496e+01	1.953738781876588959e+01	1.555347286290822240e+01	1.208070526739425432e+01	9.081329786982767160e+00
1.718380641738873749e+01	1.819765024698590850e+01	1.978984142104442157e+01	2.119487399195044475e+01	2.308180363971916904e+01	2.460297290210388255e+01	2.615051335378926467e+01	2.845876668211297655e+01	3.069657735238415341e+01	3.250673721175881070e+01	3.471805196341703237e+01	3.670625117210290256e+01	3.962838028505839816e+01	4.208483739260643830e+01	4.467197435942579631e+01	4.731082278598482560e+01	4.942626913560368251e+01	5.214236497792602165e+01	5.520064295221752815e+01	5.865060263785430550e+01	6.091675482101582162e+01	6.368279257354962652e+01	6.729224856514873920e+01	6.973574139416096784e+01	7.226257984202895557e+01	7.530781636538564783e+01	7.837242395479127310e+01	8.093692326113833246e+01	8.316999077148516051e+01	8.470506429020062455e+01	8.080057341106889623e+01	8.205970944444977988e+01	8.250073544140205684e+01	7.910274325925612970e+01	7.372263861937091178e+01	6.975195227663400033e+01	6.381836681783238419e+01	5.429526514626876832e+01	5.383421123924605922e+01	5.383210639557437105e+01	5.117038987261481964e+01	4.532691167523198317e+01	4.233373377575314578e+01	3.655026341848648030e+01	3.008593261438466371e+01	2.366094156114487035e+01	1.748790503570125665e+01	1.189551509063940316e+01	7.461824234594958583e+00	4.260029701099102617e+00
1.650778563078828753e+01	1.748174426344325383e+01	1.901129772477612434e+01	2.036105550960087740e+01	2.217375226427477486e+01	2.363507785661736804e+01	2.512173718056927996e+01	2.733918250088915514e+01	2.948895641767079923e+01	3.122790355139646579e+01	3.335222391572365552e+01	3.526220144696074499e+01	3.806934016719442582e+01	4.043134743051538749e+01	4.294146827137611666e+01	4.555329289082200006e+01	4.769532148212355338e+01	5.042889433452516101e+01	5.350846660119294995e+01	5.699082563883845864e+01	5.935046549536778571e+01	6.222970429825803507e+01	6.597746971908686930e+01	6.863481676627846184e+01	7.143426200377537327e+01	7.482249113761255899e+01	7.832634360773388948e+01	8.144546526096954153e+01	8.436628829660685369e+01	8.673600097702542655e+01	8.365952874565155639e+01	8.608010627522696723e+01	8.788632344952632991e+01	8.581024376289397537e+01	8.169707280074651123e+01	7.924192049644277347e+01	7.460398111898496154e+01	6.554496567511723981e+01	6.728315799124007413e+01	6.965839898311364209e+01	6.820385387127704746e+01	6.134246251439773090e+01	5.650218602056665418e+01	4.577615059898880645e+01	3.279957578472243540e+01	2.024077919604695452e+01	1.021428197732398502e+01	3.899320400015681809e+00	1.063934721071762679e+00	4.774677448174030614e-01
6.767778023260753173e+01	7.167076631630953898e+01	7.794155183081512916e+01	8.347522017202793165e+01	9.090682216487029166e+01	9.689789053096247073e+01	1.029928208418771902e+02	1.120837904257405171e+02	1.208973242299587554e+02	1.280265712764551722e+02	1.367357566730478311e+02	1.445300506559443647e+02	1.544348819071071546e+02	1.459268103663837053e+02	9.559199607027728973e+01	4.091031251134727142e+01	2.123235646951618349e+01	1.860813484871036749e+01	1.961292908597711815e+01	2.159464905805393187e+01	2.334253519161596557e+01	2.524262920075518934e+01	2.735230235589010661e+01	2.881087557334901916e+01	3.009687642379798689e+01	3.138689117768550574e+01	3.247258818228416288e+01	3.314452503379459358e+01	3.348876562985171290e+01	3.338351063121596951e+01	3.104600271399124267e+01	3.063560248887575455e+01	2.984500742290802933e+01	2.767230680021345535e+01	2.491047302472770397e+01	2.276117091009174231e+01	2.013344860434947847e+01	1.660461731314166300e+01	1.603366745355631551e+01	1.572516080051573084e+01	1.480883223465973586e+01	1.317470476133345336e+01	1.258178997016159606e+01	1.136494216748632802e+01	1.007185790034046491e+01	8.834924712253291901e+00	7.605777024201022307e+00	6.353293633271826835e+00	5.214495961742727559e+00	4.164767543429163332e+00
2.457030981573359441e+01	2.601995702386115639e+01	2.829655567041638875e+01	3.030554510673964330e+01	3.300357631822112836e+01	3.517862410164715925e+01	3.739137879794149910e+01	4.069184075802974121e+01	4.389158010226945805e+01	4.647984183430538252e+01	4.964169594975690813e+01	5.248424043543737838e+01	5.664796431707927837e+01	5.997042589430900961e+01	6.285063625939582010e+01	6.514084899899195591e+01	6.643784668926090831e+01	6.823094850377489706e+01	6.995356095181439571e+01	7.148241400394374523e+01	7.080956621787517236e+01	6.993887374018356695e+01	6.914749738107778398e+01	6.645750987251547315e+01	6.346973183755413572e+01	6.085462975744661662e+01	5.851298895479553863e+01	5.642313767375637212e+01	5.499068585356829431e+01	5.408998294915696903e+01	5.072202574467993941e+01	5.140994387332342086e+01	5.218369756703332740e+01	5.093154476647639228e+01	4.859051603253963947e+01	4.725172885234107412e+01	4.458828948525899705e+01	3.927207682590607618e+01	4.050659401945388538e+01	4.241529955259712636e+01	4.260280501768499306e+01	4.036196974277206095e+01	4.096041502981984195e+01	3.920777633285344876e+01	3.669065195216420250e+01	3.383355668577304698e+01	3.044831679714279105e+01	2.640424025035125055e+01	2.230220829464202126e+01	1.812579991143741509e+01
1.589233295544177871e+01	1.682997990707840330e+01	1.830250768423307406e+01	1.960194302979675030e+01	2.134705779060374908e+01	2.275390140907807535e+01	2.418513425253653182e+01	2.631990751220884661e+01	2.838953233219062966e+01	3.006364704746389194e+01	3.210876728536396740e+01	3.394756027638057105e+01	3.665105545915391616e+01	3.893557372905174674e+01	4.138120015553558773e+01	4.391089283631649209e+01	4.595864255017903588e+01	4.856771549498484575e+01	5.150767717679040203e+01	5.483166540336257100e+01	5.707050551824730178e+01	5.980264824009170610e+01	6.336034754843647221e+01	6.585959661159375855e+01	6.848179236964053018e+01	7.165087788490683351e+01	7.490786489198488596e+01	7.776871912776697116e+01	8.040590786537195811e+01	8.247658759700226483e+01	7.933281394817399246e+01	8.135728143178300797e+01	8.273167392012956611e+01	8.038888593007025918e+01	7.609835264359013252e+01	7.332036494703298501e+01	6.851313395785844307e+01	5.972242909098687846e+01	6.087527897315109726e+01	6.278771993868470958e+01	6.174428327790166549e+01	5.670935182867735591e+01	5.497983653528267212e+01	4.927074427449152694e+01	4.206052715153273880e+01	3.430154491643914838e+01	2.638768441639733453e+01	1.891698975166633190e+01	1.285888279730493977e+01	8.331366570263041282e+00
1.935647671962630056e+01	2.049850800235048709e+01	2.229201117884526084e+01	2.387469196495667845e+01	2.600019948706470885e+01	2.771370094877607926e+01	2.945690789595256831e+01	3.205701003441039632e+01	3.457776295084239138e+01	3.661679413669951799e+01	3.910770106537930246e+01	4.134730768179851168e+01	4.464016065420658919e+01	4.742339969228962104e+01	5.040489597504798525e+01	5.348926751865094786e+01	5.598365267239993415e+01	5.915749282247504937e+01	6.272846322856259604e+01	6.675816376583648548e+01	6.945352941476821229e+01	7.272975055842410086e+01	7.697927591765990485e+01	7.989708571230974599e+01	8.289692312455613887e+01	8.645512748553684901e+01	8.995937095833487263e+01	9.274755063530540156e+01	9.491232307310065153e+01	9.588838668294692980e+01	9.018753162192695072e+01	8.949705101907058236e+01	8.678783279196382239e+01	7.888008853429310818e+01	6.822524046130601505e+01	5.857901965809946887e+01	4.773878241331539840e+01	3.585577097800113933e+01	3.153913065929031845e+01	2.848021702285508283e+01	2.505982407297192793e+01	2.105506930574668090e+01	1.901015530788752983e+01	1.606199066479138438e+01	1.302627629256724084e+01	1.014293676851103321e+01	7.502602329685956306e+00	5.287761134580419409e+00	3.790335254603015791e+00	3.050066857670379772e+00
1.428962106728623738e+01	1.513270808738264783e+01	1.645673420775086626e+01	1.762512394270070004e+01	1.919424716210323822e+01	2.045921324765483362e+01	2.174610895072232708e+01	2.366559434225180425e+01	2.552650139170193100e+01	2.703178478662547235e+01	2.887065849467497713e+01	3.052401593762990473e+01	3.295503014984559087e+01	3.501121883521385314e+01	3.721859262378303157e+01	3.950635730642806465e+01	4.135878514752239710e+01	4.371273751844446309e+01	4.635919483861910351e+01	4.934095411897627059e+01	5.132589076613704293e+01	5.371413810088409235e+01	5.675887696465948551e+01	5.867473582047914249e+01	6.029161731591605644e+01	6.136438470655832589e+01	5.991129318758238043e+01	5.308881972209316302e+01	4.259674549953850686e+01	3.846938945399637788e+01	4.292025621315550410e+01	5.298261863129420135e+01	6.029701197011591773e+01	6.233644622502112043e+01	6.127636070367157117e+01	6.063455807547609311e+01	5.793037452078768013e+01	5.160442296647914873e+01	5.389676189817734553e+01	5.729962823184524723e+01	5.866166924327679766e+01	5.694732963275536264e+01	5.964216451187630241e+01	5.948897152541362487e+01	5.875158379428432198e+01	5.810062250602764777e+01	5.715578383914797911e+01	5.535190545277769303e+01	5.341416084969576872e+01	5.076370238873609964e+01
1.519639657256356813e+01	1.609298330794570475e+01	1.750102806314292891e+01	1.874356022547283374e+01	2.041225518952949969e+01	2.175749214132617126e+01	2.312605029687532010e+01	2.516734034141699183e+01	2.714633484203839942e+01	2.874713890224691681e+01	3.070270189561650653e+01	3.246095318794894524e+01	3.504509461215516808e+01	3.721732897939246243e+01	3.950648149887582861e+01	4.184804901234469554e+01	4.373635748426418246e+01	4.616461925376153630e+01	4.890357295188830022e+01	5.199725259402647026e+01	5.404810648202049350e+01	5.654762446252610886e+01	5.980002051228088078e+01	6.201605510204477412e+01	6.429834381811278377e+01	6.702239146274261827e+01	6.972380779017960606e+01	7.190613962432217932e+01	7.366380737465972572e+01	7.458261319009356782e+01	7.039092568609558498e+01	7.015888289716346549e+01	6.825711673319231920e+01	6.177424373827741277e+01	5.196599538690094278e+01	4.093947614800489276e+01	2.702289930652807115e+01	1.298980649400482967e+01	5.240486756225108067e+00	3.554413008223467951e+00	8.531788099861728369e+00	1.685873678222545635e+01	2.753472581117281592e+01	3.659768188666463828e+01	4.402624017551000435e+01	5.027665346631728482e+01	5.525425434626686894e+01	5.856271887993513303e+01	6.114636882112501581e+01	6.266486274879791551e+01
2.301399332514205653e+01	2.437181792816335602e+01	2.650421375258634171e+01	2.838595109430344721e+01	3.091308537782391852e+01	3.295036270745603701e+01	3.502295854334923320e+01	3.811436480110495495e+01	4.111142834905308519e+01	4.353574609968443809e+01	4.649732410165884033e+01	4.916000520728626810e+01	5.306946949579761252e+01	5.630623107811560857e+01	5.954681054882688329e+01	6.269323684415722653e+01	6.511001419532341572e+01	6.828188140772765280e+01	7.182016916941275042e+01	7.575042277187716877e+01	7.801313918976393325e+01	8.075327806375099726e+01	8.434586273482842955e+01	8.622058553028267625e+01	8.790951231412812206e+01	8.987080273830103749e+01	9.141666583065462248e+01	9.187766922240697909e+01	9.140809585072797461e+01	8.958005396067159154e+01	8.162827305918688126e+01	7.851734296068035235e+01	7.402348301446274093e+01	6.579182619414416422e+01	5.609549706430892968e+01	4.783818488947252234e+01	3.880382424487989823e+01	2.874321452190060455e+01	2.433326953076382182e+01	2.035136057031076007e+01	1.584097717135463768e+01	1.125838199258600802e+01	8.303843127696069359e+00	5.658317674997518587e+00	3.835818830226190190e+00	2.855995563649284641e+00	2.609629953662094159e+00	2.956329571060099415e+00	3.792355316915861252e+00	4.947153714913033795e+00
2.955622708222093564e+01	3.130004319173900029e+01	3.403861942774459948e+01	3.645528199451981521e+01	3.970080977823553781e+01	4.231722799533327617e+01	4.497900478086845766e+01	4.894921125771696779e+01	5.279825603458445471e+01	5.591173942465917435e+01	5.971521112806924947e+01	6.313462088313918485e+01	6.814541408848637616e+01	7.216952730820226236e+01	7.574618438006156396e+01	7.867749615264416718e+01	8.038363044718735750e+01	8.262833503554787740e+01	8.468614906431241707e+01	8.631870851783909870e+01	8.496404615647665537e+01	8.285219945298308630e+01	8.004691262922632689e+01	7.402767873517160524e+01	6.658120442680925066e+01	5.850610507477506417e+01	5.004574625780652042e+01	4.186440319815481814e+01	3.504483422198335063e+01	3.005749450439823534e+01	2.560069286474307404e+01	2.485958395386622044e+01	2.534415214574994124e+01	2.560683557276092515e+01	2.563234398910802270e+01	2.620777772633622860e+01	2.590147272678729351e+01	2.374525163141163375e+01	2.532653569256321191e+01	2.726627457592097414e+01	2.803217925252947040e+01	2.710700914146982399e+01	2.805312080444943490e+01	2.742250493309726167e+01	2.631543531585306539e+01	2.507124775751430690e+01	2.358293219421549480e+01	2.173364029303373712e+01	1.995805403581421089e+01	1.817633380156044254e+01
7.142786474934922580e+01	7.564210565607569947e+01	8.226036083617802319e+01	8.810065454092730874e+01	9.594404804750074334e+01	1.022670867093267617e+02	1.086997423964435541e+02	1.182944504918455948e+02	1.275963498503620883e+02	1.351206346607023931e+02	1.443124024456138557e+02	1.525455474380474925e+02	1.632797574291370495e+02	1.571115025074875007e+02	1.111033738519505505e+02	5.547926758963419047e+01	2.848683827035594618e+01	1.775117548826017355e+01	1.131979885455636570e+01	6.673091266708166991e+00	3.248375807527231984e+00	1.201440928240702810e+00	5.012066176961615938e-01	1.128267951682579318e+00	3.016227435686562597e+00	6.055625026238671715e+00	1.005523322980734413e+01	1.469827173779342466e+01	1.969656737404211810e+01	2.464421961104575232e+01	2.759189376380228254e+01	3.171888964647542508e+01	3.504113143682839393e+01	3.600982263372219450e+01	3.520953941809732868e+01	3.430525069218482059e+01	3.179601287493232320e+01	2.700929879709962478e+01	2.639943981154335262e+01	2.573860357505759211e+01	2.363866460297606764e+01	2.009345344570998648e+01	1.793769727288735183e+01	1.480521974386489781e+01	1.172860827895336655e+01	9.044147904262912263e+00	6.834698776077578586e+00	5.180760150040912393e+00	4.232463744290339669e+00	3.925390810804264774e+00
2.561139138037251683e+01	2.712246235543384287e+01	2.949552396475938565e+01	3.158963735277052010e+01	3.440198826864968140e+01	3.666919614962903751e+01	3.897570864298239712e+01	4.241601621866151817e+01	4.575133340737773580e+01	4.844926374326482943e+01	5.174509041597737280e+01	5.470840042251160895e+01	5.906479124517359480e+01	6.274048009175042040e+01	6.665507463386386178e+01	7.067932437839434101e+01	7.390915347768137167e+01	7.801587840375775329e+01	8.261140658539952142e+01	8.775658865383654472e+01	9.106958099700743503e+01	9.502936704471642315e+01	1.000765190558715148e+02	1.031107297049153999e+02	1.058204472389934523e+02	1.085417615167481387e+02	1.100455528068417834e+02	1.088404020725422043e+02	1.040763951483266112e+02	9.397726733633386687e+01	7.336884420514248006e+01	5.365668611760776230e+01	3.187692989682696876e+01	1.339994329158679243e+01	3.867407857791574255e+00	2.707695605821433205e+00	6.067778537590803545e+00	9.901657820401595700e+00	1.479537941747630470e+01	1.941607097065707421e+01	2.235417580580458008e+01	2.286922165720087463e+01	2.398916817650399480e+01	2.291656163115213474e+01	2.075709946005705930e+01	1.800898041321902454e+01	1.484423380880245880e+01	1.150109195545935137e+01	8.507961676314236499e+00	6.007143088448668955e+00
4.231618613085930747e+01	4.481283926805034667e+01	4.873370851208421328e+01	5.219368811999078872e+01	5.684036908527554743e+01	6.058634247906772430e+01	6.439725655758560663e+01	7.008147314534232919e+01	7.559222033072687452e+01	8.004985094383987132e+01	8.549535305324646117e+01	9.037077014032840339e+01	9.665747268984267748e+01	9.249107480426863503e+01	6.545272699474419653e+01	3.752989423400092761e+01	2.969588515266735840e+01	3.112905042297580138e+01	3.421563474233535374e+01	3.767725722423020329e+01	4.024379597102974060e+01	4.292090074789453524e+01	4.593923284843623378e+01	4.792175630263581354e+01	4.971460774163170981e+01	5.162078869972745565e+01	5.329873714911165195e+01	5.440276619351867993e+01	5.506633140373298829e+01	5.507587001035277297e+01	5.145788898727842309e+01	5.107266877975217056e+01	5.009420297731000460e+01	4.680653403988222294e+01	4.249621652326352716e+01	3.919407768974730288e+01	3.502371268181726549e+01	2.920708274014971906e+01	2.854788078654875960e+01	2.837885460202445032e+01	2.713440194510282666e+01	2.456482701837029481e+01	2.394337631719969295e+01	2.216251814206897564e+01	2.023524902778688173e+01	1.842021590310431378e+01	1.661710203466320124e+01	1.473637772458764239e+01	1.306509442595099912e+01	1.153145956225488966e+01
2.781758384406112938e+01	2.945882007831385963e+01	3.203629973586677693e+01	3.431080227595967358e+01	3.736541208764467115e+01	3.982791966423000218e+01	4.233311759425743048e+01	4.606977691957443710e+01	4.969240187445114287e+01	5.262273479582241009e+01	5.620246946519148423e+01	5.940916984054284455e+01	6.365872434159294357e+01	6.271294172966316438e+01	5.320934974873365064e+01	4.771599087672660744e+01	5.083021219957350212e+01	5.598503799834119121e+01	6.078453960368651821e+01	6.546291446445241036e+01	6.841263457778745760e+01	7.158570061529638906e+01	7.540294299407828760e+01	7.762029320913136132e+01	7.964205885392419759e+01	8.193032422610987453e+01	8.390878464665725289e+01	8.500592108464928742e+01	8.540171069183963937e+01	8.472987759517035045e+01	7.842665299166603177e+01	7.695528295794632356e+01	7.440236450474253616e+01	6.825166523059422730e+01	6.051924015418600789e+01	5.415124654100375068e+01	4.655577209662782678e+01	3.696919177689341041e+01	3.397505891174709802e+01	3.126672710100779184e+01	2.715672239181311554e+01	2.181888931725580960e+01	1.833691319030791789e+01	1.411062495882618073e+01	1.021595722707119869e+01	6.918642513244464887e+00	4.241560758878591741e+00	2.227833246354786745e+00	9.352713616833460142e-01	2.891001689929677543e-01
1.988248786915329092e+01	2.105555378677114575e+01	2.289779530967127386e+01	2.452348535576813404e+01	2.670675342341483827e+01	2.846681918950071832e+01	3.025739768592294965e+01	3.292815745151758478e+01	3.551741168450899977e+01	3.761185342640532525e+01	4.017045061154651364e+01	4.247088941546345353e+01	4.585177483764613982e+01	4.869183402016903273e+01	5.167496042442355986e+01	5.470613885797263976e+01	5.712160981838566443e+01	6.021806540283306219e+01	6.369049884188090260e+01	6.758789480275888195e+01	7.008642860139971731e+01	7.311523616655219371e+01	7.704900033535790271e+01	7.956526638494578663e+01	8.207254663787387017e+01	8.502826120927780096e+01	8.781827867125072373e+01	8.980912059434143657e+01	9.113579954684068696e+01	9.133999216384093245e+01	8.536848244834095567e+01	8.449083314720557780e+01	8.224686808398351445e+01	7.577674417547075336e+01	6.728292925820296944e+01	6.009404779586589740e+01	5.143120274512102696e+01	4.060177014897524117e+01	3.714350378137348230e+01	3.421201830067376193e+01	3.007433803901177072e+01	2.491295067227156323e+01	2.218956601525498229e+01	1.880304203698977616e+01	1.578313861363065307e+01	1.327981443514840265e+01	1.112995594678396571e+01	9.202771366452655144e+00	7.615518096303639517e+00	6.263439583577058656e+00
2.493699649990846012e+01	2.640827820641876400e+01	2.871885275377308133e+01	3.075782429778941207e+01	3.349612085904296066e+01	3.570362900074724166e+01	3.794940679233674530e+01	4.129912476349960571e+01	4.454661693703459235e+01	4.717350582189903463e+01	5.038254734401712653e+01	5.326775880993731249e+01	5.750596316787936502e+01	6.103955569135696635e+01	6.465775333818042725e+01	6.823415133230534479e+01	7.099627864662775778e+01	7.454818448269003284e+01	7.846869134814801328e+01	8.277278926891693800e+01	8.518562488314911718e+01	8.801627360966735125e+01	9.162059403284300174e+01	9.314153913939942697e+01	9.417481371266764256e+01	9.511819170785170741e+01	9.513731950859602193e+01	9.347039618676713246e+01	9.028155918167611560e+01	8.524589960146359147e+01	7.426934015848529214e+01	6.784360371538703305e+01	6.047516263545111315e+01	5.080212962749556027e+01	4.115841538084887219e+01	3.376910917225858100e+01	2.689216765543526932e+01	2.011211372116981622e+01	1.780249902584928989e+01	1.621392127138677708e+01	1.437457675006273128e+01	1.220214766721140620e+01	1.126498461919253913e+01	9.969172430268981699e+00	8.788573751400662104e+00	7.817770106900782778e+00	7.002346100631765324e+00	6.297074524291014441e+00	5.809835384923531798e+00	5.487437211596844833e+00
4.273767453146735562e+01	4.525919546592189135e+01	4.921911834540274100e+01	5.271356091900672425e+01	5.740652493357519859e+01	6.118980992084574666e+01	6.503868243150685657e+01	7.077951639378015614e+01	7.634515311978022112e+01	8.084718375494846043e+01	8.634692296057141903e+01	9.128962936959759134e+01	9.845140748965998512e+01	1.031943730055180595e+02	1.039026784388541103e+02	1.007070775072251365e+02	9.576156146897096733e+01	9.153513784068650239e+01	8.669094653354140689e+01	8.095431522669741753e+01	7.234285599232538289e+01	6.351825611656205695e+01	5.492487421327965080e+01	4.536910572472152836e+01	3.658704227166433753e+01	2.917502543309430507e+01	2.317466378023928897e+01	1.867526119458377210e+01	1.582389560574687515e+01	1.446728492830942514e+01	1.360275159337671802e+01	1.468461479406260040e+01	1.642104070362221080e+01	1.785324858874166409e+01	1.892569211509975347e+01	2.027176870543191356e+01	2.084821791465366303e+01	1.980848053660045238e+01	2.184329855027251099e+01	2.427536940129976628e+01	2.573512271247675187e+01	2.563777886818263241e+01	2.730623899749789629e+01	2.743171231516604536e+01	2.699561819772074855e+01	2.628974081847454514e+01	2.515635758737704819e+01	2.342284663432842962e+01	2.152765339967891833e+01	1.938237710530622238e+01
1.864319770654890718e+01	1.974314555859277931e+01	2.147055880590204069e+01	2.299491838999482596e+01	2.504210174548835255e+01	2.669246131163579605e+01	2.837143172708794481e+01	3.087572106272617489e+01	3.330358516584320938e+01	3.526747880611554109e+01	3.766659673661351349e+01	3.982365963960200617e+01	4.299442128258408502e+01	4.566538389729430492e+01	4.849623043895252295e+01	5.139741656598220487e+01	5.372725266183613968e+01	5.670553890099205319e+01	6.005389229045082544e+01	6.382634141417805296e+01	6.630677583128050401e+01	6.932498343212624548e+01	7.325146378614630294e+01	7.589360503380176226e+01	7.860430966673382613e+01	8.184647573867758297e+01	8.506280571079521735e+01	8.767116234284085863e+01	8.983219373710917921e+01	9.112263088421237001e+01	8.644021942280721760e+01	8.712421792563910117e+01	8.670239293888423049e+01	8.200801997814666322e+01	7.507384585031796576e+01	6.939771274392445832e+01	6.163519020337954402e+01	5.052091848697514109e+01	4.786073999208677776e+01	4.533785324282793994e+01	4.050806883983040052e+01	3.353603274757864483e+01	2.922305177843393764e+01	2.364590495821816063e+01	1.848547015027703111e+01	1.415950766231728331e+01	1.061773990670098833e+01	7.786256305608962869e+00	5.726956947044367752e+00	4.243102049329772640e+00
2.136424349581371729e+01	2.262473293081594861e+01	2.460426872796330500e+01	2.635111440553158602e+01	2.869709197739293671e+01	3.058832781481764940e+01	3.251235036409239143e+01	3.538215027678390356e+01	3.816437040286869120e+01	4.041490180799986121e+01	4.316418014641261180e+01	4.563608998747790224e+01	4.927040310743023355e+01	5.234109842973191462e+01	5.562644238084239845e+01	5.902063971040060153e+01	6.176126191796602427e+01	6.524799605737246111e+01	6.916674750790915027e+01	7.358202633290771644e+01	7.651341034957532372e+01	8.006560224026604544e+01	8.465902914012130509e+01	8.774244409182546178e+01	9.084777428141971711e+01	9.445569029176071751e+01	9.782734135692518862e+01	1.001373352116140154e+02	1.013242002002006643e+02	1.005376350291789151e+02	9.185208799401733870e+01	8.698137598093212830e+01	7.832607959637167028e+01	6.360051372615344434e+01	4.685836434094131420e+01	3.277372732528195343e+01	2.145972167866777625e+01	1.370756686181271888e+01	1.172393597165824097e+01	1.182431044675298182e+01	1.248239453021251855e+01	1.273502053252584076e+01	1.384135355377635257e+01	1.403246515742396916e+01	1.384773170652305829e+01	1.358924172730845115e+01	1.335851606019974547e+01	1.320752186668446804e+01	1.343673303758632720e+01	1.395755095491475828e+01
2.612804253831247792e+01	2.766959590917185352e+01	3.009052860094318049e+01	3.222688592996887280e+01	3.509596958385679244e+01	3.740891319077161370e+01	3.976195429058746100e+01	4.327166219154551641e+01	4.667426176496529422e+01	4.942661666574149137e+01	5.278892921690750484e+01	5.581082028848501153e+01	6.019641477664858087e+01	6.320364083711643133e+01	6.420945773412364588e+01	6.366234858059277713e+01	6.285113747875361412e+01	6.333116401182454780e+01	6.432956037387555170e+01	6.571636187939007812e+01	6.569283127030197988e+01	6.612826752660031104e+01	6.729339263265916316e+01	6.715434961540027814e+01	6.699774099041464126e+01	6.720591041456485470e+01	6.730466641716482457e+01	6.687477186906768623e+01	6.611302261342706288e+01	6.478693302586088976e+01	5.948687687029141813e+01	5.819676095074245836e+01	5.643389802588006887e+01	5.229088602985469691e+01	4.722825258149105565e+01	4.347347835323315479e+01	3.890502171954096866e+01	3.260875989508772221e+01	3.215635105095340407e+01	3.237875621458110231e+01	3.148899949928509656e+01	2.911966868262537034e+01	2.911954779459220077e+01	2.777296341017910919e+01	2.623646375406283227e+01	2.480151807967198252e+01	2.330039573083728754e+01	2.155162384743923454e+01	1.991822201337228648e+01	1.826199233667988153e+01
5.361662227053972174e+01	5.678000064739467234e+01	6.174792863077768601e+01	6.613188750474650135e+01	7.201945349089037052e+01	7.676578010617998871e+01	8.159438966048877262e+01	8.879656267171466766e+01	9.577894169220330411e+01	1.014269718824872513e+02	1.083266799861914365e+02	1.145194407142330988e+02	1.231247015186013556e+02	1.245284859412711427e+02	1.089205150110941673e+02	8.447596460080541192e+01	6.782560417066238756e+01	5.913624429467554933e+01	5.360604973531376771e+01	4.974047391585171596e+01	4.572882118231877513e+01	4.274474955695185230e+01	4.071226030817716435e+01	3.828341220667994804e+01	3.620331812285758133e+01	3.460612019825109797e+01	3.318611334228567955e+01	3.171740613504461592e+01	3.028929940676015420e+01	2.878789563817626274e+01	2.573644922009407665e+01	2.460728200712948421e+01	2.340646817055522177e+01	2.135103738685513619e+01	1.905198709837436510e+01	1.738789651825726068e+01	1.548279873148070784e+01	1.295809131815024529e+01	1.280529396044771673e+01	1.296789484805236370e+01	1.273059089240549824e+01	1.192833155752036234e+01	1.213221511656195872e+01	1.181517977200373970e+01	1.144287206696303016e+01	1.113587876368941565e+01	1.081669830375321872e+01	1.039053764140389369e+01	1.001980434791126306e+01	9.632197880130332734e+00
2.349280895277581749e+01	2.487888365695630100e+01	2.705564485641913919e+01	2.897653252001159174e+01	3.155624487509849274e+01	3.363590860023658990e+01	3.575162564773238927e+01	3.890734988831996333e+01	4.196676858009274724e+01	4.444152526189753871e+01	4.746472012506924898e+01	5.018271290297960974e+01	5.416921978909776669e+01	5.741812565239322907e+01	6.049740916117778511e+01	6.332978965486807255e+01	6.541855893526231114e+01	6.826478333738825199e+01	7.143685981614132174e+01	7.493342849609226164e+01	7.670459901865922347e+01	7.885819646553274254e+01	8.172720086905619041e+01	8.279636895335775648e+01	8.353955094955763627e+01	8.436047941879186851e+01	8.457333727390503952e+01	8.354147705765727494e+01	8.141021030286492532e+01	7.781900265841657927e+01	6.881142809519917591e+01	6.382599696293144831e+01	5.758053961375715346e+01	4.851492781752534711e+01	3.876372446004205585e+01	3.053887265376230786e+01	2.247220390202216578e+01	1.474465098202118263e+01	1.069925276303102635e+01	7.311432450496283764e+00	4.319117483355287668e+00	2.074808437740826683e+00	9.041298852532714259e-01	5.030544340360224576e-01	8.623631554162093371e-01	1.860130820063014889e+00	3.351869452957749296e+00	5.146356379165473172e+00	7.160025223192358901e+00	9.241662806702358068e+00
5.152536342886889287e+01	5.456535762522160127e+01	5.933951690628668274e+01	6.355248416667627254e+01	6.921041195662199641e+01	7.377161319326320665e+01	7.841188801114502382e+01	8.533314798922668842e+01	9.204318680542542097e+01	9.747092163629885420e+01	1.041015138339521116e+02	1.100543390374333939e+02	1.183977276402559795e+02	1.206136787178391785e+02	1.086638383098040919e+02	8.875407220873236724e+01	7.446515013475200817e+01	6.679063197918524963e+01	6.178567200993454378e+01	5.823228558167797786e+01	5.419314112184229515e+01	5.113881296804657950e+01	4.905698703484097223e+01	4.636706104034445275e+01	4.399175021753192993e+01	4.211744732255434087e+01	4.038866763874938925e+01	3.854216972908285754e+01	3.669688157879431856e+01	3.472442988672089825e+01	3.086420493164492029e+01	2.929913883535812147e+01	2.763241490507080655e+01	2.495747913194272627e+01	2.202037673393091310e+01	1.984413778169387754e+01	1.742307136799121636e+01	1.435768616179066548e+01	1.394972090299660117e+01	1.386839302086967329e+01	1.334490055672102571e+01	1.223671263125261532e+01	1.215983605550199442e+01	1.155016514685563678e+01	1.089109111464321522e+01	1.030018785050632424e+01	9.704203071789992308e+00	9.023372937511453529e+00	8.404937337633533900e+00	7.787125046246614168e+00
1.815154067967493390e+01	1.922248078856419795e+01	2.090433882186332326e+01	2.238849810808883944e+01	2.438169329600131263e+01	2.598852970210202784e+01	2.762322243431207980e+01	3.006146883737122266e+01	3.242530548847163629e+01	3.433740747135387750e+01	3.667325604207634626e+01	3.877343007210693315e+01	4.186042797620560663e+01	4.445914039476164703e+01	4.720823710348675917e+01	5.002275484002422701e+01	5.228433148851210888e+01	5.518116960025422912e+01	5.844248486522413799e+01	6.212217476891486001e+01	6.455187359814826209e+01	6.751519694765148927e+01	7.137743595277760278e+01	7.400737080280187286e+01	7.672904455564179216e+01	8.000354279563813975e+01	8.329903404021800384e+01	8.605932983931522529e+01	8.845713505205281990e+01	9.009299794749652790e+01	8.591185309688979999e+01	8.717270690984202020e+01	8.748805320129078211e+01	8.363107190231002619e+01	7.756075223187602319e+01	7.282210782764680346e+01	6.585407321212369425e+01	5.506124301819033917e+01	5.322136162419895555e+01	5.130381476235924509e+01	4.630028213308564489e+01	3.815298684861294731e+01	3.227269358192010884e+01	2.436840479209136490e+01	1.675076875422585232e+01	1.033026748805733774e+01	5.482294048829975175e+00	2.410558690741799293e+00	1.080882202222636312e+00	1.137219668852239129e+00
1.630881503001147692e+01	1.727103440589357675e+01	1.878215194990062997e+01	2.011564091930965503e+01	2.190648899176956732e+01	2.335020102663437669e+01	2.481894144217221410e+01	2.700965959039027808e+01	2.913352198776386359e+01	3.085150935355607871e+01	3.295022500336320093e+01	3.483707599467464888e+01	3.760497354185643815e+01	3.986689388891882402e+01	4.203818327345272365e+01	4.408524681445969406e+01	4.566440362548910059e+01	4.783018379005180520e+01	5.030103173866690014e+01	5.310159967345984455e+01	5.480156282859900330e+01	5.692280112340906584e+01	5.975965760587368436e+01	6.152379340120833007e+01	6.333089070497776873e+01	6.556016902806142355e+01	6.777492412884303974e+01	6.953505011376203981e+01	7.100272828932924085e+01	7.188610394407480442e+01	6.821137890968158501e+01	6.897611886142334470e+01	6.914480983066586361e+01	6.623399783736333291e+01	6.183858315010642315e+01	5.882931327193370663e+01	5.439105011734012152e+01	4.707278990365841764e+01	4.789467652329862801e+01	4.970888539642749038e+01	4.976682691162686467e+01	4.730437001177033096e+01	4.853104059368236989e+01	4.738171984118496738e+01	4.569991751196752716e+01	4.397438927481012172e+01	4.190792078784058816e+01	3.916714505709394700e+01	3.641542683571968553e+01	3.342204035818089380e+01
3.913860661142822295e+01	4.144778269548103822e+01	4.507422857702943730e+01	4.827439364716707360e+01	5.257214906838321866e+01	5.603683226509481585e+01	5.956157966288295569e+01	6.481896075659466305e+01	6.991589849944371338e+01	7.403879961454099146e+01	7.907538934103818917e+01	8.360118303706119036e+01	9.012868429454569252e+01	9.410596914692189330e+01	9.350857804277768537e+01	8.944959689939771863e+01	8.540182512805839110e+01	8.355615876549555310e+01	8.248197118499989244e+01	8.184857083193463723e+01	7.939515815978485591e+01	7.744612541263053629e+01	7.624517754327337116e+01	7.347651130576757339e+01	7.064896966332236161e+01	6.815533571211656749e+01	6.549438577886024859e+01	6.229537551324739297e+01	5.880769434515315908e+01	5.488578029544373749e+01	4.786784282158827608e+01	4.435576048804301763e+01	4.062098411486037008e+01	3.543862478668347649e+01	3.004156257111693762e+01	2.586953436537566731e+01	2.158377018058239472e+01	1.680590627501142365e+01	1.533831771645387754e+01	1.423816517497264833e+01	1.271309084488599694e+01	1.074739806080513560e+01	9.780484950469254812e+00	8.448932977743282891e+00	7.193780797757201917e+00	6.098513712227025430e+00	5.112543723978024701e+00	4.199884974543627081e+00	3.433676774722513869e+00	2.777860954906317126e+00
8.237656552743136729e+01	8.723677930281935744e+01	9.486950265853084829e+01	1.016050160153557869e+02	1.106506709767490406e+02	1.179429260439584652e+02	1.253616005988353521e+02	1.364270174765624120e+02	1.471547429199215742e+02	1.558323751423184547e+02	1.664330864187161581e+02	1.759365896431868919e+02	1.886627352006114222e+02	1.851607040369746358e+02	1.421951099899381745e+02	8.439959647877630289e+01	5.130019199246036266e+01	3.620802957817223700e+01	2.740075231412227552e+01	2.145848893901591836e+01	1.671800541875516899e+01	1.324805342025653765e+01	1.067439478227682947e+01	8.456291806735576344e+00	6.697331996452817293e+00	5.320979959836520834e+00	4.201977414097558317e+00	3.271087766022797716e+00	2.512444690428314864e+00	1.893676663050563702e+00	1.322606243161317030e+00	9.738776948033610603e-01	7.060667658730211960e-01	4.911445586095865568e-01	3.420487734971274230e-01	2.589247395269708152e-01	2.121226731584696656e-01	1.849452607558144945e-01	2.113174235682624136e-01	2.630878419862996420e-01	3.249765920113643070e-01	3.831337900861067070e-01	4.848272795869196794e-01	5.783385626276840163e-01	6.747997350585380749e-01	7.785773785548912862e-01	8.833512011708275491e-01	9.777055849980548219e-01	1.072892612734217321e+00	1.160426623160236259e+00
1.440727157596532138e+01	1.525729997094549795e+01	1.659222717440277606e+01	1.777023659387783638e+01	1.935227885039644491e+01	2.062765976099667142e+01	2.192515084188208263e+01	2.386043990179800645e+01	2.573666832750727451e+01	2.725434514814064713e+01	2.910835882722150458e+01	3.077531379950290713e+01	3.322559810879918984e+01	3.528916607201597344e+01	3.747540726523904908e+01	3.971803012213764106e+01	4.152507285497976852e+01	4.384080005547961889e+01	4.645211544592877573e+01	4.940425628006747871e+01	5.137268832413676733e+01	5.377891797720076994e+01	5.691947322159309408e+01	5.910081407158813249e+01	6.138474947626010447e+01	6.415055210874726299e+01	6.698659709173176680e+01	6.946160696272278301e+01	7.173325060226611072e+01	7.350097751756176478e+01	7.063474230683800670e+01	7.239216182543175648e+01	7.360399232137430658e+01	7.156142459648506815e+01	6.785722527882667521e+01	6.560041174305456479e+01	6.165701875649324393e+01	5.425321954436669358e+01	5.611064179056185708e+01	5.915290331241913435e+01	6.006808557221079781e+01	5.777407783379248229e+01	5.975815371065321102e+01	5.851054782403743815e+01	5.617731847303700476e+01	5.326953604996686664e+01	4.936055009863873977e+01	4.407977320802514498e+01	3.829971680113094123e+01	3.194946029000638532e+01
2.460244182461125462e+01	2.605398481986199855e+01	2.833356070555137762e+01	3.034517741303594107e+01	3.304673699528238018e+01	3.522462921393167079e+01	3.744027765695037857e+01	4.074505582118082003e+01	4.394897964879848473e+01	4.654062619973072401e+01	4.970661529663649958e+01	5.255247230167518779e+01	5.670205388065944874e+01	5.978529606632681492e+01	6.172766088288010877e+01	6.270721318722144844e+01	6.317127031546839788e+01	6.464450125661124957e+01	6.653011285343346515e+01	6.876610768692910369e+01	6.948217629426113717e+01	7.063764645707999534e+01	7.254260087131227408e+01	7.300643495681603667e+01	7.340246322561760906e+01	7.415000067067266798e+01	7.472687832686608544e+01	7.465788616309627912e+01	7.414975770790269394e+01	7.293174214070056394e+01	6.714587699101734586e+01	6.579462317830460449e+01	6.382750246063622512e+01	5.908918518969400679e+01	5.324614215825272368e+01	4.882632754526282781e+01	4.345741747134123045e+01	3.616173673148121281e+01	3.533510833479295599e+01	3.518266121642992772e+01	3.375924935545246086e+01	3.072911769892567690e+01	3.016926956453325559e+01	2.817225007598084474e+01	2.597970356673012304e+01	2.389708469068602881e+01	2.177013226921019395e+01	1.945232719175159275e+01	1.729609414231225273e+01	1.518755953501720413e+01
8.036335789107947392e+01	8.510479250367684756e+01	9.255097910773461933e+01	9.912188270160220327e+01	1.079464701600292358e+02	1.150605092079917284e+02	1.222978781674014499e+02	1.330928664151532246e+02	1.435584160971780534e+02	1.520239749544892049e+02	1.623656142866042558e+02	1.716390525961877813e+02	1.841504708030809070e+02	1.818104602952004427e+02	1.433586271857249130e+02	9.030768256354060952e+01	5.880133329583986779e+01	4.386300921841836242e+01	3.488402040284123018e+01	2.869914748062132048e+01	2.352449453378515187e+01	1.966615970716286554e+01	1.677742124608771590e+01	1.413703145805417805e+01	1.197491853516427618e+01	1.024234543469969694e+01	8.774757988433220746e+00	7.476816319759141294e+00	6.350114639694708352e+00	5.352517529387860407e+00	4.230691398231543943e+00	3.564583807476106703e+00	2.977732843326552192e+00	2.377464688962640960e+00	1.851110361997406084e+00	1.470389728815050923e+00	1.137782917037393204e+00	8.275692104029536145e-01	7.124951788544343634e-01	6.323361242862604037e-01	5.497133180005188136e-01	4.634550672887652878e-01	4.335928942685517984e-01	3.993351594995017129e-01	3.775482494402730982e-01	3.707041671372710567e-01	3.747625408795242641e-01	3.847559620959432602e-01	4.047930876377323628e-01	4.307168814958233227e-01
1.466909584882170492e+01	1.553457186448769178e+01	1.689375878586023205e+01	1.809317624627112764e+01	1.970396905845581514e+01	2.100252754836189695e+01	2.232359801809961297e+01	2.429405721055643497e+01	2.620438245610306538e+01	2.774964011519694296e+01	2.963734690521469872e+01	3.133458458216626852e+01	3.382885443960417149e+01	3.592296158567514652e+01	3.812030357159776628e+01	4.035706250713577248e+01	4.215230509452212715e+01	4.446612687228578409e+01	4.707775138978177409e+01	5.003068231163909019e+01	5.198294923607062401e+01	5.437350777279441161e+01	5.750026402715261042e+01	5.965144318187480366e+01	6.189989908401526719e+01	6.462708342709329656e+01	6.741703673388340690e+01	6.983581516686936652e+01	7.204305527635315798e+01	7.373843781644497142e+01	7.078581741461556476e+01	7.246939965702107145e+01	7.360763075185842297e+01	7.149953516030736012e+01	6.774815553438047289e+01	6.546378668726273986e+01	6.152390180692614052e+01	5.416344649565841962e+01	5.609264437926226776e+01	5.928207478919753726e+01	6.044795097374676374e+01	5.850977497126576310e+01	6.108937814869921112e+01	6.062425651795752657e+01	5.931614579726036141e+01	5.772785071538184809e+01	5.541015266679049489e+01	5.186384213028007650e+01	4.793602917541805652e+01	4.332552381730454982e+01
3.293785179466228641e+01	3.488118361481199514e+01	3.793308932452947602e+01	4.062625016812145873e+01	4.424310941196559099e+01	4.715888060386646430e+01	5.012519998653113618e+01	5.454965078550700497e+01	5.883907737770361734e+01	6.230878459649542123e+01	6.654742421161719790e+01	7.035561562657359502e+01	7.582158649068144030e+01	7.883615382098236068e+01	7.709785934446787792e+01	7.208136519531589670e+01	6.777160504790890627e+01	6.585033894130540943e+01	6.489479867389096057e+01	6.454498538517886175e+01	6.297575235439566654e+01	6.199329717311592702e+01	6.179069932679000487e+01	6.048056819460332889e+01	5.925555990820321739e+01	5.843839467400665200e+01	5.760028481283502089e+01	5.638701461586029495e+01	5.497672816414969077e+01	5.318469024582898896e+01	4.825681650177298820e+01	4.669900236886867617e+01	4.483920536059346063e+01	4.118108217623658618e+01	3.690467112656064330e+01	3.374240702727027497e+01	3.002660774580376923e+01	2.505383647296056893e+01	2.462360058390360962e+01	2.474068964879050014e+01	2.403905219065963195e+01	2.223879967949221381e+01	2.227701273544385785e+01	2.131308617301388608e+01	2.022606118764768013e+01	1.923644127457338371e+01	1.821127708180500449e+01	1.700252260737133270e+01	1.588933606845503022e+01	1.475829062877337350e+01
4.917667480982755990e+01	5.207809648003432557e+01	5.663463451938981308e+01	6.065556144083969059e+01	6.605558303229837236e+01	7.040887032674206125e+01	7.483762677912942252e+01	8.144339389198577805e+01	8.784756796988551741e+01	9.302788952356704044e+01	9.935623851689042851e+01	1.050368376893342486e+02	1.129600531814642892e+02	1.146134308128561372e+02	1.016383281061249448e+02	8.097192780532294876e+01	6.685452116169886949e+01	5.969636977875222783e+01	5.532339473813846098e+01	5.244412553072648109e+01	4.923357644427176183e+01	4.697270749320325933e+01	4.564243624837558144e+01	4.376143633599510707e+01	4.216791759905801484e+01	4.104016198557214778e+01	4.003640098179680962e+01	3.888720899475443105e+01	3.769834179331240875e+01	3.632647688262738939e+01	3.288055261329780166e+01	3.178084083736902699e+01	3.050822515969922577e+01	2.803350179403235742e+01	2.514775644179808367e+01	2.302235580400218495e+01	2.051410768332619128e+01	1.713592392859908742e+01	1.685310094018208105e+01	1.693290605724589071e+01	1.643637455680882908e+01	1.517113924350308096e+01	1.513877452705804849e+01	1.439992783942702204e+01	1.355453526128447805e+01	1.275085110807176925e+01	1.190012779450581171e+01	1.090975466941585559e+01	9.965161940878131119e+00	8.997344548737961745e+00
2.591932464325612173e+01	2.744856366740501485e+01	2.985015729178320498e+01	3.196944881864829924e+01	3.481561345362762694e+01	3.711008063926782086e+01	3.944432500815310760e+01	4.292599640984888509e+01	4.630141509439639691e+01	4.903178343722448318e+01	5.236723689497565459e+01	5.536525367627746164e+01	5.972866176127135418e+01	6.287201429409812903e+01	6.449533744638233657e+01	6.486405002930705166e+01	6.475683524874088448e+01	6.575660280097217480e+01	6.718005267665769509e+01	6.893204481265880190e+01	6.913260806206798748e+01	6.974345353348883236e+01	7.105302534720108554e+01	7.091105785620354141e+01	7.067224319391017673e+01	7.073603058347201511e+01	7.059753213081268086e+01	6.981539572429645091e+01	6.859890656099395301e+01	6.671385694207029360e+01	6.069645706025818299e+01	5.873884834776959707e+01	5.624396375393970260e+01	5.136273903004057928e+01	4.562869571302318406e+01	4.122411728452368607e+01	3.612831346426835211e+01	2.958429525410553040e+01	2.843098505133929876e+01	2.782514724910269521e+01	2.622886557814181785e+01	2.344090317211220764e+01	2.258347571678649857e+01	2.068318248238463042e+01	1.869694697018945462e+01	1.684977586307613606e+01	1.503122451134484194e+01	1.314491468271948804e+01	1.143277678979113787e+01	9.814509493641232041e+00
2.752123811395590636e+01	2.914498996304992318e+01	3.169501126565617355e+01	3.394528312059507158e+01	3.696735162387943063e+01	3.940362566380092346e+01	4.188213526914156404e+01	4.557898728976513070e+01	4.916301976863213241e+01	5.206213532569316982e+01	5.560373258279533104e+01	5.878695281633748237e+01	6.341588010888866478e+01	6.670139731949259954e+01	6.821916118880930924e+01	6.830244890243942280e+01	6.793765556089785207e+01	6.879362658662856234e+01	7.011823733114759705e+01	7.179866433642902734e+01	7.187488194822287824e+01	7.238997476577236512e+01	7.364016408756383214e+01	7.339704276182283138e+01	7.306721737870903155e+01	7.306399044475124072e+01	7.286612807811607695e+01	7.201961671168353973e+01	7.074184469626925420e+01	6.879195869021914689e+01	6.259754172260069538e+01	6.060503885828033077e+01	5.807281324360608465e+01	5.308723830170161762e+01	4.722405543092116176e+01	4.273706319812368548e+01	3.753012990063572829e+01	3.080557994346223794e+01	2.968642117544613868e+01	2.914526822376999959e+01	2.757059743175275557e+01	2.473733738578454222e+01	2.393655877835554335e+01	2.202753811171979947e+01	2.001650216213207756e+01	1.814174914109046810e+01	1.628378405760099312e+01	1.433561281595596881e+01	1.255877447610926900e+01	1.086588836503678657e+01
5.079415390587356427e+01	5.379100677224241878e+01	5.849741474602306113e+01	6.265059471767050070e+01	6.822822941689129550e+01	7.272470148796075762e+01	7.729912498698999457e+01	8.412216360630169731e+01	9.073697855690178926e+01	9.608768702381530602e+01	1.026241826103685781e+02	1.084941753066929806e+02	1.167953286157039798e+02	1.198824510280551294e+02	1.113183556377446735e+02	9.554663427014375543e+01	8.334334338005575660e+01	7.646717789062357440e+01	7.172858598302916278e+01	6.817208648220584166e+01	6.370399097072895245e+01	6.014325737860344390e+01	5.753933736064251292e+01	5.407934131262877742e+01	5.088134243682025470e+01	4.818077118369681244e+01	4.558131220524050775e+01	4.280437499155663517e+01	4.000565158973198976e+01	3.706633935773830046e+01	3.217751849980070489e+01	2.975681093808298172e+01	2.726711985571301611e+01	2.386336837734304694e+01	2.034456609228777424e+01	1.766381771188983762e+01	1.489667540855128181e+01	1.175402386510737784e+01	1.089848158484015883e+01	1.030424901193737952e+01	9.395347945480956753e+00	8.132252856078657999e+00	7.597794472826598700e+00	6.757020923104186672e+00	5.939898752657967407e+00	5.214208413661602037e+00	4.539763756794983784e+00	3.884439781236149969e+00	3.316614274092213765e+00	2.807770692564648396e+00
5.699469203528200723e+01	6.035737638100929559e+01	6.563830444913106987e+01	7.029847092989955115e+01	7.655697801235795907e+01	8.160234290633282228e+01	8.673517490604017155e+01	9.439111471307258228e+01	1.018134125955900089e+02	1.078172921327395670e+02	1.151517098350564652e+02	1.217401859924489571e+02	1.311432661366685295e+02	1.356478487999116567e+02	1.296439510593696127e+02	1.158013388175022556e+02	1.029033499396966960e+02	9.385618201959296414e+01	8.602553373271352655e+01	7.872313288767111317e+01	6.983361700270803851e+01	6.169404807279270386e+01	5.440818937943942757e+01	4.639061161262740285e+01	3.891514806283360173e+01	3.223024473345315499e+01	2.609893830069746912e+01	2.046402270202689877e+01	1.551152908943166331e+01	1.125758755273828982e+01	7.339623362230778270e+00	4.845906780492519772e+00	2.995393185080154286e+00	1.692778742186408003e+00	9.748227492217292900e-01	7.533315420504680393e-01	8.503917621626616574e-01	1.097074127580976555e+00	1.675360281293315046e+00	2.481871316661745652e+00	3.360667128751504418e+00	4.127841884870937506e+00	5.275501432387313727e+00	6.231574123045951374e+00	7.103888128038157390e+00	7.928325683283607539e+00	8.629813798778229739e+00	9.096036777602963141e+00	9.437531835661101098e+00	9.580140652789964406e+00
2.982660202413222450e+01	3.158637024343761723e+01	3.434999847233358139e+01	3.678876822482276765e+01	4.006398550116394119e+01	4.270433823201052093e+01	4.539046446315553140e+01	4.939698966033893157e+01	5.328124479254252321e+01	5.642320975735925259e+01	6.026147496308553997e+01	6.371177231183268930e+01	6.874929817350660244e+01	7.257092138917148816e+01	7.524146622719636923e+01	7.684338067758081081e+01	7.762289303611206037e+01	7.943223205139440779e+01	8.157400514408975312e+01	8.396373383058559625e+01	8.430240969423672937e+01	8.496232479326187104e+01	8.627046361626186410e+01	8.558983626920030474e+01	8.455009759214131293e+01	8.360362863298655611e+01	8.212371050254857607e+01	7.959654435094897451e+01	7.629036354077472026e+01	7.199184764542893333e+01	6.318230980642983496e+01	5.860080202682503625e+01	5.339478410419582133e+01	4.603824181627365419e+01	3.828667614530112928e+01	3.208196059701233338e+01	2.581444277083225458e+01	1.919552848015081992e+01	1.655180461383342916e+01	1.434574951390408870e+01	1.180593250898324342e+01	9.069932662111765964e+00	7.388338313240267574e+00	5.625328800564488141e+00	4.162344184429557892e+00	3.040332162593717413e+00	2.208764609159305614e+00	1.629199146837198908e+00	1.299163364510368845e+00	1.166274907687167017e+00
3.871971478438639025e+01	4.100417626890290990e+01	4.459180910439495449e+01	4.775772351746720545e+01	5.200948101549599301e+01	5.543708247629396624e+01	5.892410528434444217e+01	6.412521779410617739e+01	6.916760414260902223e+01	7.324637876138103820e+01	7.822906300306492255e+01	8.270625250765110081e+01	8.915598664129598205e+01	9.299377487982332013e+01	9.203584010755257339e+01	8.752167775188634380e+01	8.319258829831633761e+01	8.117655233265251979e+01	7.999870369735982933e+01	7.930790661294673782e+01	7.690229950899798439e+01	7.502669749781918540e+01	7.391157355717943744e+01	7.130699118768872324e+01	6.866896343221348786e+01	6.637445684117923861e+01	6.393130780667537749e+01	6.097054585813526018e+01	5.772728564525598216e+01	5.404998428062249616e+01	4.729860056397267698e+01	4.398171906186910007e+01	4.042060361069401608e+01	3.538577271070563057e+01	3.009485242284747031e+01	2.599169404228719316e+01	2.173887257294188657e+01	1.695659579646208925e+01	1.548903556444281904e+01	1.437318413581018461e+01	1.280970576009669237e+01	1.078796769253295018e+01	9.756327542479414916e+00	8.350059009142940525e+00	7.016876428524258635e+00	5.842922307401735793e+00	4.782633438394421788e+00	3.807750568134679714e+00	2.989786559416963030e+00	2.297918816623694571e+00
2.223700513410780033e+01	2.354898746772639129e+01	2.560939029420331892e+01	2.742759725801138870e+01	2.986941155956644778e+01	3.183790723950300716e+01	3.384052901802493096e+01	3.682756459477669608e+01	3.972344261826430767e+01	4.206591163291390956e+01	4.492750215369795797e+01	4.750032607678326002e+01	5.127975721220352767e+01	5.443264389741413112e+01	5.767127314025518103e+01	6.089788469785280256e+01	6.343427680533921631e+01	6.672455217960731488e+01	7.041268452352186102e+01	7.454152176877489921e+01	7.709444564141358569e+01	8.019337144940450912e+01	8.423550142352505077e+01	8.667172518938617998e+01	8.903760412184479378e+01	9.181581386183778193e+01	9.432487498505790313e+01	9.587261571773105118e+01	9.659557089931224994e+01	9.599904480374600269e+01	8.882109134745621759e+01	8.682964724157545788e+01	8.322962469027210375e+01	7.518146061541021652e+01	6.504506699546013238e+01	5.611093867052109374e+01	4.580543571894580168e+01	3.389218021888088828e+01	2.836770858266796225e+01	2.313955721818120992e+01	1.725237183552711784e+01	1.145929695556364969e+01	7.622857855854506148e+00	4.440875596846287188e+00	2.401210900787603908e+00	1.410620792312555993e+00	1.248330552226678547e+00	1.671912865214312705e+00	2.470377295040472987e+00	3.430301629497392479e+00
2.102604094253895184e+01	2.226657644163996963e+01	2.421477557755589061e+01	2.593396815013843337e+01	2.824280817463545645e+01	3.010410516638154022e+01	3.199766984623299493e+01	3.482203994260313351e+01	3.756021666735714604e+01	3.977512146733427301e+01	4.248087788596151881e+01	4.491362793652874075e+01	4.848897959902920718e+01	5.149263710885436751e+01	5.464914714011919017e+01	5.786065111371399894e+01	6.042712017826858784e+01	6.372185892362681159e+01	6.742515651352340456e+01	7.159313788521077981e+01	7.429842428679170041e+01	7.759052554250401101e+01	8.187764935737783389e+01	8.470330444921313529e+01	8.757543000843207892e+01	9.100046259798496351e+01	9.434550049602624711e+01	9.695195347927497664e+01	9.898335999910342764e+01	9.995480658198745516e+01	9.428081807112747015e+01	9.433416717600937318e+01	9.298341106423102076e+01	8.683816155965969585e+01	7.814686497458609438e+01	7.057623249453625647e+01	6.071499440424766192e+01	4.763476786422343423e+01	4.249640266937119293e+01	3.708627268138329924e+01	2.964253487171891166e+01	2.111080994827311841e+01	1.501743278659827219e+01	9.247858667047752945e+00	5.031419815822842700e+00	2.485245370255274366e+00	1.382403597583596211e+00	1.395477748214004832e+00	2.168818553197820798e+00	3.340449910894935037e+00
1.571198789059971546e+01	1.663899449127174890e+01	1.809481212787013860e+01	1.937950157348880964e+01	2.110481289602295973e+01	2.249569175310525893e+01	2.391068306797999554e+01	2.602123107242904609e+01	2.806736993705078476e+01	2.972248691752164618e+01	3.174439927831770802e+01	3.356230606839866937e+01	3.623414300826024004e+01	3.848014896259249440e+01	4.084585645535801035e+01	4.326038865300235159e+01	4.519916915200163032e+01	4.769065760211621097e+01	5.049941354090316992e+01	5.367214537864084889e+01	5.576852794119731271e+01	5.833123406491372975e+01	6.167836758496988381e+01	6.397179136805727495e+01	6.635999898164504884e+01	6.924845340164009144e+01	7.218656758343635715e+01	7.470421993198759480e+01	7.696595476385047618e+01	7.864328699494480190e+01	7.532657723042454734e+01	7.689563343570407028e+01	7.781180449137579558e+01	7.521920290101907369e+01	7.083038514725187440e+01	6.789552610253372222e+01	6.315391206664538970e+01	5.486431054315884381e+01	5.585444172030843646e+01	5.774449471157587510e+01	5.723600642019056295e+01	5.342251962262204756e+01	5.323984403895455841e+01	4.978625395396015563e+01	4.517125095282769109e+01	3.996661890021822217e+01	3.404040080914594313e+01	2.745012077300044595e+01	2.108480054415660732e+01	1.514577159175827070e+01
8.434429753325969159e+01	8.932060741121965464e+01	9.713565390631559637e+01	1.040320587147693630e+02	1.132937875640122627e+02	1.207602329922610807e+02	1.283561176950603340e+02	1.396858545867226269e+02	1.506698335964871660e+02	1.595547487342354032e+02	1.704086834497724681e+02	1.801150783092273286e+02	1.921626635540194457e+02	1.785514507134475650e+02	1.076645333650094329e+02	3.439186783241930812e+01	1.090001615381535238e+01	9.229509015603886368e+00	1.133538154602698889e+01	1.405831376256249321e+01	1.636181196378203495e+01	1.843054915268859872e+01	2.031850301186285890e+01	2.139394968627695093e+01	2.202617781509905370e+01	2.236355275923840935e+01	2.227448314938921214e+01	2.165137965148672805e+01	2.060702328012054352e+01	1.913323031970062971e+01	1.637707961374635346e+01	1.468683851937291429e+01	1.282808899627008614e+01	1.051165878435846501e+01	8.238043169232998508e+00	6.455812797526642832e+00	4.832083964756484384e+00	3.341685973752620775e+00	2.707665736253938693e+00	2.271183058609067107e+00	1.918306152347345916e+00	1.658651847804854862e+00	1.702585263077335487e+00	1.816222504047444009e+00	2.030916639188465656e+00	2.328408242280176843e+00	2.653754275322451672e+00	2.936063852421243237e+00	3.175756446994524751e+00	3.320780123335227874e+00
2.457053622394470693e+01	2.602019679014685849e+01	2.829681641489206356e+01	3.030582436346476882e+01	3.300388043651392422e+01	3.517894826236845063e+01	3.739172334854947621e+01	4.069221572142835441e+01	4.389198455032927626e+01	4.648027013243922312e+01	4.964215336007791279e+01	5.248495907795397386e+01	5.666059163011006206e+01	6.013890722353726659e+01	6.369332473447035170e+01	6.721255252359971166e+01	6.995695941063250700e+01	7.351677458232570928e+01	7.748966623923500663e+01	8.191157574344360626e+01	8.455584635361518053e+01	8.774003501120301962e+01	9.187311769730651179e+01	9.414744155131248249e+01	9.621146773033622424e+01	9.854210633845116263e+01	1.003477091203597666e+02	1.008361670128893763e+02	1.001031133212930371e+02	9.759583102947554778e+01	8.809251716622749484e+01	8.342798766839065649e+01	7.680519093508812034e+01	6.594200830644598454e+01	5.356466532821856674e+01	4.277989012124033508e+01	3.183289678484726437e+01	2.110963375233480122e+01	1.555195477947022020e+01	1.095953325084428442e+01	6.945146720989232136e+00	3.920214054512821455e+00	2.372530009950455376e+00	1.631630536636628825e+00	1.628361068320874461e+00	2.135320830993070018e+00	2.920661124470704806e+00	3.763174654882033732e+00	4.564681892059632595e+00	5.201868566201605759e+00
3.140111953023177804e+01	3.325378421376504434e+01	3.616330170699044544e+01	3.873081175867744008e+01	4.217892459092895052e+01	4.495865899165640656e+01	4.778658323154238019e+01	5.200460902327859714e+01	5.609391023142685384e+01	5.940173649136031031e+01	6.344261996688338456e+01	6.707546414231063636e+01	7.239899209018724946e+01	7.667673286196114191e+01	8.051268305916813972e+01	8.379068451616730329e+01	8.598939661954166525e+01	8.907451619272654852e+01	9.239861812613045799e+01	9.588318963994046840e+01	9.685047295930819189e+01	9.793544642999083294e+01	9.943141807635392126e+01	9.819008791461810404e+01	9.598275798746622911e+01	9.321056014569519732e+01	8.907012337573961247e+01	8.299255476375866181e+01	7.537398334061462890e+01	6.624141027544810356e+01	5.305298498266755303e+01	4.386310405838798232e+01	3.469056634946947781e+01	2.520178816790774690e+01	1.709451875880199978e+01	1.129601840060644768e+01	6.956365486688579125e+00	3.914461432780066197e+00	2.667986258207321271e+00	2.126163284320034652e+00	2.058614438880185915e+00	2.298456340511162654e+00	3.001217126573584970e+00	3.738474163533664019e+00	4.475699209861770278e+00	5.165661587713035630e+00	5.712893746711418252e+00	6.013893458189790486e+00	6.131636288533081292e+00	6.022723243188350395e+00
6.837404557486333090e+01	7.240811128340874347e+01	7.874341030009279052e+01	8.433400872187681330e+01	9.184206663403672621e+01	9.789477078741479943e+01	1.040524054116856689e+02	1.132369023988856327e+02	1.221411093621463948e+02	1.293437017166237410e+02	1.381424836311769866e+02	1.460381123806815538e+02	1.569350477377454069e+02	1.577890358843789329e+02	1.343420145543178137e+02	9.822533902277231732e+01	7.339739588302784057e+01	5.972460747005635540e+01	5.061379390129432210e+01	4.395428024180177573e+01	3.787460586215220815e+01	3.324069556596269592e+01	2.978142447864957276e+01	2.638867269431451490e+01	2.354913921706641844e+01	2.126539707915416244e+01	1.927911697134837254e+01	1.742772829551483582e+01	1.574781056068734308e+01	1.417114998257918934e+01	1.201007127489616977e+01	1.091036204667242338e+01	9.896400851554602696e+00	8.654718945393128138e+00	7.457186919233823374e+00	6.629546061400268364e+00	5.806809850833373865e+00	4.828205314650347191e+00	4.782591963163985049e+00	4.887752211406308334e+00	4.859815395146618755e+00	4.610648250206174303e+00	4.726550898841633597e+00	4.597636942097086177e+00	4.387741293762614347e+00	4.132865098915996960e+00	3.800205707400727828e+00	3.366755935035393055e+00	2.908662278742268015e+00	2.432444778454438516e+00
3.257005288948741395e+01	3.449168459026387978e+01	3.750951134468916592e+01	4.017259913992607778e+01	4.374907090257227082e+01	4.663228327859140876e+01	4.956547940148358578e+01	5.394052478780510285e+01	5.818205370852413694e+01	6.161301661198192647e+01	6.580432544521715954e+01	6.957205222627077035e+01	7.507635624299243204e+01	7.929190477393528624e+01	8.237047999647349172e+01	8.434073434107700962e+01	8.532162399346316306e+01	8.733154718053876309e+01	8.961528969136486467e+01	9.206863413773017157e+01	9.215464838050566243e+01	9.245579418559017881e+01	9.329422942660120555e+01	9.179345109042824902e+01	8.971104293402615326e+01	8.750918367779593154e+01	8.451473721211144152e+01	8.022166442245510609e+01	7.496073319811051761e+01	6.860522448858729661e+01	5.805041447586120995e+01	5.156173956321032392e+01	4.465058892433586379e+01	3.627424871834666220e+01	2.814518506413836008e+01	2.175641843049135815e+01	1.593937468935897606e+01	1.062767774076293037e+01	8.070950869904509162e+00	6.035604977302166496e+00	4.194285214528733263e+00	2.678351450549116386e+00	1.833680986935426693e+00	1.279931402304994137e+00	1.075053856195187896e+00	1.168293887676057574e+00	1.486683359889339640e+00	1.946244891540032107e+00	2.505107939676814777e+00	3.091637712065241406e+00
8.675158062439672335e+01	9.186992009980211549e+01	9.990801699467971275e+01	1.070012531144438981e+02	1.165273223388578288e+02	1.242068686921956839e+02	1.320195486655947548e+02	1.436726492563331306e+02	1.549701236382440186e+02	1.641086244551974005e+02	1.752723402791965555e+02	1.852713431071989589e+02	1.982805124808253652e+02	1.903651166190529125e+02	1.325067077889630411e+02	6.193667130736255899e+01	2.803406071531555099e+01	1.621373023099309663e+01	1.096041278284220688e+01	8.303610564731876309e+00	6.832846920442201544e+00	6.233390181933889274e+00	6.207100903560470506e+00	6.385716332104277804e+00	6.768871686772389040e+00	7.318281639460736621e+00	7.933715939220521207e+00	8.521095791061402025e+00	9.064272302591376729e+00	9.498827033962557564e+00	9.262987090969810211e+00	9.555886939447390205e+00	9.701290361805639861e+00	9.343846063146260761e+00	8.710197636378303798e+00	8.216808922400726800e+00	7.482542260760627784e+00	6.335919742803048038e+00	6.265576159667635814e+00	6.278289246140248636e+00	6.027454157981384064e+00	5.455768782461516864e+00	5.291687763568730496e+00	4.847426271806461351e+00	4.351657666219067799e+00	3.864224902759490821e+00	3.367555872667263639e+00	2.850293585322149603e+00	2.375984486374538740e+00	1.936079730049960590e+00
2.290948844125115968e+01	2.426114726067816818e+01	2.638386002945356168e+01	2.825705253761522329e+01	3.077271128661437061e+01	3.280073748682367096e+01	3.486392181450434435e+01	3.794129021939975388e+01	4.092474431792869183e+01	4.333805341649932785e+01	4.628618310287770754e+01	4.893680789889713623e+01	5.283026187889234393e+01	5.607499758981803240e+01	5.939718725611847816e+01	6.269801147150956666e+01	6.528891193779594460e+01	6.865721168487107207e+01	7.243454961665253222e+01	7.666432741482141466e+01	7.927286971503224322e+01	8.244325168695797856e+01	8.658453834021973705e+01	8.907827198481840014e+01	9.150571505368162661e+01	9.436677660785504429e+01	9.696671508384027049e+01	9.860154406867130206e+01	9.942103473445419581e+01	9.892717022741355493e+01	9.169889426172426283e+01	8.988509928389369463e+01	8.649121223351701815e+01	7.854999988342601114e+01	6.846339986412537826e+01	5.964891884532249122e+01	4.933444353037938157e+01	3.712506480144629961e+01	3.174645697034971903e+01	2.659787887042842058e+01	2.049724524020025385e+01	1.417736766305772989e+01	9.903592364356235578e+00	6.096145902181201670e+00	3.433961372204977547e+00	1.904447125955047504e+00	1.324604668883372138e+00	1.478451564288758568e+00	2.156943277925083891e+00	3.132994715945318642e+00
1.951420149116091451e+01	2.066553852853053286e+01	2.247365592861861572e+01	2.406923306818409003e+01	2.621206012592742951e+01	2.793952392337208224e+01	2.969693525916036947e+01	3.231822413122137050e+01	3.485951721018388128e+01	3.691516328585797879e+01	3.942636718106864180e+01	4.168420562456457645e+01	4.500301709066150124e+01	4.779760004514276517e+01	5.075545249146999538e+01	5.378177929827932502e+01	5.620639727800725893e+01	5.930403117741310837e+01	6.277990059384602262e+01	6.668562691329721304e+01	6.922237812000905421e+01	7.229322411895398659e+01	7.626894143184001962e+01	7.884593039800117253e+01	8.140606043767319022e+01	8.438276259108225474e+01	8.712928334412278275e+01	8.895197660160039277e+01	8.987988210967445468e+01	8.930035903172949929e+01	8.212537017603288803e+01	7.900116121290021454e+01	7.326863809175186759e+01	6.231151684869941221e+01	4.864148968030769282e+01	3.551809909812658361e+01	2.237568253118855210e+01	1.122292716285935832e+01	5.403758336494330017e+00	2.449663590068514196e+00	2.225528715111942279e+00	3.970865107469515820e+00	7.213285647489382946e+00	1.058363311076469060e+01	1.358868822726016035e+01	1.598744116607880628e+01	1.749090352724382313e+01	1.782976850075625208e+01	1.726082454702851976e+01	1.573293383790457156e+01
3.135294719296884125e+01	3.320276971070340011e+01	3.610782372428051445e+01	3.867139496862605341e+01	4.211421806418150737e+01	4.488968808500605689e+01	4.771327401714134453e+01	5.192482895165771595e+01	5.600785677847704846e+01	5.931060851480802398e+01	6.334529287186158086e+01	6.697270685545633739e+01	7.229514499617830836e+01	7.665691581828491508e+01	8.085914579273949698e+01	8.473568502769089150e+01	8.749843581213850996e+01	9.111013887684353563e+01	9.494450518054766519e+01	9.890912309885391096e+01	1.001889144034255708e+02	1.014212475726652940e+02	1.027984753470333175e+02	1.009150603294206832e+02	9.744013536007327048e+01	9.260735187515591349e+01	8.548611340941486958e+01	7.559722403609679020e+01	6.366840052066464750e+01	5.039042349554360101e+01	3.507411355847424517e+01	2.418844342983682694e+01	1.530308804567066083e+01	8.688765353845031569e+00	4.896180670871986607e+00	3.506658031920413254e+00	3.508521812399626238e+00	4.032363598949824102e+00	5.549664746482781297e+00	7.427211591084462050e+00	9.059268454601568266e+00	9.967060836124748135e+00	1.132265693477178559e+01	1.177066345674878534e+01	1.165839892365945829e+01	1.111813633147028035e+01	1.011893240913446412e+01	8.667705808489364117e+00	7.038473483622117222e+00	5.318535129031230824e+00
1.556123829551083126e+01	1.647935067664368702e+01	1.792120038500992152e+01	1.919356380192423828e+01	2.090232152315184422e+01	2.227985551095453332e+01	2.368127060815033502e+01	2.577156883521272945e+01	2.779807589974112858e+01	2.943731276266302999e+01	3.143982576408734531e+01	3.324030926136162378e+01	3.588744153526085512e+01	3.812386457654783811e+01	4.051651214313070426e+01	4.299032192921917073e+01	4.499262328837088631e+01	4.754494273845688923e+01	5.042149736017100992e+01	5.367432950227544097e+01	5.586544555000657652e+01	5.854023849281558967e+01	6.202433620556145399e+01	6.447400185844519171e+01	6.704641071570165423e+01	7.015767356129742893e+01	7.335990627158669497e+01	7.618096494207769354e+01	7.879213603493448659e+01	8.086051525551806662e+01	7.782984128626284814e+01	7.988754228843605176e+01	8.133532483747212893e+01	7.916034044224426225e+01	7.509789812828080358e+01	7.256497434118534784e+01	6.806489411043715165e+01	5.962519144019234574e+01	6.115990002236316059e+01	6.357344785503977391e+01	6.308731965568104272e+01	5.850118020504320526e+01	5.717647801909081551e+01	5.136253883184377855e+01	4.337826720165600136e+01	3.411822450262175010e+01	2.420016473826400727e+01	1.482809069374425270e+01	7.597447950697282515e+00	3.071546364837244525e+00
7.867073745035156662e+01	8.331230753072600237e+01	9.060166186716516279e+01	9.703416848473783318e+01	1.056728916698803999e+02	1.126370941726224544e+02	1.197220290008651915e+02	1.302896522125477077e+02	1.405347755238967693e+02	1.488220320013654430e+02	1.589458543199126268e+02	1.680275003453948841e+02	1.804321441450749717e+02	1.799132309098749829e+02	1.480317089987908901e+02	1.014700074927476692e+02	7.087571352620018672e+01	5.370260922947927895e+01	4.128648565733622178e+01	3.123420737300552119e+01	2.224392746982757529e+01	1.509139780338566084e+01	9.587481354241605302e+00	5.373568193733981424e+00	2.620618884828845196e+00	1.173339924153508518e+00	8.219861817768409074e-01	1.348162413965027229e+00	2.504988024448818962e+00	4.015760280795752202e+00	5.304338817128827266e+00	6.775837335016460905e+00	7.963489624186022908e+00	8.418101427411537330e+00	8.232760447720645303e+00	7.822322209966865891e+00	6.896813296548016226e+00	5.427885374328176304e+00	4.768894064831882496e+00	4.026315330254814917e+00	3.047489563111863919e+00	1.988827587720822132e+00	1.221150860898010615e+00	5.765739784907479848e-01	1.979060068971355002e-01	1.089778973315598948e-01	2.891662938630609747e-01	6.764526474307149817e-01	1.187794386706221950e+00	1.715397164566206722e+00
1.871155405085892554e+01	1.981553492423750740e+01	2.154928183042638423e+01	2.307923056559843999e+01	2.513392003525309093e+01	2.679033073857747027e+01	2.847545719451214197e+01	3.098892864937546676e+01	3.342569465425758324e+01	3.539678902221491796e+01	3.780470345310960312e+01	3.996969418441558020e+01	4.315302435457177666e+01	4.584601412869054826e+01	4.873892386575027302e+01	5.174017607921756223e+01	5.417482085303581130e+01	5.727215492896509375e+01	6.076305807648351021e+01	6.471196264674550491e+01	6.738579805659384192e+01	7.064832079665681874e+01	7.489403263605854022e+01	7.789708825219824462e+01	8.105360706096732315e+01	8.486533198033819758e+01	8.878720584073185762e+01	9.223949458439261662e+01	9.541382707022944487e+01	9.787937809139653211e+01	9.408048072493524216e+01	9.626167639951991362e+01	9.737768429042279195e+01	9.360380666419565898e+01	8.673001765532650609e+01	8.014045648081102513e+01	6.906072887364055646e+01	5.159575108218405148e+01	3.960295174074941116e+01	2.492710329920826240e+01	1.109038109296206187e+01	4.018631098176880023e+00	4.530038394058109930e+00	8.753973903266874856e+00	1.345795599034499013e+01	1.696449940962935798e+01	1.859442918474542950e+01	1.816201749671543553e+01	1.623805199253400033e+01	1.316343057885921830e+01
1.795102066609001668e+01	1.901013010291828209e+01	2.067340865574044173e+01	2.214117243893466380e+01	2.411234880578887285e+01	2.570143449509555822e+01	2.731806878176346132e+01	2.972937988437110235e+01	3.206710323931908846e+01	3.395808223752749910e+01	3.626812669634160358e+01	3.834510004565785124e+01	4.139799281319766067e+01	4.396795989081570610e+01	4.668655185338032254e+01	4.946982903068782633e+01	5.170643229269771268e+01	5.457148417569175791e+01	5.779724607984550033e+01	6.143712546346017689e+01	6.384128684263565390e+01	6.677386548599878324e+01	7.059646806967779753e+01	7.320159555521850336e+01	7.589927523955431354e+01	7.914639238097730356e+01	8.241798265972938964e+01	8.516517245249110601e+01	8.756069420107013457e+01	8.921162507613827586e+01	8.511299922423344810e+01	8.642065462280902466e+01	8.681514444438846567e+01	8.309752883510761023e+01	7.720937426805996040e+01	7.268308550696326620e+01	6.597413024387299174e+01	5.545515858676631638e+01	5.400807564839717401e+01	5.262214656790548162e+01	4.821239444975440591e+01	4.057890060289717837e+01	3.535465908844331295e+01	2.782052432162976174e+01	2.026895840561656215e+01	1.359018351217812537e+01	8.152609953620910233e+00	4.227746262660398102e+00	1.939775737882223128e+00	1.030438904629314978e+00
5.067959347429412986e+01	5.366968728019339352e+01	5.836548048658045218e+01	6.250929343361202228e+01	6.807434841274300652e+01	7.256067920294775320e+01	7.712478561054069814e+01	8.393243564300118464e+01	9.053233163153012697e+01	9.587097218463615889e+01	1.023927248225145377e+02	1.082551743695355526e+02	1.168086348674816577e+02	1.232005656154287294e+02	1.271054462728379946e+02	1.279533772073996261e+02	1.257380744833460824e+02	1.231240272127502777e+02	1.184128887392291887e+02	1.109651605033774047e+02	9.783888317944047230e+01	8.281019442025153410e+01	6.697212181826151323e+01	4.985960364767347386e+01	3.475206666482657880e+01	2.301338870316283547e+01	1.492420726120251118e+01	1.033026888160707202e+01	8.690662219450997483e+00	9.105168666711550784e+00	1.009584887721844382e+01	1.214613565618337887e+01	1.408005377859928231e+01	1.496476307640848979e+01	1.486050740567604755e+01	1.444343026919127659e+01	1.312877669801595459e+01	1.075751303613345833e+01	9.972169941827399242e+00	9.053944332432259046e+00	7.584231254694851820e+00	5.737848103049138615e+00	4.429089951367198630e+00	3.064059825407672299e+00	1.996130235041956080e+00	1.324529858264648308e+00	1.062460523660887279e+00	1.182594737634422355e+00	1.634368354238637133e+00	2.308085261237344810e+00
4.471379896235241347e+01	4.735191115209146062e+01	5.149493478359851650e+01	5.515095501480151796e+01	6.006091447762783275e+01	6.401913275208136156e+01	6.804597121627323020e+01	7.405225252379571543e+01	7.987523574391966008e+01	8.458543336113064015e+01	9.033947187084530128e+01	9.551257378649955854e+01	1.030972795364104115e+02	1.092364434503757167e+02	1.148370907990037182e+02	1.194853973814937405e+02	1.220298301673355752e+02	1.249763996833484470e+02	1.269895842316788190e+02	1.273259704892148108e+02	1.217723761611191549e+02	1.132225153012179248e+02	1.014580901429401081e+02	8.374214697505223626e+01	6.391916436888022446e+01	4.484118481110146348e+01	2.871815923421231531e+01	1.730421738323254033e+01	1.111966465240488589e+01	9.207850404200700112e+00	9.501340165314617892e+00	1.166437454676616881e+01	1.399480889665931294e+01	1.522289948722493058e+01	1.524503898999623352e+01	1.474588974099185634e+01	1.318579260945559462e+01	1.051724593491480952e+01	9.395744695008588110e+00	8.142755905508545666e+00	6.458302961234055672e+00	4.612421576524354805e+00	3.403370494957110193e+00	2.375224066650579946e+00	1.788857535353397310e+00	1.662983529567831464e+00	1.919364998279562418e+00	2.421693954677809568e+00	3.054858098262360766e+00	3.655932918514548824e+00
3.381324678779720472e+01	3.580822687438407570e+01	3.894124361084553954e+01	4.170598105672734590e+01	4.541896619526168877e+01	4.841223034324328012e+01	5.145738611001132057e+01	5.599942630434122748e+01	6.040285373015738912e+01	6.396477595877737343e+01	6.831606633371242765e+01	7.222829352935917768e+01	7.797662969320640514e+01	8.278630266959106621e+01	8.775202165022263046e+01	9.262559435023365495e+01	9.619637143218830033e+01	1.004604910713260040e+02	1.045072174886622633e+02	1.076753241590951973e+02	1.058371486230851133e+02	1.000688232952362142e+02	8.802858940320834336e+01	6.579530644850520105e+01	3.920973121318085930e+01	1.748145133886312408e+01	7.801481201171792890e+00	9.771580897023445900e+00	1.754830537547537261e+01	2.563526880525284568e+01	2.950321686481239070e+01	3.209565106467288587e+01	3.157624537365555284e+01	2.732856038813850574e+01	2.113164880940436063e+01	1.501073360321273498e+01	9.047019393986420965e+00	4.212778844482879315e+00	1.774627241870212480e+00	8.299392810663475117e-01	1.477636118749002581e+00	3.366191495239866160e+00	6.405397169515990363e+00	9.534219135364347508e+00	1.224825890421152685e+01	1.418955272405227319e+01	1.496652485909714159e+01	1.430302573644930320e+01	1.249504977289105945e+01	9.725319857882531949e+00
2.862253351740622520e+01	3.031126174729919143e+01	3.296332521558244366e+01	3.530364440197119791e+01	3.844664460672181860e+01	4.098040907896326956e+01	4.355809922351029684e+01	4.740288521864078319e+01	5.113033706252507216e+01	5.414546421121007569e+01	5.782878271724974439e+01	6.113956928118431478e+01	6.596273923395931149e+01	6.949216173006719544e+01	7.151027339413185757e+01	7.223729275860702614e+01	7.234377151548318352e+01	7.358805513390636577e+01	7.524206152940402603e+01	7.720747001948743105e+01	7.737724031783922385e+01	7.794494289018835786e+01	7.922447823589394034e+01	7.881142607874362227e+01	7.821502160945760806e+01	7.787028992902828861e+01	7.721208875753301015e+01	7.575879148879049296e+01	7.374772385431992916e+01	7.094121253585009867e+01	6.372832687547708730e+01	6.077803453018170643e+01	5.723220672156492128e+01	5.128247211481694023e+01	4.459074205925321621e+01	3.932646052680735949e+01	3.354700584110363337e+01	2.665521933070063554e+01	2.477175475991928622e+01	2.335870500032166674e+01	2.112990151299879926e+01	1.804250758846966818e+01	1.652833245802755613e+01	1.431747422728189711e+01	1.216959356651963198e+01	1.024509493476223376e+01	8.475679749441892952e+00	6.818704364030799603e+00	5.408195063998823215e+00	4.194936192837136701e+00
2.596257847718429090e+01	2.749436947564954892e+01	2.989997084842478614e+01	3.202279902159567371e+01	3.487371329932796726e+01	3.717200946214897783e+01	3.951014918786432162e+01	4.299763075779070221e+01	4.637868229740790582e+01	4.911360704363330854e+01	5.245462656675446311e+01	5.545857829554117302e+01	5.987512745363665800e+01	6.360675586912931578e+01	6.759886663123812411e+01	7.172129629397942097e+01	7.504534639307931343e+01	7.926918494692260708e+01	8.400641149613844050e+01	8.932697474256356429e+01	9.281364680427262215e+01	9.699888163580449429e+01	1.023479363905691315e+02	1.057028404052232844e+02	1.087918949690647281e+02	1.119493317610616572e+02	1.138464170256583685e+02	1.127550946282894984e+02	1.074064076454576195e+02	9.541528138345707077e+01	7.151723668709529136e+01	4.832236274563774003e+01	2.548972693675336032e+01	1.008191894479285899e+01	5.257096551903572390e+00	7.227152624715533769e+00	1.086705545616715263e+01	1.274470415799800094e+01	1.511596616494919942e+01	1.636358396144132143e+01	1.559416641715529650e+01	1.294122864496167757e+01	1.057374599037195928e+01	7.395714419007219043e+00	4.512570265304572281e+00	2.433346150892079063e+00	1.361096372449873693e+00	1.280764405112794657e+00	1.977315115088854380e+00	3.079482171173936855e+00
3.104746009392930617e+01	3.287925888613648340e+01	3.575600753761483475e+01	3.829460065349937281e+01	4.170387863977071419e+01	4.445230589871664506e+01	4.724838025211620618e+01	5.141889994705932310e+01	5.546214483677750451e+01	5.873271624758535836e+01	6.272808870344604060e+01	6.632014136193240006e+01	7.158985988727023653e+01	7.589834983308190886e+01	8.001746501499312103e+01	8.379675070496649880e+01	8.649735200464739648e+01	9.007345020866613083e+01	9.391825009457437545e+01	9.796703518036781588e+01	9.946906992497231670e+01	1.010891593400757813e+02	1.031035473715489417e+02	1.021917611182953181e+02	1.001077821146720908e+02	9.718473702393302460e+01	9.249782978197400496e+01	8.539982046168347551e+01	7.631914555949211376e+01	6.541117731558395576e+01	5.053263063745453110e+01	3.978238450096690570e+01	2.952835976449079780e+01	1.983051946354411399e+01	1.227512895862748543e+01	7.387574240463990805e+00	4.285574879604749476e+00	2.554434336761749691e+00	2.259252287978769758e+00	2.616479411790282317e+00	3.299404973165440236e+00	3.999541862216504207e+00	5.075175437239969334e+00	5.888113733972603292e+00	6.494152665005739067e+00	6.904248971825206915e+00	7.050830012307653050e+00	6.868095077920600922e+00	6.484213559990159581e+00	5.891463186065931446e+00
1.478722211419546007e+01	1.565966757436947887e+01	1.702979966077612772e+01	1.823887570592071228e+01	1.986263979739590368e+01	2.117165522795892230e+01	2.250336392124455998e+01	2.448969068917264380e+01	2.641539926776387404e+01	2.797310046926760307e+01	2.987600844934510036e+01	3.158693982639192299e+01	3.410260064296741689e+01	3.623032624135699109e+01	3.851458931850843470e+01	4.088330431999238357e+01	4.280449526919805692e+01	4.524966094494231328e+01	4.800603880705708093e+01	5.112466047115253787e+01	5.323670142194066557e+01	5.581518677771964576e+01	5.917278946864656319e+01	6.155247290048330910e+01	6.405964427668351391e+01	6.709487077422602397e+01	7.023395675833604912e+01	7.302858502121557649e+01	7.564658352247590756e+01	7.777273524140618122e+01	7.501939069873606059e+01	7.720211652629041055e+01	7.884609247730665516e+01	7.702612647412550473e+01	7.340502244711382218e+01	7.131773108087891444e+01	6.733461045221304175e+01	5.944466335226271525e+01	6.152294770281289971e+01	6.458227340516799586e+01	6.471304638150358812e+01	6.044332930717538233e+01	5.906972260520071671e+01	5.221128525587863578e+01	4.208342925937148493e+01	2.999560417233386289e+01	1.777640657076500119e+01	8.089291522952809288e+00	2.867148396652144271e+00	1.846738223651258171e+00
1.596281349541339623e+01	1.690461879583615712e+01	1.838367705238288252e+01	1.968887523371588344e+01	2.144172936362614479e+01	2.285481216033589646e+01	2.429239234523972968e+01	2.643663306148249248e+01	2.851543641272586171e+01	3.019697562064206764e+01	3.225116571452579706e+01	3.409811822749776411e+01	3.681383797843151484e+01	3.911152906748833402e+01	4.158078929009703728e+01	4.414359688081071909e+01	4.622354794963927560e+01	4.886964254066937485e+01	5.185279539111924407e+01	5.522863138390657411e+01	5.751874640835692531e+01	6.031477364734876545e+01	6.395534744239662928e+01	6.654207067062611713e+01	6.927014091316380018e+01	7.257363564872950690e+01	7.599493772569425687e+01	7.904984632299071734e+01	8.192058168804136642e+01	8.426606444939767471e+01	8.132890803141283698e+01	8.374594252041728737e+01	8.558076109806467002e+01	8.364734571769201921e+01	7.973126282144991706e+01	7.742570914439470187e+01	7.295489644807457807e+01	6.407453006900979631e+01	6.554339202562901789e+01	6.709363161796773056e+01	6.378930279901269529e+01	5.357352895041552188e+01	4.265931678469566180e+01	2.606435981903765509e+01	1.142847227663846787e+01	4.076701788465548759e+00	4.343721414855681751e+00	8.722318368243675124e+00	1.371268310093735820e+01	1.735111473358592704e+01
2.044746194041118059e+01	2.165386130360646888e+01	2.354845134044926525e+01	2.522033644674137776e+01	2.746564352363799699e+01	2.927572272506914430e+01	3.111718169629352460e+01	3.386383287085317306e+01	3.652666247907740882e+01	3.868061917130181371e+01	4.131192058784354515e+01	4.367776273247429941e+01	4.715646383372003214e+01	5.009989948629478107e+01	5.326378094895678572e+01	5.654796450060630519e+01	5.921333126808353597e+01	6.260342804922513693e+01	6.642458439891937871e+01	7.074752131269704591e+01	7.367749153869939960e+01	7.725178308282308137e+01	8.190112673268095023e+01	8.518947275917622619e+01	8.863914854332037407e+01	9.278964528332383566e+01	9.702519450066624529e+01	1.006708233174780958e+02	1.038473187113246325e+02	1.058899101358607737e+02	1.004234253213301855e+02	9.961638239256251381e+01	9.356934450432449069e+01	7.536401367317142785e+01	4.721199834246805693e+01	2.086478340610160842e+01	8.125981288955902215e+00	9.261464265828013964e+00	1.623174240998278606e+01	2.223871767237474373e+01	2.416041686957901291e+01	2.159515370277914315e+01	1.819730202731972213e+01	1.246141259153508862e+01	6.891609778055701518e+00	3.096271977929470509e+00	1.850345184980346502e+00	2.976183295188346456e+00	5.549269427828323664e+00	8.366369201367330533e+00
5.434253693520903994e+01	5.754874424563740831e+01	6.258393293332144935e+01	6.702724616236068300e+01	7.299452381827339309e+01	7.780511088018279509e+01	8.269909490861915913e+01	8.999877803489775374e+01	9.707569138281336052e+01	1.028001901712287776e+02	1.097933124354022425e+02	1.160776178685562599e+02	1.251581873754643084e+02	1.308615846242584553e+02	1.304458762259223192e+02	1.243399673370187770e+02	1.162950298427600160e+02	1.094717876095228775e+02	1.021151716992585534e+02	9.390081717762616620e+01	8.260325833020939967e+01	7.134943023405244844e+01	6.059736542808735038e+01	4.897405344669043359e+01	3.831729685913365557e+01	2.914649045637354163e+01	2.140508828551325138e+01	1.514426286817324296e+01	1.049303412869898899e+01	7.332258163474000057e+00	5.192299371190764568e+00	4.538199656970991924e+00	4.629294477216483017e+00	5.034115107480559459e+00	5.561040180846656078e+00	6.250736710534543050e+00	6.691409365333406356e+00	6.531089794557499495e+00	7.294194013974289348e+00	8.096683721904891939e+00	8.458634173931896427e+00	8.194465020040698988e+00	8.373397801309160116e+00	7.956087099418857278e+00	7.290433857807821383e+00	6.494079496909519911e+00	5.565299717948064995e+00	4.522090060527392374e+00	3.509304537738722196e+00	2.554024635352449835e+00
1.757216320069601423e+01	1.860892006358014683e+01	2.023709501374438702e+01	2.167388154628297414e+01	2.360345610697349983e+01	2.515900403885997250e+01	2.674151915315830053e+01	2.910193937721350466e+01	3.139032492783703177e+01	3.324139469059300467e+01	3.550268550780209864e+01	3.753584593521767943e+01	4.052539142236877723e+01	4.305512750140717060e+01	4.577499760789361716e+01	4.859903469164359535e+01	5.089168621983220220e+01	5.380781360136236913e+01	5.709546060021009595e+01	6.081598917014608929e+01	6.334131442174655291e+01	6.642375671592816389e+01	7.043555271636931536e+01	7.328423708561793148e+01	7.628243743935396992e+01	7.990029080721090793e+01	8.361642279256149379e+01	8.685902755493791005e+01	8.973591863804378477e+01	9.163400094364644133e+01	8.679468393945843729e+01	8.469075390428480432e+01	7.361245703397204920e+01	4.656585373805124561e+01	1.917268189957977853e+01	1.323806528598387899e+01	2.128358121840396677e+01	2.534824527047287646e+01	2.741902738562189157e+01	2.505073180431288193e+01	1.799339792290987106e+01	9.211332619630066887e+00	3.621321853665065316e+00	2.692151342801134994e+00	6.448046917554898450e+00	1.229142357627087279e+01	1.743359743506251291e+01	1.997301276000772674e+01	1.953867677669308733e+01	1.614744969339623992e+01
2.583853953490310928e+01	2.736301224118052744e+01	2.975712060103752776e+01	3.186980673991563862e+01	3.470710047561066602e+01	3.699441628741084998e+01	3.932138530530385623e+01	4.279220506617536302e+01	4.615710327737255625e+01	4.887896163371542713e+01	5.220401914780483565e+01	5.519301249940993870e+01	5.955849265750935473e+01	6.288960364705148720e+01	6.529657723130223701e+01	6.687142186411884381e+01	6.779244656308168260e+01	6.967634291987079109e+01	7.193916050526878792e+01	7.453109431382073069e+01	7.542334340755556354e+01	7.673418965705776884e+01	7.879468437144232951e+01	7.921627062544835951e+01	7.948214353856894832e+01	8.003528050969988783e+01	8.029821532715082810e+01	7.975264743917944088e+01	7.861913006025349659e+01	7.661485508832443259e+01	6.974864868091685821e+01	6.743351858920622988e+01	6.438898527854429688e+01	5.851586948903505458e+01	5.161163279801746029e+01	4.617653216972404095e+01	3.996029889496569609e+01	3.220846372679320524e+01	3.035998701229852159e+01	2.903129484974602548e+01	2.662424454279326369e+01	2.304113807905589439e+01	2.138480861961891932e+01	1.875989690234442264e+01	1.614052069684261426e+01	1.374621022449378849e+01	1.149599113832559460e+01	9.339784824367123761e+00	7.469471936450793770e+00	5.827822995765716385e+00
4.301635795496666503e+01	4.555432119926007317e+01	4.954006590636598872e+01	5.305729500802301146e+01	5.778086085791074566e+01	6.158881585411098314e+01	6.546278605620342717e+01	7.124105479423104725e+01	7.684298387150572296e+01	8.137437130542014074e+01	8.690997298980353492e+01	9.188655225462741782e+01	9.917636548322232670e+01	1.049925951713169212e+02	1.100051612989679057e+02	1.138484967440303848e+02	1.156835218035861601e+02	1.179630200502880228e+02	1.194684349530119505e+02	1.196476599326997530e+02	1.147821675285563998e+02	1.078628527296905730e+02	9.889224837047790118e+01	8.504230153296704486e+01	6.928885771155842122e+01	5.337233332757173088e+01	3.844515594026847793e+01	2.587734348756394098e+01	1.677303083999179378e+01	1.119367361140492179e+01	8.146563579354054951e+00	7.838368625119536581e+00	8.682955788767166894e+00	9.614890578033516988e+00	1.022286373942174365e+01	1.067930721686933282e+01	1.040627361449726784e+01	9.116896692510911393e+00	9.034308286718284009e+00	8.797242133156293775e+00	7.965260572542009143e+00	6.601748171831104628e+00	5.697960411791733293e+00	4.528270968865474089e+00	3.469611553382786706e+00	2.643371441724891469e+00	2.071970033552772872e+00	1.753889187250662784e+00	1.694052229813191257e+00	1.823827792885855503e+00
1.702908601603332883e+01	1.803380134869467355e+01	1.961165667355299647e+01	2.100403854309473672e+01	2.287397856089785364e+01	2.438145144466370340e+01	2.591505807551901341e+01	2.820252823900056782e+01	3.042018999949869595e+01	3.221405145250417235e+01	3.440545586078532381e+01	3.637574242999502161e+01	3.927100666726388312e+01	4.169824482483848271e+01	4.423288178535485571e+01	4.680040264466502720e+01	4.885124705059755001e+01	5.149802588974937123e+01	5.448077553857051214e+01	5.784603438721931212e+01	6.003938352124027489e+01	6.272099827040809572e+01	6.622753875880280816e+01	6.858079487204054203e+01	7.101098872958220909e+01	7.394532442241295200e+01	7.689355013370543190e+01	7.934743650146626237e+01	8.147520479759594991e+01	8.292159172142750378e+01	7.905309668761206865e+01	8.025195195063761844e+01	8.067135446674578247e+01	7.736759141719116428e+01	7.216409452347681963e+01	6.838823905938149039e+01	6.274376752976189664e+01	5.361350317272165000e+01	5.350573261631645039e+01	5.401166233043807807e+01	5.203162368431885909e+01	4.694988236416958927e+01	4.496433305240292810e+01	4.014448418895407400e+01	3.453299148162525256e+01	2.875727146494271125e+01	2.287661509560428286e+01	1.708753959027358604e+01	1.204025796116444624e+01	7.836468197448533957e+00
1.536497790710299327e+01	1.627151093387461955e+01	1.769517584367817165e+01	1.895149204547647415e+01	2.063869868910380134e+01	2.199885903668859299e+01	2.338259930196722536e+01	2.544653441228139812e+01	2.744748290261134827e+01	2.906604549416099204e+01	3.104330253787135163e+01	3.282107614935266326e+01	3.543472559657251963e+01	3.764169868872924241e+01	3.999902504967289474e+01	4.243314957514036223e+01	4.440187211293542902e+01	4.691357779228918901e+01	4.974462693591627982e+01	5.294590647751702051e+01	5.509880751777813401e+01	5.772763873908974119e+01	6.115313707917970021e+01	6.355732212345129994e+01	6.608127740657521088e+01	6.913512434334431589e+01	7.227760770469404861e+01	7.504416895834869194e+01	7.760470348658718365e+01	7.963307583119348010e+01	7.664505291510336349e+01	7.867657527934440509e+01	8.012147203723475286e+01	7.801842931255141878e+01	7.408267664229083493e+01	7.169527036659448527e+01	6.741903221663216073e+01	5.929659909978921206e+01	6.120607576889765511e+01	6.424535234088594393e+01	6.472181102207316883e+01	6.141963310784198171e+01	6.217502311092702882e+01	5.887871624893045919e+01	5.375769970432799738e+01	4.734136028093067239e+01	3.944661925688116355e+01	3.034065536771774418e+01	2.144958314092612994e+01	1.349518835154232477e+01
1.956409648372101984e+01	2.071837732347679051e+01	2.253111781840511085e+01	2.413077461808601498e+01	2.627908057488408033e+01	2.801096124756496053e+01	2.977286603011632593e+01	3.240085715893268059e+01	3.494864795697048976e+01	3.700955002252960924e+01	3.952717470720278925e+01	4.179074598857275191e+01	4.511605224713468942e+01	4.789223099582770260e+01	5.075215606366074184e+01	5.361297721815861905e+01	5.587553508258939416e+01	5.881366380356730161e+01	6.211927132149906328e+01	6.583704591312019261e+01	6.819256664840013116e+01	7.106890435465540179e+01	7.483425420075271006e+01	7.724144760221247452e+01	7.967169315265010709e+01	8.258623761324882651e+01	8.541292327800096018e+01	8.756600919120289461e+01	8.921195121972347408e+01	8.994032502348079561e+01	8.476694907172600324e+01	8.486235964613018723e+01	8.387173993535404293e+01	7.879122400045672237e+01	7.166185617952788789e+01	6.585605559618848304e+01	5.820185452187492814e+01	4.752665832928416023e+01	4.490467083134047499e+01	4.245099446480057281e+01	3.782603943907134436e+01	3.113311564964094913e+01	2.677733014499701980e+01	2.110061021777857349e+01	1.570737500590054303e+01	1.105992531635012632e+01	7.233256706565092564e+00	4.297545786042435090e+00	2.346435521812851199e+00	1.245707218281223216e+00
4.676871101329790292e+01	4.952806292447072423e+01	5.386148749227268695e+01	5.768552744458959580e+01	6.282113391357414400e+01	6.696126002456145443e+01	7.117315990333472087e+01	7.745547187983679294e+01	8.354606193877040710e+01	8.847272610703630846e+01	9.449120302793986070e+01	9.990140665511840723e+01	1.078027489649979600e+02	1.138099716533409520e+02	1.179210544830231129e+02	1.197760511969596422e+02	1.192792574348351593e+02	1.190511677118127807e+02	1.176815685986288429e+02	1.146329787831428177e+02	1.065877991579626354e+02	9.680650849575674499e+01	8.566680775756904609e+01	7.117208757593418511e+01	5.623024502667544766e+01	4.226910096969817232e+01	2.996052109834524657e+01	2.002536909848320690e+01	1.301037861389779593e+01	8.799200770015902506e+00	6.583890992201216541e+00	6.592393406078540963e+00	7.625392087161247723e+00	8.807943701648550672e+00	9.762071953373187227e+00	1.063665601696520469e+01	1.082827182828401291e+01	9.935062908782329671e+00	1.034189257048399568e+01	1.061483874695931640e+01	1.016435061557196740e+01	8.931088809275941287e+00	8.170309669850908563e+00	6.838458118090774640e+00	5.411114169354395820e+00	4.065621403152817059e+00	2.868772850540310060e+00	1.896436089889047771e+00	1.249600531162955219e+00	9.353083242122680607e-01
1.522822646780506339e+01	1.612669116561899685e+01	1.753768516716152703e+01	1.878281989835519283e+01	2.045501005850274368e+01	2.180306470139126063e+01	2.317448939589356982e+01	2.522005506248584084e+01	2.720319470286702312e+01	2.880735175701034834e+01	3.076701080870962812e+01	3.252896951493278266e+01	3.511973773730773729e+01	3.731198105665322373e+01	3.966883507014905064e+01	4.211584846914424674e+01	4.410243559510968936e+01	4.662946493689136673e+01	4.947867176277464552e+01	5.270342045722788527e+01	5.489313897740379389e+01	5.756700041425553849e+01	6.104880685036992105e+01	6.352708051693139879e+01	6.614336801706613755e+01	6.931334786231728629e+01	7.260172881450003501e+01	7.554800846798472946e+01	7.832897488253821905e+01	8.062222265062754900e+01	7.787714147522373764e+01	8.028215273201021773e+01	8.216816407594427574e+01	8.048542625313807264e+01	7.695312896158125682e+01	7.506119657232601128e+01	7.119487263620243311e+01	6.315612735766962516e+01	6.560538208362062562e+01	6.877624939082360811e+01	6.778344123528684406e+01	5.982377773421438860e+01	5.035075490594044112e+01	3.191740164723643502e+01	1.382100829734405600e+01	5.187304990864622489e+00	6.932879286467614754e+00	1.297636735083840875e+01	1.825012434471190659e+01	2.078494449929382881e+01
1.844017701497654116e+01	1.952814665506716452e+01	2.123674871785645735e+01	2.274450833118035220e+01	2.476939826967804947e+01	2.640178575047103138e+01	2.806247251414628607e+01	3.053949064015506920e+01	3.294091578912823337e+01	3.488342302073296963e+01	3.725641503522614073e+01	3.939000714027735484e+01	4.252720021426272723e+01	4.518154078182342914e+01	4.803422815955679681e+01	5.099499768040102055e+01	5.339769918527815662e+01	5.645400105960523263e+01	5.989907319073719805e+01	6.379681993474642354e+01	6.643897007727287018e+01	6.966328028499850689e+01	7.385941508266979838e+01	7.683284578413625354e+01	7.996071253135059465e+01	8.373842076894121078e+01	8.762816108380015123e+01	9.105602489023108603e+01	9.420591963438612026e+01	9.663989967156663852e+01	9.284652040815089435e+01	9.485247416377386287e+01	9.556084160768885738e+01	9.093852950504123100e+01	8.225138792538515986e+01	7.181223757689546972e+01	5.451981203290370814e+01	3.148452745840950229e+01	1.536528943631956778e+01	5.977357089703943416e+00	5.901973736402117865e+00	1.076773509952155550e+01	1.682283866537212802e+01	2.024781645107601236e+01	2.090867797358358615e+01	1.928639841535750321e+01	1.582544108267571836e+01	1.125712343733788856e+01	6.815190313519456033e+00	3.354951129543054744e+00
2.449505290347386932e+01	2.594025995705849752e+01	2.820988556233426081e+01	3.021272162318630805e+01	3.290248897883206780e+01	3.507087476322650588e+01	3.727685196720270255e+01	4.056720487380280815e+01	4.375714366994649396e+01	4.633747776136516450e+01	4.948964734115582331e+01	5.232375638996141731e+01	5.648839020148562895e+01	5.997960492554162215e+01	6.362143413229592426e+01	6.729500194918490763e+01	7.019873961101252746e+01	7.392360513992171889e+01	7.808230748608605154e+01	8.272057872835672754e+01	8.559149951335821527e+01	8.903530125213912072e+01	9.347046013285684296e+01	9.603399072614092802e+01	9.838216814288404066e+01	1.009744696124556071e+02	1.029516157219842540e+02	1.034205712273018918e+02	1.023654259557385586e+02	9.907773427832741220e+01	8.818200771480846356e+01	8.150758636652886935e+01	7.214996037248370442e+01	5.832740592500749699e+01	4.336935900263296162e+01	3.055977295988916609e+01	1.915096185431500686e+01	1.011216532974171400e+01	5.614545968532428155e+00	3.031668055624030078e+00	2.045313787978743303e+00	2.313501603770544701e+00	3.643079824770913966e+00	5.276382166127588924e+00	6.917337598831509560e+00	8.373110103345256405e+00	9.437797654099869149e+00	9.926830110634215387e+00	9.960379814865696346e+00	9.501361870895353334e+00
1.907164198941648436e+01	2.019686803547399734e+01	2.196397942585981866e+01	2.352337072281212116e+01	2.561760094325064330e+01	2.730588786134282842e+01	2.902344314227391209e+01	3.158528421691041288e+01	3.406894371043917857e+01	3.607797011256806741e+01	3.853222280798951260e+01	4.073887819111073583e+01	4.398353158152873732e+01	4.672916502768933356e+01	4.968125330905240133e+01	5.274650745187169321e+01	5.523509036694968444e+01	5.840044355323170322e+01	6.196916560172243749e+01	6.600792719131956687e+01	6.874972459069040553e+01	7.209656819431921804e+01	7.645262213639473714e+01	7.954673699883126403e+01	8.280347312052630571e+01	8.673222331965858700e+01	9.076355338250570526e+01	9.426496320300194043e+01	9.731311220999789668e+01	9.909502519950223132e+01	9.286534719492888712e+01	8.701446790111427276e+01	6.679954713461508220e+01	3.350936125847348279e+01	1.587686369673921050e+01	2.129331495902401272e+01	2.864193451110347866e+01	2.688188355069284441e+01	2.366050482733735194e+01	1.682522046135465743e+01	8.556847313815746148e+00	3.451386534861062838e+00	3.961842854082793242e+00	8.160532707530906649e+00	1.299298982918824308e+01	1.607875325673716915e+01	1.622295409945479250e+01	1.335568116686936158e+01	8.795713113881340917e+00	4.297577209267221754e+00
1.498555517493151790e+01	1.586970227704377479e+01	1.725821120855433577e+01	1.848350394070370584e+01	2.012904670701643539e+01	2.145561925783431079e+01	2.280518944390801295e+01	2.481815774494235782e+01	2.676969481745410917e+01	2.834828862776701541e+01	3.027671928944568336e+01	3.201059994790106344e+01	3.456007585164470441e+01	3.671729609266413519e+01	3.903621961598289403e+01	4.144359580401972920e+01	4.339783793472552276e+01	4.588383008069454405e+01	4.868671309763027466e+01	5.185892981237038413e+01	5.401246396242731862e+01	5.664208817286722564e+01	6.006628755580582180e+01	6.250263132742687588e+01	6.507420809035794207e+01	6.818981534685904933e+01	7.142100266352001370e+01	7.431457918214753988e+01	7.704431343815036826e+01	7.929300127442587609e+01	7.658560245283922541e+01	7.894234200157983139e+01	8.078860051135677622e+01	7.912837660786357219e+01	7.565681795287049738e+01	7.381380213462753659e+01	7.006258042431736044e+01	6.226671865576570752e+01	6.496831704418910647e+01	6.882465365857188999e+01	6.953658627695550365e+01	6.506072682540110463e+01	6.238060247368367328e+01	5.140139786845838898e+01	3.480420813265808988e+01	1.744544524400981800e+01	6.106483360587990461e+00	3.872414130602980453e+00	7.704939998427913217e+00	1.292415521362321229e+01
4.994089020832800685e+01	5.288740055373474291e+01	5.751474810892260336e+01	6.159816104191148867e+01	6.708210005292700373e+01	7.150303830582561204e+01	7.600061852253230654e+01	8.270904058239509027e+01	8.921273681106923448e+01	9.447356160161670857e+01	1.009002541672263078e+02	1.066711596442082879e+02	1.148106429409137945e+02	1.175829376178300407e+02	1.082306712912467788e+02	9.163048916758546625e+01	7.915397010872312933e+01	7.230003525210673843e+01	6.772116709382250122e+01	6.440272475486914061e+01	6.032021969777566994e+01	5.716477382389327744e+01	5.497273135115300846e+01	5.200193304772215441e+01	4.930590148767645076e+01	4.710899011064316966e+01	4.502374287942589604e+01	4.276668773807875112e+01	4.048059868565695041e+01	3.803385489813943110e+01	3.352589904719737035e+01	3.152408082083447738e+01	2.941281627099200691e+01	2.624878125761287251e+01	2.285460270502162317e+01	2.029821632171387336e+01	1.754068987030019500e+01	1.420701204995481604e+01	1.354745134694230480e+01	1.319908476465304226e+01	1.242743869572615445e+01	1.113193454338176558e+01	1.078769940944749806e+01	9.974737491514959586e+00	9.138432522172912797e+00	8.380348722841917564e+00	7.639674046666454998e+00	6.858239971348743858e+00	6.152985986560005394e+00	5.477260700413935979e+00
1.584965013860750993e+01	1.678477880591141158e+01	1.825335174310823660e+01	1.954929713153358151e+01	2.128972495217269056e+01	2.269279014185056553e+01	2.412017905317672373e+01	2.624921884776994574e+01	2.831328517502730335e+01	2.998290363843170070e+01	3.202253119628219480e+01	3.385639042978942825e+01	3.655286349289171000e+01	3.883433808951637900e+01	4.128640014182327889e+01	4.383157671613932393e+01	4.589737398418367320e+01	4.852539157644001477e+01	5.148823876606734729e+01	5.484122237072389794e+01	5.711636921575075121e+01	5.989422859541422639e+01	6.351122663352877140e+01	6.608231526062739647e+01	6.879456503238479570e+01	7.207938224499740443e+01	7.548272381496221328e+01	7.852419169565911261e+01	8.138548011787202086e+01	8.372870361749724566e+01	8.082709180276857808e+01	8.325263214077439500e+01	8.510951306962344631e+01	8.323161535765842700e+01	7.939583081572378376e+01	7.718566689830510086e+01	7.284823717654954578e+01	6.413928357837129113e+01	6.585774356659443640e+01	6.780435033753302321e+01	6.501367438082075978e+01	5.522430114922538280e+01	4.451563731842280447e+01	2.740364940269573424e+01	1.193799928600052773e+01	4.221829441175416697e+00	4.782780147422752925e+00	9.653470477185001286e+00	1.494758308982873984e+01	1.860633928390102199e+01
3.525084701576080448e+01	3.733064545313367688e+01	4.059686517961905139e+01	4.347914789429453464e+01	4.734999389472956466e+01	5.047051932727512735e+01	5.364514259688203168e+01	5.838029166536903602e+01	6.297093472034092798e+01	6.668429523703741779e+01	7.122058458194524633e+01	7.529920719185719236e+01	8.129522109179370659e+01	8.635367276814683635e+01	9.173338623651798684e+01	9.723341398057205254e+01	1.015725620332584640e+02	1.069850222232100094e+02	1.128021961412018754e+02	1.188208903761033071e+02	1.212497964374949078e+02	1.222513720712301222e+02	1.198524729192652956e+02	1.064188785607706791e+02	8.135076536423456162e+01	4.935088867454178541e+01	2.348179291081684639e+01	1.410637768897579214e+01	1.793358088577792131e+01	2.538197760671279468e+01	2.869005961977764940e+01	2.984806686006704624e+01	2.730226373140953555e+01	2.134769426189097885e+01	1.450105526843839421e+01	8.922201461037897019e+00	4.931668481992078412e+00	2.863465572572827522e+00	2.970789001906608551e+00	4.289469265322793490e+00	6.051497974446529149e+00	7.367114629085971700e+00	8.684750531206173463e+00	8.775099078516596762e+00	7.890697370327480975e+00	6.327461865407927988e+00	4.426025016961916414e+00	2.661211896094124008e+00	1.552207440867748645e+00	1.349255607136040203e+00
1.689016498818266143e+01	1.788668398625627276e+01	1.945166737639522125e+01	2.083269037909612464e+01	2.268737567394771304e+01	2.418255079362496573e+01	2.570364646474489234e+01	2.797245574965731052e+01	3.017202611929020861e+01	3.195125348819752986e+01	3.412478070579835077e+01	3.607903161879269760e+01	3.895255169697477271e+01	4.138414193359956528e+01	4.399861864299192149e+01	4.671340187439721348e+01	4.891758669753478728e+01	5.172132100610476613e+01	5.488261469110100421e+01	5.846075953797080160e+01	6.089117414339239076e+01	6.385909536851078627e+01	6.772392167733333679e+01	7.047632557075016280e+01	7.338289028676601333e+01	7.690517912028647629e+01	8.056078123354035370e+01	8.383932241411626762e+01	8.693769669065403605e+01	8.949894414530193387e+01	8.647117854047289143e+01	8.916693717265326313e+01	9.129356044688925920e+01	8.946036569595204924e+01	8.556959032374476237e+01	8.348607362518235675e+01	7.914866563096016705e+01	7.001616325929913387e+01	7.200708918147698512e+01	7.309689038659622895e+01	6.545790346155746420e+01	4.509612838520465061e+01	2.288729777670022614e+01	9.157772242312804067e+00	1.177929231899324058e+01	2.048453177685210846e+01	2.627775580404815869e+01	2.682440012739251856e+01	2.330397910795311134e+01	1.705892700442716503e+01
3.118582390359268786e+01	3.302578615453882094e+01	3.591535511085557886e+01	3.846526153268001735e+01	4.188973305455635909e+01	4.465040875073287907e+01	4.745894388187296187e+01	5.164804960580278248e+01	5.570931332104327538e+01	5.899446011801173739e+01	6.300763805265445683e+01	6.661571896009863281e+01	7.190994320638991155e+01	7.625107403016586716e+01	8.044699830393322770e+01	8.435081593591804960e+01	8.719252077186995109e+01	9.094508813978133333e+01	9.501589147443320371e+01	9.935896393590464015e+01	1.011993204251587457e+02	1.032557522150702169e+02	1.058401305543463167e+02	1.055620811553516774e+02	1.042152120027128888e+02	1.021387455661953680e+02	9.833006706746068915e+01	9.200759261843818138e+01	8.347904348564142651e+01	7.272863790051117405e+01	5.712613620716798835e+01	4.566396069707332117e+01	3.428521322459285869e+01	2.311638674204223420e+01	1.416793773919393118e+01	8.233556238607887323e+00	4.426720308449302976e+00	2.358101610845320995e+00	1.960314229491211258e+00	2.393685082241713058e+00	3.301480237397562245e+00	4.297069803727342041e+00	5.723517276363018880e+00	6.860065778690276339e+00	7.735482371805769475e+00	8.348200222216702215e+00	8.607746187056283915e+00	8.426695377418646160e+00	7.959646050277224383e+00	7.199894366736923956e+00
1.455758361932415745e+01	1.541648041831052396e+01	1.676533500799281029e+01	1.795563467978966443e+01	1.955418249067389524e+01	2.084286953697944611e+01	2.215389743047919424e+01	2.410937749266450325e+01	2.600518073703316446e+01	2.753869158306578413e+01	2.941204831124455055e+01	3.109641051828665326e+01	3.357304316918328624e+01	3.566822961245055978e+01	3.791914007949246468e+01	4.025471828551775388e+01	4.214996128003274833e+01	4.456148040688975698e+01	4.728023366574014830e+01	5.035687157023284755e+01	5.244340699027696928e+01	5.499110383438734573e+01	5.830872664004591854e+01	6.066560401001451908e+01	6.315165741532737087e+01	6.616299835853385503e+01	6.928307999442317566e+01	7.207154116902884766e+01	7.469622006582737583e+01	7.684881943712984764e+01	7.419352553222280733e+01	7.643884987836409550e+01	7.818190498143574985e+01	7.652605000977808913e+01	7.311833109247140783e+01	7.129006363529879309e+01	6.763604805763515060e+01	6.011804802483735699e+01	6.282523596200366001e+01	6.688082540229434869e+01	6.841261914765838981e+01	6.588602977736580613e+01	6.738682183868320408e+01	6.366915268619613499e+01	5.640309026894904321e+01	4.566090210768125246e+01	3.183598633481180684e+01	1.761764218086253564e+01	7.193949770063731819e+00	2.498263062779458643e+00
[truncated: 226 more columns]
