# Supplementary material for: Deep learning approach for an interface structure analysis with a large statistical noise in neutron reflectometry
Source: Sci Rep. 2021 Nov 22;11:22711. doi: 10.1038/s41598-021-02085-6 (PMC8608885; doi:10.1038/s41598-021-02085-6)
Supplement: Supplementary file 2 — Supplementary Information 2. [file 41598_2021_2085_MOESM2_ESM.zip › training_data.csv]

6.999999999999999112e+00	1.399999999999999822e+01	9.000000000000000000e+00	1.100000000000000000e+01	1.600000000000000000e+01	2.000000000000000000e+01	1.300000000000000000e+01	1.100000000000000000e+01	2.100000000000000000e+01	1.800000000000000000e+01	2.200000000000000000e+01	2.400000000000000000e+01	1.900000000000000000e+01	2.300000000000000000e+01	2.300000000000000000e+01	2.400000000000000000e+01	2.600000000000000000e+01	2.400000000000000000e+01	2.700000000000000000e+01	2.400000000000000000e+01	3.099999999999999645e+01	3.700000000000000000e+01	3.900000000000000000e+01	2.900000000000000000e+01	4.700000000000000000e+01	3.700000000000000000e+01	4.300000000000000000e+01	3.800000000000000000e+01	4.600000000000000000e+01	6.500000000000000000e+01	4.500000000000000000e+01	4.100000000000000000e+01	2.600000000000000000e+01	5.000000000000000000e+00	8.000000000000000000e+00	1.100000000000000000e+01	1.500000000000000000e+01	9.000000000000000000e+00	6.000000000000000000e+00	1.000000000000000000e+00	3.000000000000000000e+00	2.000000000000000000e+00	5.000000000000000000e+00	6.999999999999999112e+00	3.000000000000000000e+00	2.000000000000000000e+00	4.000000000000000000e+00	0.000000000000000000e+00	0.000000000000000000e+00	0.000000000000000000e+00
7.000000000000000000e+00	1.400000000000000000e+01	1.000000000000000000e+01	1.200000000000000000e+01	2.000000000000000000e+01	2.300000000000000000e+01	1.400000000000000000e+01	1.400000000000000000e+01	2.400000000000000000e+01	2.200000000000000000e+01	2.900000000000000000e+01	2.700000000000000000e+01	2.100000000000000355e+01	2.800000000000000000e+01	2.600000000000000000e+01	2.800000000000000000e+01	3.200000000000000000e+01	3.100000000000000000e+01	3.000000000000000000e+01	2.800000000000000000e+01	3.900000000000000000e+01	4.200000000000000711e+01	4.400000000000000000e+01	3.700000000000000000e+01	5.000000000000000000e+01	4.800000000000000000e+01	5.200000000000000000e+01	4.700000000000000000e+01	4.900000000000000000e+01	4.400000000000000000e+01	1.200000000000000000e+01	1.000000000000000000e+01	1.200000000000000000e+01	6.000000000000000000e+00	1.300000000000000000e+01	7.000000000000000000e+00	1.000000000000000000e+01	3.000000000000000000e+00	1.000000000000000000e+00	0.000000000000000000e+00	4.000000000000000000e+00	2.000000000000000000e+00	6.000000000000000000e+00	5.000000000000000000e+00	2.000000000000000000e+00	0.000000000000000000e+00	1.000000000000000000e+00	0.000000000000000000e+00	0.000000000000000000e+00	1.000000000000000000e+00
7.000000000000000000e+00	1.200000000000000000e+01	9.000000000000000000e+00	1.200000000000000000e+01	1.600000000000000000e+01	1.900000000000000000e+01	1.300000000000000000e+01	9.000000000000000000e+00	1.900000000000000000e+01	1.700000000000000000e+01	1.900000000000000000e+01	2.199999999999999645e+01	1.600000000000000000e+01	2.000000000000000000e+01	2.000000000000000000e+01	2.000000000000000000e+01	2.400000000000000000e+01	2.400000000000000000e+01	2.500000000000000000e+01	2.500000000000000000e+01	2.900000000000000000e+01	3.300000000000000000e+01	3.900000000000000000e+01	2.800000000000000000e+01	3.700000000000000000e+01	3.300000000000000000e+01	4.600000000000000000e+01	3.500000000000000000e+01	4.600000000000000000e+01	6.299999999999999289e+01	4.200000000000000000e+01	4.800000000000000000e+01	3.900000000000000000e+01	2.500000000000000000e+01	1.700000000000000000e+01	9.000000000000000000e+00	1.500000000000000000e+01	1.200000000000000000e+01	8.000000000000000000e+00	9.000000000000000000e+00	3.000000000000000000e+00	1.000000000000000000e+00	6.000000000000000000e+00	7.000000000000000000e+00	4.000000000000000000e+00	3.000000000000000000e+00	5.000000000000000000e+00	0.000000000000000000e+00	0.000000000000000000e+00	0.000000000000000000e+00
6.000000000000000000e+00	1.200000000000000000e+01	9.000000000000000000e+00	9.000000000000000000e+00	1.400000000000000000e+01	1.900000000000000000e+01	1.200000000000000000e+01	9.000000000000000000e+00	1.900000000000000000e+01	1.600000000000000000e+01	1.700000000000000000e+01	1.800000000000000000e+01	1.300000000000000000e+01	2.100000000000000000e+01	1.800000000000000000e+01	1.800000000000000000e+01	1.900000000000000000e+01	2.100000000000000000e+01	2.200000000000000000e+01	2.000000000000000000e+01	2.100000000000000000e+01	2.800000000000000000e+01	3.400000000000000000e+01	2.500000000000000000e+01	2.900000000000000000e+01	2.900000000000000000e+01	4.200000000000000000e+01	2.800000000000000000e+01	3.700000000000000000e+01	5.900000000000000000e+01	3.000000000000000000e+01	3.800000000000000000e+01	3.600000000000000000e+01	2.800000000000000000e+01	2.800000000000000000e+01	3.400000000000000000e+01	3.400000000000000000e+01	3.000000000000000000e+01	1.300000000000000000e+01	2.100000000000000000e+01	8.000000000000000000e+00	3.000000000000000000e+00	3.000000000000000000e+00	1.000000000000000000e+00	2.000000000000000000e+00	2.000000000000000000e+00	7.000000000000000000e+00	4.000000000000000000e+00	8.000000000000000000e+00	4.000000000000000000e+00
6.999999999999999112e+00	1.399999999999999822e+01	9.000000000000000000e+00	1.100000000000000000e+01	1.600000000000000000e+01	2.000000000000000000e+01	1.300000000000000000e+01	1.100000000000000000e+01	2.100000000000000000e+01	1.800000000000000000e+01	2.200000000000000000e+01	2.500000000000000000e+01	1.800000000000000000e+01	2.300000000000000000e+01	2.300000000000000000e+01	2.400000000000000000e+01	2.700000000000000000e+01	2.400000000000000000e+01	2.700000000000000000e+01	2.300000000000000000e+01	3.099999999999999645e+01	3.800000000000000000e+01	3.800000000000000000e+01	2.900000000000000000e+01	4.800000000000000000e+01	3.700000000000000000e+01	4.200000000000000000e+01	4.000000000000000000e+01	4.700000000000000000e+01	6.500000000000000000e+01	4.400000000000000000e+01	3.800000000000000000e+01	2.600000000000000000e+01	4.000000000000000000e+00	1.100000000000000000e+01	1.500000000000000000e+01	1.300000000000000000e+01	6.999999999999999112e+00	2.000000000000000000e+00	0.000000000000000000e+00	4.000000000000000000e+00	4.000000000000000000e+00	6.999999999999999112e+00	5.000000000000000000e+00	3.000000000000000000e+00	1.000000000000000000e+00	1.000000000000000000e+00	0.000000000000000000e+00	1.000000000000000000e+00	2.000000000000000000e+00
7.000000000000000000e+00	1.300000000000000000e+01	1.000000000000000000e+01	1.300000000000000000e+01	2.000000000000000000e+01	2.400000000000000000e+01	1.400000000000000000e+01	1.300000000000000000e+01	2.500000000000000000e+01	2.200000000000000000e+01	2.800000000000000000e+01	2.800000000000000000e+01	2.300000000000000000e+01	2.900000000000000000e+01	2.500000000000000000e+01	2.800000000000000000e+01	3.300000000000000000e+01	3.100000000000000000e+01	3.100000000000000000e+01	2.700000000000000000e+01	3.900000000000000000e+01	4.400000000000000000e+01	4.300000000000000000e+01	4.000000000000000000e+01	5.000000000000000000e+01	4.800000000000000000e+01	5.200000000000000000e+01	4.600000000000000000e+01	4.800000000000000000e+01	4.500000000000000000e+01	1.200000000000000000e+01	8.000000000000000000e+00	1.200000000000000000e+01	5.000000000000000000e+00	1.200000000000000000e+01	1.100000000000000000e+01	1.000000000000000000e+01	4.000000000000000000e+00	1.000000000000000000e+00	0.000000000000000000e+00	3.000000000000000000e+00	2.000000000000000000e+00	5.000000000000000000e+00	5.000000000000000000e+00	3.000000000000000000e+00	1.000000000000000000e+00	2.000000000000000000e+00	0.000000000000000000e+00	0.000000000000000000e+00	0.000000000000000000e+00
7.000000000000000000e+00	1.000000000000000000e+01	9.000000000000000000e+00	8.000000000000000000e+00	1.400000000000000000e+01	1.600000000000000000e+01	1.000000000000000000e+01	8.000000000000000000e+00	1.800000000000000000e+01	1.500000000000000000e+01	1.600000000000000000e+01	2.000000000000000000e+01	1.000000000000000000e+01	1.700000000000000000e+01	1.600000000000000000e+01	1.700000000000000000e+01	2.000000000000000000e+01	1.800000000000000000e+01	2.000000000000000000e+01	2.000000000000000000e+01	2.200000000000000000e+01	2.300000000000000000e+01	3.000000000000000000e+01	2.400000000000000000e+01	2.500000000000000000e+01	2.600000000000000000e+01	3.800000000000000000e+01	3.000000000000000000e+01	3.100000000000000000e+01	5.300000000000000000e+01	3.800000000000000000e+01	3.000000000000000000e+01	3.400000000000000000e+01	2.700000000000000000e+01	2.800000000000000000e+01	3.200000000000000000e+01	3.400000000000000000e+01	3.400000000000000000e+01	2.800000000000000000e+01	3.500000000000000000e+01	2.000000000000000000e+01	9.000000000000000000e+00	9.000000000000000000e+00	1.400000000000000000e+01	1.100000000000000000e+01	1.000000000000000000e+01	1.100000000000000000e+01	2.000000000000000000e+00	1.000000000000000000e+00	1.000000000000000000e+00
3.300000000000000000e+01	3.000000000000000000e+01	2.800000000000000000e+01	3.600000000000000000e+01	4.500000000000000000e+01	4.700000000000000000e+01	4.000000000000000000e+01	5.100000000000000000e+01	6.400000000000000000e+01	7.400000000000000000e+01	6.800000000000000000e+01	7.300000000000000000e+01	8.100000000000000000e+01	6.700000000000000000e+01	5.000000000000000000e+01	3.600000000000000000e+01	2.600000000000000355e+01	2.100000000000000000e+01	1.400000000000000000e+01	7.000000000000000000e+00	5.000000000000000000e+00	9.000000000000000000e+00	5.000000000000000000e+00	5.000000000000000000e+00	4.000000000000000000e+00	3.000000000000000000e+00	2.000000000000000000e+00	6.000000000000000000e+00	9.000000000000000000e+00	8.000000000000000000e+00	6.000000000000000000e+00	4.000000000000000000e+00	3.000000000000000000e+00	3.000000000000000000e+00	4.000000000000000000e+00	4.000000000000000000e+00	6.000000000000000000e+00	3.000000000000000000e+00	1.000000000000000000e+00	0.000000000000000000e+00	3.000000000000000000e+00	2.000000000000000000e+00	0.000000000000000000e+00	0.000000000000000000e+00	0.000000000000000000e+00	0.000000000000000000e+00	1.000000000000000000e+00	0.000000000000000000e+00	0.000000000000000000e+00	0.000000000000000000e+00
8.000000000000000000e+00	1.300000000000000000e+01	1.100000000000000000e+01	1.400000000000000000e+01	2.300000000000000000e+01	2.600000000000000000e+01	1.800000000000000000e+01	1.500000000000000178e+01	2.500000000000000000e+01	2.700000000000000000e+01	3.300000000000000000e+01	2.800000000000000000e+01	2.300000000000000000e+01	3.300000000000000000e+01	2.700000000000000000e+01	2.600000000000000000e+01	2.700000000000000000e+01	2.400000000000000000e+01	2.400000000000000000e+01	2.200000000000000000e+01	2.500000000000000000e+01	2.600000000000000000e+01	2.400000000000000000e+01	2.000000000000000000e+01	3.100000000000000000e+01	2.500000000000000000e+01	2.600000000000000000e+01	2.099999999999999645e+01	3.200000000000000000e+01	3.700000000000000000e+01	2.700000000000000000e+01	2.000000000000000000e+01	2.200000000000000000e+01	1.400000000000000000e+01	9.000000000000000000e+00	1.800000000000000000e+01	1.300000000000000000e+01	1.200000000000000000e+01	1.000000000000000000e+01	1.500000000000000178e+01	9.000000000000000000e+00	1.200000000000000000e+01	1.200000000000000000e+01	1.200000000000000000e+01	9.000000000000000000e+00	7.000000000000000000e+00	1.000000000000000000e+01	6.000000000000000000e+00	1.100000000000000000e+01	4.000000000000000000e+00
6.999999999999999112e+00	1.399999999999999822e+01	9.000000000000000000e+00	1.100000000000000000e+01	1.600000000000000000e+01	2.000000000000000000e+01	1.300000000000000000e+01	1.100000000000000000e+01	2.100000000000000000e+01	1.800000000000000000e+01	2.300000000000000000e+01	2.400000000000000000e+01	1.900000000000000000e+01	2.300000000000000000e+01	2.300000000000000000e+01	2.400000000000000000e+01	2.600000000000000000e+01	2.500000000000000000e+01	2.600000000000000000e+01	2.400000000000000000e+01	3.099999999999999645e+01	3.800000000000000000e+01	3.800000000000000000e+01	2.900000000000000000e+01	4.800000000000000000e+01	3.600000000000000000e+01	4.300000000000000000e+01	3.800000000000000000e+01	4.600000000000000000e+01	6.300000000000000000e+01	3.800000000000000000e+01	4.200000000000000000e+01	3.200000000000000000e+01	9.000000000000000000e+00	6.999999999999999112e+00	3.000000000000000000e+00	8.000000000000000000e+00	6.000000000000000000e+00	5.000000000000000000e+00	1.100000000000000000e+01	6.999999999999999112e+00	8.000000000000000000e+00	6.000000000000000000e+00	5.000000000000000000e+00	1.000000000000000000e+00	0.000000000000000000e+00	1.000000000000000000e+00	0.000000000000000000e+00	0.000000000000000000e+00	1.000000000000000000e+00
3.600000000000000000e+01	3.700000000000000000e+01	3.400000000000000000e+01	4.000000000000000000e+01	4.900000000000000000e+01	5.400000000000000000e+01	4.600000000000000000e+01	5.900000000000000711e+01	7.100000000000000000e+01	7.600000000000000000e+01	7.700000000000000000e+01	8.000000000000000000e+01	1.010000000000000000e+02	6.900000000000000000e+01	4.800000000000000000e+01	1.800000000000000000e+01	5.000000000000000000e+00	5.000000000000000000e+00	1.000000000000000000e+00	1.000000000000000000e+00	0.000000000000000000e+00	3.000000000000000000e+00	1.000000000000000000e+00	2.000000000000000000e+00	2.000000000000000000e+00	3.000000000000000000e+00	2.000000000000000000e+00	6.000000000000000000e+00	6.000000000000000000e+00	6.000000000000000000e+00	3.000000000000000000e+00	3.000000000000000000e+00	3.000000000000000000e+00	3.000000000000000000e+00	4.000000000000000000e+00	4.000000000000000000e+00	7.000000000000000888e+00	4.000000000000000000e+00	1.000000000000000000e+00	0.000000000000000000e+00	3.000000000000000000e+00	2.000000000000000000e+00	3.000000000000000000e+00	2.000000000000000000e+00	1.000000000000000000e+00	0.000000000000000000e+00	2.000000000000000000e+00	0.000000000000000000e+00	0.000000000000000000e+00	0.000000000000000000e+00
7.000000000000000000e+00	1.400000000000000000e+01	1.000000000000000000e+01	1.200000000000000000e+01	2.100000000000000355e+01	2.400000000000000000e+01	1.400000000000000000e+01	1.500000000000000000e+01	2.400000000000000000e+01	2.300000000000000000e+01	2.900000000000000000e+01	2.700000000000000000e+01	2.300000000000000000e+01	3.000000000000000000e+01	2.600000000000000000e+01	2.700000000000000000e+01	3.000000000000000000e+01	2.300000000000000000e+01	2.800000000000000000e+01	2.300000000000000000e+01	3.200000000000000000e+01	3.700000000000000000e+01	3.300000000000000000e+01	2.500000000000000000e+01	3.700000000000000000e+01	3.000000000000000000e+01	3.300000000000000000e+01	3.000000000000000000e+01	3.800000000000000000e+01	4.400000000000000000e+01	2.800000000000000000e+01	2.500000000000000000e+01	2.400000000000000000e+01	1.600000000000000000e+01	1.600000000000000000e+01	1.800000000000000000e+01	1.700000000000000000e+01	1.100000000000000000e+01	7.000000000000000000e+00	1.400000000000000000e+01	9.000000000000000000e+00	1.000000000000000000e+01	9.000000000000000000e+00	7.000000000000000000e+00	3.000000000000000000e+00	3.000000000000000000e+00	6.000000000000000000e+00	2.000000000000000000e+00	0.000000000000000000e+00	1.000000000000000000e+00
2.300000000000000000e+01	2.200000000000000000e+01	1.700000000000000000e+01	2.400000000000000000e+01	3.600000000000000000e+01	3.200000000000000000e+01	2.800000000000000000e+01	2.700000000000000000e+01	4.100000000000000000e+01	4.600000000000000000e+01	4.400000000000000000e+01	5.000000000000000000e+01	4.300000000000000000e+01	6.000000000000000000e+01	4.200000000000000000e+01	5.800000000000000711e+01	6.100000000000000000e+01	4.500000000000000000e+01	4.800000000000000000e+01	3.900000000000000000e+01	2.100000000000000000e+01	1.700000000000000000e+01	1.400000000000000000e+01	1.000000000000000000e+01	1.800000000000000000e+01	2.200000000000000000e+01	1.200000000000000000e+01	1.000000000000000000e+01	1.400000000000000000e+01	8.000000000000000000e+00	5.000000000000000000e+00	4.000000000000000000e+00	4.000000000000000000e+00	3.000000000000000000e+00	4.000000000000000000e+00	4.000000000000000000e+00	8.000000000000000000e+00	3.000000000000000000e+00	1.000000000000000000e+00	0.000000000000000000e+00	2.000000000000000000e+00	2.000000000000000000e+00	3.000000000000000000e+00	2.000000000000000000e+00	1.000000000000000000e+00	0.000000000000000000e+00	2.000000000000000000e+00	0.000000000000000000e+00	0.000000000000000000e+00	0.000000000000000000e+00
6.000000000000000000e+00	1.000000000000000000e+01	9.000000000000000000e+00	8.000000000000000000e+00	1.400000000000000000e+01	1.600000000000000000e+01	1.100000000000000000e+01	8.000000000000000000e+00	1.900000000000000000e+01	1.400000000000000000e+01	1.600000000000000000e+01	2.000000000000000000e+01	1.000000000000000000e+01	2.000000000000000000e+01	1.500000000000000000e+01	1.800000000000000000e+01	2.000000000000000000e+01	1.800000000000000000e+01	2.100000000000000000e+01	1.900000000000000000e+01	2.400000000000000000e+01	2.200000000000000000e+01	3.500000000000000000e+01	2.200000000000000000e+01	2.700000000000000000e+01	2.900000000000000000e+01	3.800000000000000000e+01	3.100000000000000000e+01	3.100000000000000000e+01	5.800000000000000000e+01	3.400000000000000000e+01	3.100000000000000000e+01	3.900000000000000000e+01	2.500000000000000000e+01	2.900000000000000000e+01	3.300000000000000000e+01	3.600000000000000000e+01	3.300000000000000000e+01	2.700000000000000000e+01	2.600000000000000000e+01	9.000000000000000000e+00	8.000000000000000000e+00	1.400000000000000000e+01	1.300000000000000000e+01	9.000000000000000000e+00	4.000000000000000000e+00	4.000000000000000000e+00	1.000000000000000000e+00	1.000000000000000000e+00	2.000000000000000000e+00
7.000000000000000000e+00	1.200000000000000000e+01	9.000000000000000000e+00	1.200000000000000000e+01	1.600000000000000000e+01	1.900000000000000000e+01	1.300000000000000000e+01	9.000000000000000000e+00	1.900000000000000000e+01	1.700000000000000000e+01	1.800000000000000000e+01	2.200000000000000000e+01	1.500000000000000000e+01	2.100000000000000000e+01	2.000000000000000000e+01	1.900000000000000000e+01	2.200000000000000000e+01	2.400000000000000000e+01	2.500000000000000000e+01	2.300000000000000000e+01	2.600000000000000000e+01	3.200000000000000000e+01	3.700000000000000000e+01	2.700000000000000000e+01	3.400000000000000000e+01	3.100000000000000000e+01	4.000000000000000000e+01	3.000000000000000000e+01	4.100000000000000000e+01	5.700000000000000000e+01	2.900000000000000000e+01	3.200000000000000000e+01	3.200000000000000000e+01	2.700000000000000000e+01	2.600000000000000000e+01	2.600000000000000000e+01	2.700000000000000000e+01	2.700000000000000000e+01	9.000000000000000000e+00	1.900000000000000000e+01	1.000000000000000000e+01	1.100000000000000000e+01	9.000000000000000000e+00	5.000000000000000000e+00	2.000000000000000000e+00	1.000000000000000000e+00	2.000000000000000000e+00	0.000000000000000000e+00	0.000000000000000000e+00	0.000000000000000000e+00
6.000000000000000000e+00	9.000000000000000000e+00	8.000000000000000000e+00	8.000000000000000000e+00	1.300000000000000000e+01	1.500000000000000000e+01	8.000000000000000000e+00	6.000000000000000000e+00	1.600000000000000000e+01	1.400000000000000000e+01	1.200000000000000000e+01	1.400000000000000000e+01	1.000000000000000000e+01	1.700000000000000000e+01	1.600000000000000000e+01	1.400000000000000000e+01	1.700000000000000000e+01	1.600000000000000000e+01	1.800000000000000000e+01	1.800000000000000000e+01	1.700000000000000000e+01	2.000000000000000000e+01	2.700000000000000000e+01	2.100000000000000000e+01	2.000000000000000000e+01	2.600000000000000000e+01	3.000000000000000000e+01	3.000000000000000000e+01	2.900000000000000000e+01	4.400000000000000000e+01	3.400000000000000000e+01	2.900000000000000000e+01	3.200000000000000000e+01	2.200000000000000000e+01	2.600000000000000000e+01	2.400000000000000000e+01	3.200000000000000000e+01	2.800000000000000000e+01	2.500000000000000000e+01	3.400000000000000000e+01	2.700000000000000000e+01	2.900000000000000000e+01	1.700000000000000000e+01	3.200000000000000000e+01	1.900000000000000000e+01	9.000000000000000000e+00	7.000000000000000000e+00	7.000000000000000000e+00	1.500000000000000000e+01	9.000000000000000000e+00
1.400000000000000000e+01	1.800000000000000000e+01	1.400000000000000000e+01	2.200000000000000000e+01	3.000000000000000000e+01	3.100000000000000000e+01	2.300000000000000355e+01	2.300000000000000355e+01	3.100000000000000000e+01	3.700000000000000000e+01	3.700000000000000000e+01	3.800000000000000000e+01	3.800000000000000000e+01	3.900000000000000000e+01	3.300000000000000000e+01	4.500000000000000000e+01	4.200000000000000000e+01	4.100000000000000000e+01	4.100000000000000000e+01	4.500000000000000000e+01	5.300000000000000000e+01	5.300000000000000000e+01	4.600000000000000711e+01	3.300000000000000000e+01	3.200000000000000000e+01	2.800000000000000000e+01	1.500000000000000000e+01	7.000000000000000000e+00	9.000000000000000000e+00	9.000000000000000000e+00	6.000000000000000000e+00	8.000000000000000000e+00	8.000000000000000000e+00	3.000000000000000000e+00	6.000000000000000000e+00	5.000000000000000000e+00	1.000000000000000000e+01	4.000000000000000000e+00	2.000000000000000000e+00	0.000000000000000000e+00	3.000000000000000000e+00	2.000000000000000000e+00	0.000000000000000000e+00	1.000000000000000000e+00	0.000000000000000000e+00	0.000000000000000000e+00	3.000000000000000000e+00	2.000000000000000000e+00	0.000000000000000000e+00	1.000000000000000000e+00
3.500000000000000000e+01	3.000000000000000000e+01	2.899999999999999645e+01	3.700000000000000000e+01	4.500000000000000000e+01	4.600000000000000000e+01	4.100000000000000000e+01	5.200000000000000000e+01	6.200000000000000000e+01	7.700000000000000000e+01	7.000000000000000000e+01	7.500000000000000000e+01	8.200000000000000000e+01	7.000000000000000000e+01	5.000000000000000000e+01	4.400000000000000000e+01	2.500000000000000000e+01	2.300000000000000000e+01	1.300000000000000000e+01	7.000000000000000888e+00	2.000000000000000000e+00	4.000000000000000000e+00	1.000000000000000000e+00	1.000000000000000000e+00	1.000000000000000000e+00	2.000000000000000000e+00	2.000000000000000000e+00	6.000000000000000000e+00	1.000000000000000000e+01	9.000000000000000000e+00	6.000000000000000000e+00	6.000000000000000000e+00	3.000000000000000000e+00	3.000000000000000000e+00	2.000000000000000000e+00	2.000000000000000000e+00	3.000000000000000000e+00	0.000000000000000000e+00	1.000000000000000000e+00	0.000000000000000000e+00	0.000000000000000000e+00	1.000000000000000000e+00	0.000000000000000000e+00	1.000000000000000000e+00	0.000000000000000000e+00	0.000000000000000000e+00	2.000000000000000000e+00	0.000000000000000000e+00	0.000000000000000000e+00	0.000000000000000000e+00
7.000000000000000000e+00	9.000000000000000000e+00	8.000000000000000000e+00	8.000000000000000000e+00	1.300000000000000000e+01	1.500000000000000000e+01	8.000000000000000000e+00	6.000000000000000000e+00	1.700000000000000000e+01	1.300000000000000000e+01	1.300000000000000000e+01	1.600000000000000000e+01	9.000000000000000000e+00	1.800000000000000000e+01	1.600000000000000000e+01	1.500000000000000000e+01	1.900000000000000000e+01	1.500000000000000000e+01	1.800000000000000000e+01	1.800000000000000000e+01	1.800000000000000000e+01	2.000000000000000000e+01	2.800000000000000000e+01	2.000000000000000000e+01	2.000000000000000000e+01	2.800000000000000000e+01	3.000000000000000000e+01	3.100000000000000355e+01	3.100000000000000355e+01	4.400000000000000000e+01	3.400000000000000000e+01	2.900000000000000000e+01	3.300000000000000000e+01	2.300000000000000000e+01	2.700000000000000000e+01	2.400000000000000000e+01	3.200000000000000000e+01	2.800000000000000000e+01	2.700000000000000000e+01	3.700000000000000000e+01	2.500000000000000000e+01	3.000000000000000000e+01	1.700000000000000000e+01	2.600000000000000000e+01	1.000000000000000000e+01	7.000000000000000000e+00	1.500000000000000000e+01	1.000000000000000000e+01	1.500000000000000000e+01	4.000000000000000000e+00
1.300000000000000000e+01	1.700000000000000000e+01	1.300000000000000000e+01	2.000000000000000000e+01	2.900000000000000000e+01	3.000000000000000000e+01	2.400000000000000000e+01	2.300000000000000000e+01	3.000000000000000000e+01	3.400000000000000000e+01	3.700000000000000000e+01	3.100000000000000000e+01	3.300000000000000000e+01	3.700000000000000000e+01	3.000000000000000000e+01	4.000000000000000000e+01	3.700000000000000000e+01	3.700000000000000000e+01	2.900000000000000000e+01	3.000000000000000000e+01	3.500000000000000000e+01	4.000000000000000000e+01	3.500000000000000000e+01	2.500000000000000355e+01	3.300000000000000000e+01	3.400000000000000000e+01	3.000000000000000000e+01	3.000000000000000000e+01	3.500000000000000000e+01	3.300000000000000000e+01	1.900000000000000000e+01	2.300000000000000000e+01	1.399999999999999822e+01	4.000000000000000000e+00	8.000000000000000000e+00	6.000000000000000000e+00	1.000000000000000000e+01	6.000000000000000000e+00	4.000000000000000000e+00	1.000000000000000000e+00	3.000000000000000000e+00	2.000000000000000000e+00	2.000000000000000000e+00	1.000000000000000000e+00	0.000000000000000000e+00	0.000000000000000000e+00	1.000000000000000000e+00	0.000000000000000000e+00	0.000000000000000000e+00	0.000000000000000000e+00
6.999999999999999112e+00	1.399999999999999822e+01	9.000000000000000000e+00	1.100000000000000000e+01	1.600000000000000000e+01	2.000000000000000000e+01	1.300000000000000000e+01	1.000000000000000000e+01	2.100000000000000000e+01	1.800000000000000000e+01	2.000000000000000000e+01	2.200000000000000000e+01	2.000000000000000000e+01	2.200000000000000000e+01	2.100000000000000000e+01	2.200000000000000000e+01	2.500000000000000000e+01	2.300000000000000000e+01	2.400000000000000000e+01	2.300000000000000000e+01	2.700000000000000000e+01	3.200000000000000000e+01	3.500000000000000000e+01	2.600000000000000000e+01	3.200000000000000000e+01	2.900000000000000000e+01	3.900000000000000000e+01	3.099999999999999645e+01	3.700000000000000000e+01	5.200000000000000000e+01	3.099999999999999645e+01	2.799999999999999645e+01	2.900000000000000000e+01	1.900000000000000000e+01	1.900000000000000000e+01	2.100000000000000000e+01	2.000000000000000000e+01	1.900000000000000000e+01	1.100000000000000000e+01	2.000000000000000000e+01	1.200000000000000000e+01	1.200000000000000000e+01	1.399999999999999822e+01	1.000000000000000000e+01	6.000000000000000000e+00	4.000000000000000000e+00	8.000000000000000000e+00	2.000000000000000000e+00	0.000000000000000000e+00	1.000000000000000000e+00
1.100000000000000000e+01	1.600000000000000000e+01	1.200000000000000000e+01	1.800000000000000000e+01	2.800000000000000000e+01	2.900000000000000000e+01	2.000000000000000000e+01	2.200000000000000000e+01	2.800000000000000000e+01	3.400000000000000000e+01	3.700000000000000000e+01	3.000000000000000000e+01	3.000000000000000000e+01	3.400000000000000000e+01	3.000000000000000000e+01	4.200000000000000000e+01	4.000000000000000000e+01	4.000000000000000000e+01	3.700000000000000000e+01	4.000000000000000000e+01	5.300000000000000000e+01	5.400000000000000000e+01	5.400000000000000000e+01	4.500000000000000000e+01	4.200000000000000000e+01	3.900000000000000000e+01	2.500000000000000000e+01	1.100000000000000000e+01	1.200000000000000000e+01	9.000000000000000000e+00	6.000000000000000000e+00	8.000000000000000000e+00	8.000000000000000000e+00	4.000000000000000000e+00	6.000000000000000000e+00	5.000000000000000000e+00	1.000000000000000000e+01	4.000000000000000000e+00	1.000000000000000000e+00	0.000000000000000000e+00	1.000000000000000000e+00	2.000000000000000000e+00	2.000000000000000000e+00	2.000000000000000000e+00	1.000000000000000000e+00	1.000000000000000000e+00	4.000000000000000000e+00	2.000000000000000000e+00	0.000000000000000000e+00	1.000000000000000000e+00
1.400000000000000178e+01	1.800000000000000000e+01	1.400000000000000178e+01	2.100000000000000000e+01	3.200000000000000000e+01	3.099999999999999645e+01	2.299999999999999645e+01	2.299999999999999645e+01	3.099999999999999645e+01	3.700000000000000000e+01	3.700000000000000000e+01	3.800000000000000000e+01	3.800000000000000000e+01	3.700000000000000000e+01	3.000000000000000000e+01	3.099999999999999645e+01	2.800000000000000355e+01	2.600000000000000000e+01	1.800000000000000000e+01	2.100000000000000000e+01	2.299999999999999645e+01	2.200000000000000000e+01	1.900000000000000000e+01	1.600000000000000000e+01	2.600000000000000000e+01	2.100000000000000000e+01	1.800000000000000000e+01	1.800000000000000000e+01	2.100000000000000000e+01	2.900000000000000000e+01	1.300000000000000000e+01	1.500000000000000000e+01	1.400000000000000178e+01	1.000000000000000000e+01	2.000000000000000000e+00	1.300000000000000000e+01	1.200000000000000000e+01	1.100000000000000000e+01	9.000000000000000000e+00	1.100000000000000000e+01	8.000000000000000000e+00	1.000000000000000000e+01	9.000000000000000000e+00	8.000000000000000000e+00	8.000000000000000000e+00	7.000000000000000888e+00	5.000000000000000000e+00	6.000000000000000000e+00	9.000000000000000000e+00	4.000000000000000000e+00
7.000000000000000000e+00	1.200000000000000000e+01	9.000000000000000000e+00	1.200000000000000000e+01	1.600000000000000000e+01	1.900000000000000000e+01	1.300000000000000000e+01	9.000000000000000000e+00	1.900000000000000000e+01	1.700000000000000000e+01	1.800000000000000000e+01	2.200000000000000000e+01	1.400000000000000000e+01	2.100000000000000000e+01	2.000000000000000000e+01	2.000000000000000000e+01	2.200000000000000000e+01	2.400000000000000000e+01	2.500000000000000000e+01	2.400000000000000000e+01	2.600000000000000000e+01	3.400000000000000000e+01	3.800000000000000000e+01	2.800000000000000000e+01	3.700000000000000000e+01	3.300000000000000000e+01	4.500000000000000000e+01	3.300000000000000000e+01	4.200000000000000000e+01	6.300000000000000000e+01	4.100000000000000000e+01	4.300000000000000000e+01	3.800000000000000000e+01	3.200000000000000000e+01	2.600000000000000000e+01	1.500000000000000000e+01	1.200000000000000000e+01	7.000000000000000000e+00	5.000000000000000000e+00	1.500000000000000000e+01	9.000000000000000000e+00	1.000000000000000000e+01	6.000000000000000000e+00	4.000000000000000000e+00	0.000000000000000000e+00	0.000000000000000000e+00	4.000000000000000000e+00	1.000000000000000000e+00	1.000000000000000000e+00	2.000000000000000000e+00
2.300000000000000000e+01	2.300000000000000000e+01	1.700000000000000000e+01	2.300000000000000000e+01	3.900000000000000000e+01	3.300000000000000000e+01	2.900000000000000000e+01	2.900000000000000000e+01	4.300000000000000000e+01	5.000000000000000000e+01	4.500000000000000000e+01	5.400000000000000711e+01	4.500000000000000000e+01	6.000000000000000000e+01	3.600000000000000000e+01	4.400000000000000000e+01	4.200000000000000000e+01	3.300000000000000000e+01	3.000000000000000000e+01	2.700000000000000355e+01	2.900000000000000000e+01	3.100000000000000000e+01	2.100000000000000000e+01	2.000000000000000000e+01	2.000000000000000000e+01	2.500000000000000000e+01	1.600000000000000000e+01	1.400000000000000000e+01	2.100000000000000000e+01	1.100000000000000000e+01	8.000000000000000000e+00	7.000000000000000000e+00	5.000000000000000000e+00	3.000000000000000000e+00	4.000000000000000000e+00	3.000000000000000000e+00	3.000000000000000000e+00	3.000000000000000000e+00	1.000000000000000000e+00	0.000000000000000000e+00	2.000000000000000000e+00	2.000000000000000000e+00	2.000000000000000000e+00	1.000000000000000000e+00	0.000000000000000000e+00	0.000000000000000000e+00	2.000000000000000000e+00	0.000000000000000000e+00	0.000000000000000000e+00	0.000000000000000000e+00
3.100000000000000000e+01	2.900000000000000000e+01	2.699999999999999645e+01	3.700000000000000000e+01	4.300000000000000000e+01	4.600000000000000000e+01	4.100000000000000000e+01	5.100000000000000000e+01	6.200000000000000000e+01	7.100000000000000000e+01	6.700000000000000000e+01	7.400000000000000000e+01	7.900000000000000000e+01	6.900000000000000000e+01	4.900000000000000000e+01	4.400000000000000000e+01	2.400000000000000000e+01	2.300000000000000000e+01	1.500000000000000000e+01	1.300000000000000178e+01	8.000000000000000000e+00	1.600000000000000000e+01	1.100000000000000000e+01	5.000000000000000000e+00	5.000000000000000000e+00	3.000000000000000000e+00	4.000000000000000000e+00	3.000000000000000000e+00	1.000000000000000000e+00	1.000000000000000000e+00	0.000000000000000000e+00	0.000000000000000000e+00	0.000000000000000000e+00	0.000000000000000000e+00	0.000000000000000000e+00	1.000000000000000000e+00	3.000000000000000000e+00	3.000000000000000000e+00	1.000000000000000000e+00	0.000000000000000000e+00	3.000000000000000000e+00	2.000000000000000000e+00	2.000000000000000000e+00	1.000000000000000000e+00	0.000000000000000000e+00	0.000000000000000000e+00	2.000000000000000000e+00	0.000000000000000000e+00	0.000000000000000000e+00	0.000000000000000000e+00
7.000000000000000000e+00	1.400000000000000000e+01	1.000000000000000000e+01	1.100000000000000000e+01	1.700000000000000000e+01	2.000000000000000000e+01	1.300000000000000000e+01	1.100000000000000000e+01	2.200000000000000000e+01	1.900000000000000000e+01	2.300000000000000000e+01	2.500000000000000000e+01	1.800000000000000000e+01	2.400000000000000000e+01	2.300000000000000000e+01	2.400000000000000000e+01	2.700000000000000000e+01	2.400000000000000000e+01	2.700000000000000000e+01	2.400000000000000000e+01	3.100000000000000000e+01	3.800000000000000000e+01	3.900000000000000000e+01	3.000000000000000000e+01	4.700000000000000000e+01	3.900000000000000000e+01	4.300000000000000000e+01	3.800000000000000000e+01	4.600000000000000000e+01	6.400000000000000000e+01	3.700000000000000000e+01	3.900000000000000000e+01	3.100000000000000000e+01	8.000000000000000000e+00	7.000000000000000000e+00	3.000000000000000000e+00	5.000000000000000000e+00	5.000000000000000000e+00	5.000000000000000000e+00	9.000000000000000000e+00	7.000000000000000000e+00	8.000000000000000000e+00	7.000000000000000000e+00	5.000000000000000000e+00	2.000000000000000000e+00	1.000000000000000000e+00	2.000000000000000000e+00	0.000000000000000000e+00	0.000000000000000000e+00	0.000000000000000000e+00
7.000000000000000000e+00	1.300000000000000000e+01	1.000000000000000000e+01	1.300000000000000000e+01	2.100000000000000355e+01	2.400000000000000000e+01	1.500000000000000000e+01	1.400000000000000000e+01	2.500000000000000000e+01	2.300000000000000000e+01	2.800000000000000000e+01	2.700000000000000000e+01	2.300000000000000000e+01	3.200000000000000000e+01	2.700000000000000000e+01	3.300000000000000000e+01	3.400000000000000000e+01	3.000000000000000000e+01	3.200000000000000000e+01	3.100000000000000000e+01	4.000000000000000000e+01	4.400000000000000000e+01	4.800000000000000000e+01	3.800000000000000000e+01	5.100000000000000000e+01	4.200000000000000711e+01	4.800000000000000000e+01	4.200000000000000711e+01	4.700000000000000000e+01	4.800000000000000000e+01	2.200000000000000000e+01	1.800000000000000000e+01	8.000000000000000000e+00	3.000000000000000000e+00	1.000000000000000000e+00	3.000000000000000000e+00	9.000000000000000000e+00	6.000000000000000000e+00	6.000000000000000000e+00	3.000000000000000000e+00	4.000000000000000000e+00	3.000000000000000000e+00	6.000000000000000000e+00	3.000000000000000000e+00	1.000000000000000000e+00	0.000000000000000000e+00	2.000000000000000000e+00	0.000000000000000000e+00	0.000000000000000000e+00	0.000000000000000000e+00
2.700000000000000355e+01	3.200000000000000000e+01	3.200000000000000000e+01	3.099999999999999645e+01	4.000000000000000000e+01	3.099999999999999645e+01	3.500000000000000000e+01	4.100000000000000000e+01	4.400000000000000000e+01	4.300000000000000000e+01	4.900000000000000000e+01	5.900000000000000000e+01	4.100000000000000000e+01	5.700000000000000711e+01	4.400000000000000000e+01	3.000000000000000000e+01	3.900000000000000000e+01	2.700000000000000355e+01	2.500000000000000000e+01	2.500000000000000000e+01	3.000000000000000000e+01	1.100000000000000000e+01	2.000000000000000000e+01	1.800000000000000000e+01	1.500000000000000000e+01	1.600000000000000000e+01	1.500000000000000000e+01	1.300000000000000000e+01	8.000000000000000000e+00	5.000000000000000000e+00	1.100000000000000000e+01	1.400000000000000000e+01	1.000000000000000000e+01	9.000000000000000000e+00	4.000000000000000000e+00	8.000000000000000000e+00	7.000000000000000000e+00	4.000000000000000000e+00	2.000000000000000000e+00	2.999999999999999556e+00	2.999999999999999556e+00	2.000000000000000000e+00	5.000000000000000000e+00	5.999999999999999112e+00	2.000000000000000000e+00	2.000000000000000000e+00	2.999999999999999556e+00	2.999999999999999556e+00	1.000000000000000000e+00	1.000000000000000000e+00
1.700000000000000000e+01	1.600000000000000000e+01	1.400000000000000000e+01	1.500000000000000000e+01	2.100000000000000000e+01	1.500000000000000000e+01	2.300000000000000000e+01	2.100000000000000000e+01	2.800000000000000000e+01	2.200000000000000000e+01	2.400000000000000000e+01	2.900000000000000000e+01	2.600000000000000000e+01	3.300000000000000000e+01	2.700000000000000000e+01	3.100000000000000000e+01	3.600000000000000000e+01	3.100000000000000000e+01	3.000000000000000000e+01	3.100000000000000000e+01	3.100000000000000000e+01	3.700000000000000000e+01	3.500000000000000000e+01	3.700000000000000000e+01	3.000000000000000000e+01	4.000000000000000000e+01	3.500000000000000000e+01	3.200000000000000000e+01	2.300000000000000000e+01	2.600000000000000000e+01	2.600000000000000000e+01	2.700000000000000000e+01	2.200000000000000000e+01	1.500000000000000000e+01	1.600000000000000000e+01	1.900000000000000000e+01	1.200000000000000000e+01	1.200000000000000000e+01	9.000000000000000000e+00	1.000000000000000000e+01	6.000000000000000000e+00	9.000000000000000000e+00	6.000000000000000000e+00	8.000000000000000000e+00	7.000000000000000000e+00	5.000000000000000000e+00	4.000000000000000000e+00	3.000000000000000000e+00	1.000000000000000000e+00	1.000000000000000000e+00
8.000000000000000000e+00	6.000000000000000000e+00	8.000000000000000000e+00	8.000000000000000000e+00	1.000000000000000000e+01	7.000000000000000000e+00	1.400000000000000000e+01	1.000000000000000000e+01	1.400000000000000000e+01	1.600000000000000000e+01	1.300000000000000000e+01	2.000000000000000000e+01	2.000000000000000000e+01	2.000000000000000000e+01	1.600000000000000000e+01	1.800000000000000000e+01	3.000000000000000000e+01	3.100000000000000000e+01	2.600000000000000000e+01	2.400000000000000000e+01	3.100000000000000000e+01	4.100000000000000000e+01	2.500000000000000000e+01	3.500000000000000000e+01	3.800000000000000000e+01	3.600000000000000000e+01	4.300000000000000000e+01	4.200000000000000000e+01	3.800000000000000000e+01	3.600000000000000000e+01	4.900000000000000000e+01	4.500000000000000000e+01	3.800000000000000000e+01	4.200000000000000000e+01	3.700000000000000000e+01	3.200000000000000000e+01	3.200000000000000000e+01	2.200000000000000000e+01	1.200000000000000000e+01	9.000000000000000000e+00	2.000000000000000000e+00	1.000000000000000000e+00	4.000000000000000000e+00	7.000000000000000000e+00	7.000000000000000000e+00	8.000000000000000000e+00	8.000000000000000000e+00	5.000000000000000000e+00	2.000000000000000000e+00	3.000000000000000000e+00
1.200000000000000000e+01	1.500000000000000000e+01	1.100000000000000000e+01	1.300000000000000000e+01	1.500000000000000000e+01	1.300000000000000000e+01	2.100000000000000355e+01	1.700000000000000000e+01	1.700000000000000000e+01	1.900000000000000000e+01	2.000000000000000000e+01	2.300000000000000000e+01	2.400000000000000000e+01	2.600000000000000000e+01	2.000000000000000000e+01	2.700000000000000000e+01	3.500000000000000000e+01	3.100000000000000000e+01	3.400000000000000000e+01	3.300000000000000000e+01	4.100000000000000000e+01	4.300000000000000000e+01	4.200000000000000711e+01	4.400000000000000000e+01	4.100000000000000000e+01	5.200000000000000000e+01	4.600000000000000000e+01	4.700000000000000000e+01	3.100000000000000000e+01	4.200000000000000711e+01	3.900000000000000000e+01	3.300000000000000000e+01	2.100000000000000355e+01	1.700000000000000000e+01	9.000000000000000000e+00	1.100000000000000000e+01	1.000000000000000000e+00	1.000000000000000000e+00	0.000000000000000000e+00	2.000000000000000000e+00	3.000000000000000000e+00	0.000000000000000000e+00	4.000000000000000000e+00	6.000000000000000000e+00	4.000000000000000000e+00	4.000000000000000000e+00	4.000000000000000000e+00	3.000000000000000000e+00	1.000000000000000000e+00	1.000000000000000000e+00
2.900000000000000000e+01	3.700000000000000000e+01	4.000000000000000000e+01	3.099999999999999645e+01	4.600000000000000000e+01	3.600000000000000000e+01	4.400000000000000000e+01	4.700000000000000000e+01	5.500000000000000000e+01	4.500000000000000000e+01	6.000000000000000000e+01	6.800000000000000000e+01	4.500000000000000000e+01	6.400000000000000000e+01	4.999999999999999289e+01	3.400000000000000000e+01	3.500000000000000000e+01	2.600000000000000000e+01	1.800000000000000000e+01	1.399999999999999822e+01	1.800000000000000000e+01	1.100000000000000000e+01	1.000000000000000000e+01	1.100000000000000000e+01	8.000000000000000000e+00	8.000000000000000000e+00	6.000000000000000000e+00	6.999999999999999112e+00	3.000000000000000000e+00	5.000000000000000000e+00	5.000000000000000000e+00	4.000000000000000000e+00	6.999999999999999112e+00	5.000000000000000000e+00	3.000000000000000000e+00	6.000000000000000000e+00	2.000000000000000000e+00	1.000000000000000000e+00	1.000000000000000000e+00	3.000000000000000000e+00	2.000000000000000000e+00	0.000000000000000000e+00	4.000000000000000000e+00	5.000000000000000000e+00	1.000000000000000000e+00	0.000000000000000000e+00	3.000000000000000000e+00	0.000000000000000000e+00	1.000000000000000000e+00	1.000000000000000000e+00
2.000000000000000000e+01	2.100000000000000000e+01	1.600000000000000000e+01	1.900000000000000000e+01	2.500000000000000000e+01	2.000000000000000000e+01	2.800000000000000355e+01	2.900000000000000000e+01	3.200000000000000000e+01	2.500000000000000000e+01	3.500000000000000000e+01	3.700000000000000000e+01	3.500000000000000000e+01	4.599999999999999289e+01	2.299999999999999645e+01	3.500000000000000000e+01	3.300000000000000000e+01	2.900000000000000000e+01	2.900000000000000000e+01	2.700000000000000000e+01	2.299999999999999645e+01	3.200000000000000000e+01	2.200000000000000000e+01	2.700000000000000000e+01	2.200000000000000000e+01	2.900000000000000000e+01	2.100000000000000000e+01	2.200000000000000000e+01	1.200000000000000000e+01	1.700000000000000000e+01	1.700000000000000000e+01	2.100000000000000000e+01	1.600000000000000000e+01	1.300000000000000000e+01	1.400000000000000178e+01	1.700000000000000000e+01	1.100000000000000000e+01	9.000000000000000000e+00	9.000000000000000000e+00	1.000000000000000000e+01	6.000000000000000000e+00	1.000000000000000000e+01	8.000000000000000000e+00	9.000000000000000000e+00	7.000000000000000888e+00	9.000000000000000000e+00	6.000000000000000000e+00	5.000000000000000000e+00	1.000000000000000000e+00	4.000000000000000000e+00
2.300000000000000000e+01	2.700000000000000000e+01	2.700000000000000000e+01	2.500000000000000355e+01	3.400000000000000000e+01	2.700000000000000000e+01	3.000000000000000000e+01	4.000000000000000000e+01	3.600000000000000000e+01	3.500000000000000000e+01	4.900000000000000000e+01	5.300000000000000711e+01	4.000000000000000000e+01	5.100000000000000000e+01	3.500000000000000000e+01	3.100000000000000000e+01	3.500000000000000000e+01	2.500000000000000355e+01	2.500000000000000355e+01	2.400000000000000000e+01	2.700000000000000000e+01	1.800000000000000000e+01	2.100000000000000000e+01	2.200000000000000000e+01	1.800000000000000000e+01	1.800000000000000000e+01	1.500000000000000000e+01	1.500000000000000000e+01	1.000000000000000000e+01	9.000000000000000000e+00	1.300000000000000000e+01	1.700000000000000000e+01	1.100000000000000000e+01	8.000000000000000000e+00	8.000000000000000000e+00	9.000000000000000000e+00	7.000000000000000000e+00	6.000000000000000000e+00	5.000000000000000000e+00	8.000000000000000000e+00	3.000000000000000000e+00	5.000000000000000000e+00	5.000000000000000000e+00	8.000000000000000000e+00	5.000000000000000000e+00	5.000000000000000000e+00	4.000000000000000000e+00	4.000000000000000000e+00	1.000000000000000000e+00	4.000000000000000000e+00
1.200000000000000000e+01	1.300000000000000000e+01	1.300000000000000000e+01	1.200000000000000000e+01	1.200000000000000000e+01	1.200000000000000000e+01	2.200000000000000000e+01	1.700000000000000000e+01	1.900000000000000000e+01	1.900000000000000000e+01	1.600000000000000000e+01	2.400000000000000000e+01	2.500000000000000000e+01	2.400000000000000000e+01	2.200000000000000000e+01	2.400000000000000000e+01	2.900000000000000000e+01	3.899999999999999289e+01	3.500000000000000000e+01	3.000000000000000000e+01	4.000000000000000000e+01	4.500000000000000000e+01	4.200000000000000000e+01	3.899999999999999289e+01	4.700000000000000000e+01	5.300000000000000000e+01	4.700000000000000000e+01	5.200000000000000000e+01	3.899999999999999289e+01	4.400000000000000000e+01	3.700000000000000000e+01	3.600000000000000000e+01	2.000000000000000000e+01	8.000000000000000000e+00	2.000000000000000000e+00	4.000000000000000000e+00	1.000000000000000000e+00	2.000000000000000000e+00	2.000000000000000000e+00	4.000000000000000000e+00	3.000000000000000000e+00	5.000000000000000000e+00	5.000000000000000000e+00	7.000000000000000000e+00	5.000000000000000000e+00	2.000000000000000000e+00	3.000000000000000000e+00	0.000000000000000000e+00	1.000000000000000000e+00	0.000000000000000000e+00
3.400000000000000000e+01	3.900000000000000000e+01	4.300000000000000000e+01	3.700000000000000000e+01	5.200000000000000000e+01	3.500000000000000000e+01	5.100000000000000000e+01	5.699999999999999289e+01	6.000000000000000000e+01	5.500000000000000711e+01	7.000000000000000000e+01	7.500000000000000000e+01	5.699999999999999289e+01	7.500000000000000000e+01	6.200000000000000000e+01	3.900000000000000000e+01	2.600000000000000000e+01	1.800000000000000000e+01	1.300000000000000000e+01	8.000000000000000000e+00	4.000000000000000000e+00	3.000000000000000000e+00	2.000000000000000000e+00	0.000000000000000000e+00	1.000000000000000000e+00	0.000000000000000000e+00	2.000000000000000000e+00	3.000000000000000000e+00	2.000000000000000000e+00	4.000000000000000000e+00	5.000000000000000000e+00	5.000000000000000000e+00	6.000000000000000000e+00	5.000000000000000000e+00	3.000000000000000000e+00	5.000000000000000000e+00	1.000000000000000000e+00	1.000000000000000000e+00	0.000000000000000000e+00	1.000000000000000000e+00	1.000000000000000000e+00	0.000000000000000000e+00	0.000000000000000000e+00	2.000000000000000000e+00	0.000000000000000000e+00	0.000000000000000000e+00	0.000000000000000000e+00	0.000000000000000000e+00	1.000000000000000000e+00	1.000000000000000000e+00
8.000000000000000000e+00	4.000000000000000000e+00	8.000000000000000000e+00	7.000000000000000000e+00	7.000000000000000000e+00	7.000000000000000000e+00	1.400000000000000000e+01	9.000000000000000000e+00	1.400000000000000000e+01	1.400000000000000000e+01	1.200000000000000000e+01	1.900000000000000000e+01	2.100000000000000000e+01	1.600000000000000000e+01	1.700000000000000000e+01	1.600000000000000000e+01	2.600000000000000000e+01	3.100000000000000000e+01	2.400000000000000000e+01	2.400000000000000000e+01	2.800000000000000000e+01	4.100000000000000000e+01	2.000000000000000000e+01	3.200000000000000000e+01	3.600000000000000000e+01	3.600000000000000000e+01	3.600000000000000000e+01	3.700000000000000000e+01	3.700000000000000000e+01	2.800000000000000000e+01	3.500000000000000000e+01	4.000000000000000000e+01	3.700000000000000000e+01	2.500000000000000000e+01	2.900000000000000000e+01	3.300000000000000000e+01	2.500000000000000000e+01	2.400000000000000000e+01	1.700000000000000000e+01	2.500000000000000000e+01	2.600000000000000000e+01	2.300000000000000000e+01	1.900000000000000000e+01	1.900000000000000000e+01	1.500000000000000000e+01	1.700000000000000000e+01	1.000000000000000000e+01	6.000000000000000000e+00	3.000000000000000000e+00	3.000000000000000000e+00
3.600000000000000000e+01	4.000000000000000000e+01	4.300000000000000000e+01	3.600000000000000000e+01	5.400000000000000000e+01	3.700000000000000000e+01	5.200000000000000000e+01	5.500000000000000711e+01	6.500000000000000000e+01	5.200000000000000000e+01	7.300000000000000000e+01	7.600000000000000000e+01	5.799999999999999289e+01	7.400000000000000000e+01	6.400000000000000000e+01	3.300000000000000000e+01	2.300000000000000000e+01	9.000000000000000000e+00	4.000000000000000000e+00	1.000000000000000000e+00	1.000000000000000000e+00	1.000000000000000000e+00	4.000000000000000000e+00	5.000000000000000000e+00	6.000000000000000000e+00	8.000000000000000000e+00	6.000000000000000000e+00	8.000000000000000000e+00	3.000000000000000000e+00	4.000000000000000000e+00	5.000000000000000000e+00	3.000000000000000000e+00	4.000000000000000000e+00	2.000000000000000000e+00	0.000000000000000000e+00	0.000000000000000000e+00	0.000000000000000000e+00	0.000000000000000000e+00	0.000000000000000000e+00	2.000000000000000000e+00	2.000000000000000000e+00	1.000000000000000000e+00	4.000000000000000000e+00	5.000000000000000000e+00	1.000000000000000000e+00	0.000000000000000000e+00	0.000000000000000000e+00	0.000000000000000000e+00	0.000000000000000000e+00	0.000000000000000000e+00
8.000000000000000000e+00	4.000000000000000000e+00	6.000000000000000000e+00	7.000000000000000000e+00	3.000000000000000000e+00	6.000000000000000000e+00	1.300000000000000000e+01	8.000000000000000000e+00	1.300000000000000000e+01	1.200000000000000000e+01	9.000000000000000000e+00	1.600000000000000000e+01	2.200000000000000000e+01	1.500000000000000000e+01	1.400000000000000000e+01	1.200000000000000000e+01	1.900000000000000000e+01	2.600000000000000000e+01	2.400000000000000000e+01	2.000000000000000000e+01	2.400000000000000000e+01	3.300000000000000000e+01	1.700000000000000000e+01	2.500000000000000000e+01	2.900000000000000000e+01	3.400000000000000000e+01	3.100000000000000000e+01	3.700000000000000000e+01	3.000000000000000000e+01	2.800000000000000000e+01	2.800000000000000000e+01	3.800000000000000000e+01	2.900000000000000000e+01	2.600000000000000000e+01	2.700000000000000000e+01	3.100000000000000000e+01	2.300000000000000000e+01	2.400000000000000000e+01	2.200000000000000000e+01	2.500000000000000000e+01	2.200000000000000000e+01	2.700000000000000000e+01	2.800000000000000000e+01	1.500000000000000000e+01	2.800000000000000000e+01	2.300000000000000000e+01	1.800000000000000000e+01	1.500000000000000000e+01	1.300000000000000000e+01	8.000000000000000000e+00
9.000000000000000000e+00	7.000000000000000000e+00	8.000000000000000000e+00	8.000000000000000000e+00	1.000000000000000000e+01	8.000000000000000000e+00	1.400000000000000000e+01	1.000000000000000000e+01	1.500000000000000000e+01	1.700000000000000000e+01	1.300000000000000000e+01	2.000000000000000000e+01	2.200000000000000000e+01	2.000000000000000000e+01	1.600000000000000000e+01	1.800000000000000000e+01	3.000000000000000000e+01	3.200000000000000000e+01	3.000000000000000000e+01	2.300000000000000000e+01	3.100000000000000000e+01	4.100000000000000000e+01	2.700000000000000000e+01	3.500000000000000000e+01	3.900000000000000000e+01	4.300000000000000000e+01	4.000000000000000000e+01	4.400000000000000000e+01	3.800000000000000000e+01	3.900000000000000000e+01	5.400000000000000000e+01	4.100000000000000000e+01	3.900000000000000000e+01	4.400000000000000000e+01	3.800000000000000000e+01	2.800000000000000000e+01	1.700000000000000000e+01	1.000000000000000000e+01	4.000000000000000000e+00	1.000000000000000000e+01	8.000000000000000000e+00	1.700000000000000000e+01	9.000000000000000000e+00	1.000000000000000000e+01	6.000000000000000000e+00	1.000000000000000000e+00	0.000000000000000000e+00	0.000000000000000000e+00	1.000000000000000000e+00	1.000000000000000000e+00
1.700000000000000000e+01	1.800000000000000000e+01	1.300000000000000000e+01	1.600000000000000000e+01	2.200000000000000000e+01	1.800000000000000000e+01	2.500000000000000355e+01	2.500000000000000355e+01	2.799999999999999645e+01	2.100000000000000000e+01	2.700000000000000000e+01	2.799999999999999645e+01	3.000000000000000000e+01	3.500000000000000000e+01	2.300000000000000000e+01	2.700000000000000000e+01	3.400000000000000000e+01	2.400000000000000000e+01	2.600000000000000000e+01	2.700000000000000000e+01	2.400000000000000000e+01	3.000000000000000000e+01	2.200000000000000000e+01	2.400000000000000000e+01	2.200000000000000000e+01	2.900000000000000000e+01	2.500000000000000355e+01	2.100000000000000000e+01	1.500000000000000000e+01	1.300000000000000000e+01	2.100000000000000000e+01	2.000000000000000000e+01	1.900000000000000000e+01	1.100000000000000000e+01	1.500000000000000000e+01	1.500000000000000000e+01	1.300000000000000000e+01	1.399999999999999822e+01	6.999999999999999112e+00	1.000000000000000000e+01	1.100000000000000000e+01	1.500000000000000000e+01	8.000000000000000000e+00	1.300000000000000000e+01	9.000000000000000000e+00	1.200000000000000000e+01	1.000000000000000000e+01	6.999999999999999112e+00	4.000000000000000000e+00	5.000000000000000000e+00
3.200000000000000000e+01	3.800000000000000000e+01	4.200000000000000000e+01	3.500000000000000000e+01	5.000000000000000000e+01	3.500000000000000000e+01	4.800000000000000000e+01	5.200000000000000711e+01	5.899999999999999289e+01	5.200000000000000711e+01	6.300000000000000000e+01	7.000000000000000000e+01	5.600000000000000000e+01	6.800000000000000000e+01	6.100000000000000000e+01	3.500000000000000000e+01	3.000000000000000000e+01	2.500000000000000000e+01	1.800000000000000000e+01	1.000000000000000000e+01	1.400000000000000000e+01	1.000000000000000000e+01	1.300000000000000178e+01	8.000000000000000000e+00	8.000000000000000000e+00	7.000000000000000000e+00	5.000000000000000000e+00	3.000000000000000000e+00	2.000000000000000000e+00	4.000000000000000000e+00	4.000000000000000000e+00	4.000000000000000000e+00	4.000000000000000000e+00	1.000000000000000000e+00	1.000000000000000000e+00	2.000000000000000000e+00	1.000000000000000000e+00	1.000000000000000000e+00	0.000000000000000000e+00	1.000000000000000000e+00	2.000000000000000000e+00	0.000000000000000000e+00	1.000000000000000000e+00	2.000000000000000000e+00	1.000000000000000000e+00	0.000000000000000000e+00	0.000000000000000000e+00	0.000000000000000000e+00	0.000000000000000000e+00	0.000000000000000000e+00
1.400000000000000000e+01	1.500000000000000000e+01	1.300000000000000000e+01	1.400000000000000000e+01	1.800000000000000000e+01	1.500000000000000000e+01	2.200000000000000000e+01	1.700000000000000000e+01	2.100000000000000355e+01	2.000000000000000000e+01	2.200000000000000000e+01	2.500000000000000000e+01	2.600000000000000000e+01	2.700000000000000000e+01	2.300000000000000000e+01	3.000000000000000000e+01	3.700000000000000000e+01	3.800000000000000000e+01	3.500000000000000000e+01	3.600000000000000000e+01	4.300000000000000000e+01	4.400000000000000000e+01	4.600000000000000000e+01	5.800000000000000000e+01	5.299999999999999289e+01	4.900000000000000000e+01	5.299999999999999289e+01	5.000000000000000000e+01	2.200000000000000000e+01	7.000000000000000000e+00	1.300000000000000000e+01	1.700000000000000000e+01	1.700000000000000000e+01	1.600000000000000000e+01	9.000000000000000000e+00	9.000000000000000000e+00	1.000000000000000000e+00	1.000000000000000000e+00	1.000000000000000000e+00	2.000000000000000000e+00	4.000000000000000000e+00	3.000000000000000000e+00	4.000000000000000000e+00	7.000000000000000000e+00	1.000000000000000000e+00	0.000000000000000000e+00	0.000000000000000000e+00	0.000000000000000000e+00	1.000000000000000000e+00	1.000000000000000000e+00
3.200000000000000000e+01	3.800000000000000000e+01	4.200000000000000000e+01	3.500000000000000000e+01	5.000000000000000000e+01	3.500000000000000000e+01	4.800000000000000000e+01	5.200000000000000711e+01	5.899999999999999289e+01	5.200000000000000711e+01	6.400000000000000000e+01	6.900000000000000000e+01	5.600000000000000000e+01	6.800000000000000000e+01	6.000000000000000000e+01	3.500000000000000000e+01	3.000000000000000000e+01	2.400000000000000000e+01	1.800000000000000000e+01	9.000000000000000000e+00	1.400000000000000000e+01	1.000000000000000000e+01	1.300000000000000178e+01	8.000000000000000000e+00	8.000000000000000000e+00	7.000000000000000000e+00	5.000000000000000000e+00	3.000000000000000000e+00	2.000000000000000000e+00	4.000000000000000000e+00	4.000000000000000000e+00	4.000000000000000000e+00	4.000000000000000000e+00	1.000000000000000000e+00	2.000000000000000000e+00	3.000000000000000000e+00	1.000000000000000000e+00	1.000000000000000000e+00	0.000000000000000000e+00	3.000000000000000000e+00	2.000000000000000000e+00	0.000000000000000000e+00	1.000000000000000000e+00	2.000000000000000000e+00	1.000000000000000000e+00	0.000000000000000000e+00	0.000000000000000000e+00	0.000000000000000000e+00	0.000000000000000000e+00	0.000000000000000000e+00
9.000000000000000000e+00	9.000000000000000000e+00	1.000000000000000000e+01	9.000000000000000000e+00	9.000000000000000000e+00	1.000000000000000000e+01	1.600000000000000000e+01	1.300000000000000000e+01	1.700000000000000000e+01	1.600000000000000000e+01	1.600000000000000000e+01	2.100000000000000000e+01	2.300000000000000000e+01	2.100000000000000000e+01	1.800000000000000000e+01	2.100000000000000000e+01	2.700000000000000000e+01	3.500000000000000000e+01	3.000000000000000000e+01	2.600000000000000000e+01	3.000000000000000000e+01	4.100000000000000000e+01	3.100000000000000000e+01	3.400000000000000000e+01	4.100000000000000000e+01	4.700000000000000000e+01	4.000000000000000000e+01	4.600000000000000000e+01	4.100000000000000000e+01	3.500000000000000000e+01	5.400000000000000000e+01	4.399999999999999289e+01	3.700000000000000000e+01	2.700000000000000000e+01	2.900000000000000000e+01	2.800000000000000000e+01	1.700000000000000000e+01	1.000000000000000000e+01	8.000000000000000000e+00	5.000000000000000000e+00	2.000000000000000000e+00	1.000000000000000000e+00	1.000000000000000000e+00	3.000000000000000000e+00	2.000000000000000000e+00	3.000000000000000000e+00	5.000000000000000000e+00	4.000000000000000000e+00	1.000000000000000000e+00	4.000000000000000000e+00
8.000000000000000000e+00	4.000000000000000000e+00	6.000000000000000000e+00	8.000000000000000000e+00	2.000000000000000000e+00	7.000000000000000000e+00	1.300000000000000000e+01	8.000000000000000000e+00	1.400000000000000000e+01	1.200000000000000000e+01	9.000000000000000000e+00	1.800000000000000000e+01	1.900000000000000000e+01	1.600000000000000000e+01	1.500000000000000000e+01	1.200000000000000000e+01	2.400000000000000000e+01	2.600000000000000000e+01	2.300000000000000000e+01	2.000000000000000000e+01	2.600000000000000000e+01	3.500000000000000000e+01	1.600000000000000000e+01	2.800000000000000000e+01	3.200000000000000000e+01	3.200000000000000000e+01	3.300000000000000000e+01	3.800000000000000000e+01	3.300000000000000000e+01	2.600000000000000000e+01	3.300000000000000000e+01	3.700000000000000000e+01	3.600000000000000000e+01	2.400000000000000000e+01	2.900000000000000000e+01	3.300000000000000000e+01	2.500000000000000000e+01	2.400000000000000000e+01	2.100000000000000000e+01	2.600000000000000000e+01	2.900000000000000000e+01	2.700000000000000000e+01	2.200000000000000000e+01	2.300000000000000000e+01	2.200000000000000000e+01	2.300000000000000000e+01	1.400000000000000000e+01	1.300000000000000000e+01	8.000000000000000000e+00	5.000000000000000000e+00
3.100000000000000000e+01	3.200000000000000000e+01	3.600000000000000000e+01	3.100000000000000000e+01	4.700000000000000000e+01	3.300000000000000000e+01	4.100000000000000000e+01	3.900000000000000000e+01	5.100000000000000000e+01	4.400000000000000000e+01	5.600000000000000000e+01	5.900000000000000000e+01	4.600000000000000000e+01	5.900000000000000000e+01	4.500000000000000000e+01	3.500000000000000000e+01	3.500000000000000000e+01	2.500000000000000000e+01	1.900000000000000000e+01	1.800000000000000000e+01	2.200000000000000000e+01	9.000000000000000000e+00	1.300000000000000000e+01	1.400000000000000000e+01	8.000000000000000000e+00	1.200000000000000000e+01	1.000000000000000000e+01	1.000000000000000000e+01	3.000000000000000000e+00	5.000000000000000000e+00	1.000000000000000000e+01	1.000000000000000000e+01	9.000000000000000000e+00	8.000000000000000000e+00	4.000000000000000000e+00	7.000000000000000000e+00	6.000000000000000000e+00	3.000000000000000000e+00	2.000000000000000000e+00	3.000000000000000000e+00	3.000000000000000000e+00	2.000000000000000000e+00	5.000000000000000000e+00	6.000000000000000000e+00	2.000000000000000000e+00	2.000000000000000000e+00	3.000000000000000000e+00	3.000000000000000000e+00	1.000000000000000000e+00	1.000000000000000000e+00
9.000000000000000000e+00	7.000000000000000000e+00	8.000000000000000000e+00	9.000000000000000000e+00	9.000000000000000000e+00	8.000000000000000000e+00	1.400000000000000000e+01	9.000000000000000000e+00	1.600000000000000000e+01	1.600000000000000000e+01	1.400000000000000000e+01	2.100000000000000000e+01	1.900000000000000000e+01	2.100000000000000000e+01	1.700000000000000000e+01	1.800000000000000000e+01	2.899999999999999645e+01	3.300000000000000000e+01	2.700000000000000000e+01	2.300000000000000000e+01	3.100000000000000000e+01	4.000000000000000000e+01	2.700000000000000000e+01	3.400000000000000000e+01	3.700000000000000000e+01	4.000000000000000000e+01	4.400000000000000000e+01	3.900000000000000000e+01	3.800000000000000000e+01	3.600000000000000000e+01	5.300000000000000000e+01	3.800000000000000000e+01	4.100000000000000000e+01	4.000000000000000000e+01	3.400000000000000000e+01	3.500000000000000000e+01	2.899999999999999645e+01	2.100000000000000000e+01	1.500000000000000000e+01	1.200000000000000000e+01	5.000000000000000000e+00	1.000000000000000000e+00	2.000000000000000000e+00	3.000000000000000000e+00	1.000000000000000000e+00	4.000000000000000000e+00	4.000000000000000000e+00	5.000000000000000000e+00	1.000000000000000000e+00	4.000000000000000000e+00
2.599999999999999645e+01	3.200000000000000000e+01	3.100000000000000000e+01	2.800000000000000000e+01	4.000000000000000000e+01	2.900000000000000000e+01	3.400000000000000000e+01	4.100000000000000000e+01	4.000000000000000000e+01	4.200000000000000000e+01	5.000000000000000000e+01	5.400000000000000711e+01	4.400000000000000000e+01	5.300000000000000711e+01	4.000000000000000000e+01	3.400000000000000000e+01	4.000000000000000000e+01	3.000000000000000000e+01	3.000000000000000000e+01	2.700000000000000355e+01	3.300000000000000000e+01	1.299999999999999822e+01	2.200000000000000000e+01	2.200000000000000000e+01	2.100000000000000000e+01	1.900000000000000000e+01	1.500000000000000000e+01	1.500000000000000000e+01	8.000000000000000000e+00	6.000000000000000000e+00	1.200000000000000000e+01	1.500000000000000000e+01	1.000000000000000000e+01	9.000000000000000000e+00	4.000000000000000000e+00	1.000000000000000000e+01	4.000000000000000000e+00	3.000000000000000000e+00	2.000000000000000000e+00	3.000000000000000000e+00	3.000000000000000000e+00	1.000000000000000000e+00	4.000000000000000000e+00	6.000000000000000000e+00	1.000000000000000000e+00	1.000000000000000000e+00	3.000000000000000000e+00	0.000000000000000000e+00	1.000000000000000000e+00	1.000000000000000000e+00
1.300000000000000000e+01	1.400000000000000000e+01	1.400000000000000000e+01	1.300000000000000000e+01	1.700000000000000000e+01	1.300000000000000000e+01	2.100000000000000355e+01	1.900000000000000000e+01	2.100000000000000355e+01	2.000000000000000000e+01	2.000000000000000000e+01	2.300000000000000000e+01	2.600000000000000000e+01	2.700000000000000000e+01	2.000000000000000000e+01	3.000000000000000000e+01	3.100000000000000000e+01	3.800000000000000000e+01	3.600000000000000000e+01	3.400000000000000000e+01	4.000000000000000000e+01	4.500000000000000000e+01	4.800000000000000000e+01	5.200000000000000000e+01	4.600000000000000000e+01	5.299999999999999289e+01	5.200000000000000000e+01	4.900000000000000000e+01	2.900000000000000000e+01	2.000000000000000000e+01	1.200000000000000000e+01	1.600000000000000000e+01	1.300000000000000000e+01	1.600000000000000000e+01	1.300000000000000000e+01	1.400000000000000000e+01	8.000000000000000000e+00	3.000000000000000000e+00	1.000000000000000000e+00	2.000000000000000000e+00	2.000000000000000000e+00	1.000000000000000000e+00	4.000000000000000000e+00	7.000000000000000000e+00	4.000000000000000000e+00	2.000000000000000000e+00	3.000000000000000000e+00	1.000000000000000000e+00	1.000000000000000000e+00	1.000000000000000000e+00
2.000000000000000000e+01	2.100000000000000000e+01	1.600000000000000000e+01	1.900000000000000000e+01	2.500000000000000000e+01	1.900000000000000000e+01	2.800000000000000355e+01	2.500000000000000000e+01	3.500000000000000000e+01	2.600000000000000000e+01	3.600000000000000000e+01	3.400000000000000000e+01	3.700000000000000000e+01	4.500000000000000000e+01	2.400000000000000000e+01	3.099999999999999645e+01	3.400000000000000000e+01	2.600000000000000000e+01	2.500000000000000000e+01	2.600000000000000000e+01	2.200000000000000000e+01	2.700000000000000000e+01	1.800000000000000000e+01	2.299999999999999645e+01	1.900000000000000000e+01	2.200000000000000000e+01	2.299999999999999645e+01	1.600000000000000000e+01	1.300000000000000000e+01	9.000000000000000000e+00	1.700000000000000000e+01	1.800000000000000000e+01	1.500000000000000000e+01	9.000000000000000000e+00	1.200000000000000000e+01	1.400000000000000178e+01	1.300000000000000000e+01	1.200000000000000000e+01	6.000000000000000000e+00	1.000000000000000000e+01	8.000000000000000000e+00	1.100000000000000000e+01	8.000000000000000000e+00	1.000000000000000000e+01	7.000000000000000888e+00	9.000000000000000000e+00	9.000000000000000000e+00	8.000000000000000000e+00	3.000000000000000000e+00	4.000000000000000000e+00
1.400000000000000000e+01	1.300000000000000000e+01	1.500000000000000178e+01	1.400000000000000000e+01	1.600000000000000000e+01	1.400000000000000000e+01	2.300000000000000000e+01	1.700000000000000000e+01	2.400000000000000000e+01	2.000000000000000000e+01	2.200000000000000000e+01	2.300000000000000000e+01	2.800000000000000000e+01	2.500000000000000000e+01	1.600000000000000000e+01	2.200000000000000000e+01	2.700000000000000000e+01	3.000000000000000355e+01	2.600000000000000000e+01	2.600000000000000000e+01	2.700000000000000000e+01	3.800000000000000000e+01	2.700000000000000000e+01	2.900000000000000000e+01	3.400000000000000000e+01	4.300000000000000000e+01	3.300000000000000000e+01	3.100000000000000000e+01	2.600000000000000000e+01	1.800000000000000000e+01	3.100000000000000000e+01	2.200000000000000000e+01	2.600000000000000000e+01	1.500000000000000178e+01	1.500000000000000178e+01	1.700000000000000000e+01	1.600000000000000000e+01	1.500000000000000178e+01	7.000000000000000000e+00	1.100000000000000000e+01	1.300000000000000000e+01	1.800000000000000000e+01	1.300000000000000000e+01	1.100000000000000000e+01	1.000000000000000000e+01	1.600000000000000000e+01	1.000000000000000000e+01	7.000000000000000000e+00	5.000000000000000000e+00	4.000000000000000000e+00
1.900000000000000000e+01	2.000000000000000000e+01	1.300000000000000000e+01	1.600000000000000000e+01	2.500000000000000355e+01	1.900000000000000000e+01	2.700000000000000000e+01	2.300000000000000000e+01	3.300000000000000000e+01	2.100000000000000000e+01	2.900000000000000000e+01	3.000000000000000000e+01	3.100000000000000000e+01	4.300000000000000000e+01	2.799999999999999645e+01	3.600000000000000000e+01	4.200000000000000000e+01	3.900000000000000000e+01	3.700000000000000000e+01	3.400000000000000000e+01	3.800000000000000000e+01	4.400000000000000000e+01	3.900000000000000000e+01	4.400000000000000000e+01	3.700000000000000000e+01	3.800000000000000000e+01	3.800000000000000000e+01	3.300000000000000000e+01	2.300000000000000000e+01	2.000000000000000000e+01	2.200000000000000000e+01	1.800000000000000000e+01	1.399999999999999822e+01	8.000000000000000000e+00	6.000000000000000000e+00	9.000000000000000000e+00	1.000000000000000000e+00	2.000000000000000000e+00	0.000000000000000000e+00	1.000000000000000000e+00	0.000000000000000000e+00	1.000000000000000000e+00	0.000000000000000000e+00	2.000000000000000000e+00	0.000000000000000000e+00	0.000000000000000000e+00	0.000000000000000000e+00	0.000000000000000000e+00	1.000000000000000000e+00	1.000000000000000000e+00
8.000000000000000000e+00	4.000000000000000000e+00	8.000000000000000000e+00	8.000000000000000000e+00	4.000000000000000000e+00	7.000000000000000000e+00	1.300000000000000000e+01	8.000000000000000000e+00	1.300000000000000000e+01	1.400000000000000000e+01	1.000000000000000000e+01	1.900000000000000000e+01	2.000000000000000000e+01	1.500000000000000000e+01	1.700000000000000000e+01	1.500000000000000000e+01	2.400000000000000000e+01	2.900000000000000000e+01	2.300000000000000000e+01	2.400000000000000000e+01	2.800000000000000000e+01	3.800000000000000000e+01	2.000000000000000000e+01	3.400000000000000000e+01	3.500000000000000000e+01	3.400000000000000000e+01	3.600000000000000000e+01	4.300000000000000000e+01	3.600000000000000000e+01	3.100000000000000000e+01	3.900000000000000000e+01	4.100000000000000000e+01	4.200000000000000000e+01	3.000000000000000000e+01	3.300000000000000000e+01	3.600000000000000000e+01	3.700000000000000000e+01	2.800000000000000000e+01	2.100000000000000000e+01	3.200000000000000000e+01	2.500000000000000000e+01	1.900000000000000000e+01	1.200000000000000000e+01	8.000000000000000000e+00	1.000000000000000000e+00	1.000000000000000000e+00	4.000000000000000000e+00	5.000000000000000000e+00	2.000000000000000000e+00	5.000000000000000000e+00
3.000000000000000000e+01	3.600000000000000000e+01	4.000000000000000000e+01	3.000000000000000000e+01	5.000000000000000000e+01	3.700000000000000000e+01	4.300000000000000000e+01	4.700000000000000000e+01	5.600000000000000000e+01	4.600000000000000000e+01	5.900000000000000000e+01	6.900000000000000000e+01	4.600000000000000000e+01	6.800000000000000000e+01	5.499999999999999289e+01	3.700000000000000000e+01	3.800000000000000000e+01	2.100000000000000000e+01	1.200000000000000000e+01	1.000000000000000000e+01	1.000000000000000000e+01	7.000000000000000000e+00	1.100000000000000000e+01	1.200000000000000000e+01	7.000000000000000000e+00	9.000000000000000000e+00	9.000000000000000000e+00	1.000000000000000000e+01	9.000000000000000000e+00	5.000000000000000000e+00	1.400000000000000000e+01	7.999999999999999112e+00	1.100000000000000000e+01	7.000000000000000000e+00	3.999999999999999556e+00	9.000000000000000000e+00	1.999999999999999778e+00	9.999999999999998890e-01	9.999999999999998890e-01	3.000000000000000000e+00	1.999999999999999778e+00	0.000000000000000000e+00	9.999999999999998890e-01	1.999999999999999778e+00	9.999999999999998890e-01	0.000000000000000000e+00	0.000000000000000000e+00	0.000000000000000000e+00	9.999999999999998890e-01	0.000000000000000000e+00
1.000000000000000000e+01	7.000000000000000000e+00	9.000000000000000000e+00	5.000000000000000000e+00	1.300000000000000000e+01	1.200000000000000000e+01	1.300000000000000000e+01	1.500000000000000000e+01	1.000000000000000000e+01	1.700000000000000000e+01	1.600000000000000000e+01	1.200000000000000000e+01	1.600000000000000000e+01	2.100000000000000000e+01	2.100000000000000000e+01	2.000000000000000000e+01	2.100000000000000000e+01	1.900000000000000000e+01	3.700000000000000000e+01	3.200000000000000000e+01	2.800000000000000000e+01	3.500000000000000000e+01	2.800000000000000000e+01	2.700000000000000000e+01	2.900000000000000000e+01	2.600000000000000000e+01	3.000000000000000000e+01	2.300000000000000000e+01	3.200000000000000000e+01	3.300000000000000000e+01	2.900000000000000000e+01	1.900000000000000000e+01	3.400000000000000000e+01	2.600000000000000000e+01	2.300000000000000000e+01	2.700000000000000000e+01	1.700000000000000000e+01	1.500000000000000000e+01	1.400000000000000000e+01	1.600000000000000000e+01	1.600000000000000000e+01	1.099999999999999822e+01	1.300000000000000000e+01	1.300000000000000000e+01	1.200000000000000000e+01	8.000000000000000000e+00	7.000000000000000000e+00	5.000000000000000000e+00	7.000000000000000000e+00	7.000000000000000000e+00
1.100000000000000000e+01	9.000000000000000000e+00	1.100000000000000000e+01	5.000000000000000000e+00	1.300000000000000000e+01	1.600000000000000000e+01	1.500000000000000000e+01	1.500000000000000000e+01	1.600000000000000000e+01	2.300000000000000000e+01	1.800000000000000000e+01	1.600000000000000000e+01	2.700000000000000000e+01	2.600000000000000000e+01	2.600000000000000000e+01	2.600000000000000000e+01	3.200000000000000000e+01	2.500000000000000000e+01	4.200000000000000000e+01	4.100000000000000000e+01	4.000000000000000000e+01	3.800000000000000000e+01	3.600000000000000000e+01	4.000000000000000000e+01	2.700000000000000000e+01	3.600000000000000000e+01	3.500000000000000000e+01	3.400000000000000000e+01	3.600000000000000000e+01	3.000000000000000000e+01	2.800000000000000000e+01	2.200000000000000000e+01	3.300000000000000000e+01	2.400000000000000000e+01	2.500000000000000000e+01	2.400000000000000000e+01	1.200000000000000000e+01	9.000000000000000000e+00	7.000000000000000000e+00	9.000000000000000000e+00	4.000000000000000000e+00	2.000000000000000000e+00	3.000000000000000000e+00	2.000000000000000000e+00	2.000000000000000000e+00	4.000000000000000000e+00	1.000000000000000000e+00	1.000000000000000000e+00	0.000000000000000000e+00	0.000000000000000000e+00
8.000000000000000000e+00	5.000000000000000000e+00	6.000000000000000000e+00	2.000000000000000000e+00	9.000000000000000000e+00	9.000000000000000000e+00	1.000000000000000000e+01	1.200000000000000000e+01	7.000000000000000000e+00	1.500000000000000000e+01	1.600000000000000000e+01	1.100000000000000000e+01	1.600000000000000000e+01	1.400000000000000000e+01	1.700000000000000000e+01	2.000000000000000000e+01	2.000000000000000000e+01	1.800000000000000000e+01	3.400000000000000000e+01	2.400000000000000000e+01	2.700000000000000000e+01	3.400000000000000000e+01	2.300000000000000000e+01	2.700000000000000000e+01	2.700000000000000000e+01	2.600000000000000000e+01	3.000000000000000000e+01	2.000000000000000000e+01	3.500000000000000000e+01	3.400000000000000000e+01	3.500000000000000000e+01	2.300000000000000000e+01	4.100000000000000000e+01	3.600000000000000000e+01	2.900000000000000000e+01	3.600000000000000000e+01	2.600000000000000000e+01	2.600000000000000000e+01	2.600000000000000000e+01	2.400000000000000000e+01	2.300000000000000000e+01	2.600000000000000000e+01	1.800000000000000000e+01	1.700000000000000000e+01	1.000000000000000000e+01	7.000000000000000000e+00	4.000000000000000000e+00	1.000000000000000000e+00	0.000000000000000000e+00	1.000000000000000000e+00
9.000000000000000000e+00	6.000000000000000000e+00	6.000000000000000000e+00	5.000000000000000000e+00	1.000000000000000000e+01	1.000000000000000000e+01	1.000000000000000000e+01	1.200000000000000000e+01	1.000000000000000000e+01	2.000000000000000000e+01	1.400000000000000000e+01	1.200000000000000000e+01	1.200000000000000000e+01	2.200000000000000000e+01	2.200000000000000000e+01	2.000000000000000000e+01	2.100000000000000000e+01	1.900000000000000000e+01	3.700000000000000000e+01	3.000000000000000000e+01	3.200000000000000000e+01	3.000000000000000000e+01	3.300000000000000000e+01	2.400000000000000000e+01	3.600000000000000000e+01	2.900000000000000000e+01	3.200000000000000000e+01	3.200000000000000000e+01	3.300000000000000000e+01	3.800000000000000000e+01	3.900000000000000000e+01	3.400000000000000000e+01	4.900000000000000000e+01	3.600000000000000000e+01	2.800000000000000000e+01	2.200000000000000000e+01	1.000000000000000000e+01	6.000000000000000000e+00	1.000000000000000000e+01	1.400000000000000000e+01	1.700000000000000000e+01	1.500000000000000000e+01	1.200000000000000000e+01	1.800000000000000000e+01	9.000000000000000000e+00	9.000000000000000000e+00	4.000000000000000000e+00	2.000000000000000000e+00	0.000000000000000000e+00	0.000000000000000000e+00
9.000000000000000000e+00	5.000000000000000000e+00	6.000000000000000000e+00	4.000000000000000000e+00	9.000000000000000000e+00	8.000000000000000000e+00	1.000000000000000000e+01	1.100000000000000000e+01	1.000000000000000000e+01	1.700000000000000000e+01	1.600000000000000000e+01	1.200000000000000000e+01	1.100000000000000000e+01	2.100000000000000000e+01	2.100000000000000000e+01	2.100000000000000000e+01	1.900000000000000000e+01	1.800000000000000000e+01	3.300000000000000000e+01	2.900000000000000000e+01	3.200000000000000000e+01	3.000000000000000000e+01	3.100000000000000000e+01	2.500000000000000000e+01	3.500000000000000000e+01	2.700000000000000000e+01	2.600000000000000000e+01	3.200000000000000000e+01	3.300000000000000000e+01	3.800000000000000000e+01	3.600000000000000000e+01	3.100000000000000000e+01	4.600000000000000000e+01	3.400000000000000000e+01	3.100000000000000000e+01	3.400000000000000000e+01	3.300000000000000000e+01	2.700000000000000000e+01	2.700000000000000000e+01	2.400000000000000000e+01	2.200000000000000000e+01	1.400000000000000000e+01	1.100000000000000000e+01	6.000000000000000000e+00	1.000000000000000000e+00	4.000000000000000000e+00	2.000000000000000000e+00	4.000000000000000000e+00	3.000000000000000000e+00	0.000000000000000000e+00
1.100000000000000000e+01	8.000000000000000000e+00	1.100000000000000000e+01	5.000000000000000000e+00	1.200000000000000000e+01	1.600000000000000000e+01	1.500000000000000000e+01	1.500000000000000000e+01	1.600000000000000000e+01	2.100000000000000000e+01	1.700000000000000000e+01	1.500000000000000000e+01	2.300000000000000000e+01	2.400000000000000000e+01	2.500000000000000000e+01	2.600000000000000000e+01	3.200000000000000000e+01	2.400000000000000000e+01	4.200000000000000000e+01	4.000000000000000000e+01	4.100000000000000000e+01	3.800000000000000000e+01	3.700000000000000000e+01	4.200000000000000000e+01	3.200000000000000000e+01	4.200000000000000000e+01	4.800000000000000000e+01	4.300000000000000000e+01	4.700000000000000000e+01	4.100000000000000000e+01	2.400000000000000000e+01	1.400000000000000000e+01	1.800000000000000000e+01	1.200000000000000000e+01	2.300000000000000000e+01	2.500000000000000000e+01	1.400000000000000000e+01	1.100000000000000000e+01	1.000000000000000000e+01	9.000000000000000000e+00	3.000000000000000000e+00	1.000000000000000000e+00	1.000000000000000000e+00	2.000000000000000000e+00	5.000000000000000000e+00	4.000000000000000000e+00	4.000000000000000000e+00	3.000000000000000000e+00	1.000000000000000000e+00	0.000000000000000000e+00
1.100000000000000000e+01	8.000000000000000000e+00	1.100000000000000000e+01	5.000000000000000000e+00	1.200000000000000000e+01	1.700000000000000000e+01	1.400000000000000000e+01	1.600000000000000000e+01	1.200000000000000000e+01	2.600000000000000000e+01	1.700000000000000000e+01	1.500000000000000000e+01	2.700000000000000000e+01	2.400000000000000000e+01	2.800000000000000000e+01	2.500000000000000000e+01	3.000000000000000000e+01	2.500000000000000000e+01	4.100000000000000000e+01	4.200000000000000000e+01	3.500000000000000000e+01	4.200000000000000000e+01	3.700000000000000000e+01	3.700000000000000000e+01	3.500000000000000000e+01	3.200000000000000000e+01	2.900000000000000000e+01	2.300000000000000000e+01	2.000000000000000000e+01	1.100000000000000000e+01	1.000000000000000000e+01	8.000000000000000000e+00	2.100000000000000000e+01	1.700000000000000000e+01	2.000000000000000000e+01	2.300000000000000000e+01	1.900000000000000000e+01	1.400000000000000000e+01	1.600000000000000000e+01	1.300000000000000000e+01	1.100000000000000000e+01	6.000000000000000000e+00	7.000000000000000000e+00	4.000000000000000000e+00	3.000000000000000000e+00	7.000000000000000000e+00	5.000000000000000000e+00	3.000000000000000000e+00	6.000000000000000000e+00	5.000000000000000000e+00
1.000000000000000000e+01	7.000000000000000000e+00	9.000000000000000000e+00	5.000000000000000000e+00	1.100000000000000000e+01	1.400000000000000000e+01	1.200000000000000000e+01	1.500000000000000000e+01	9.000000000000000000e+00	1.900000000000000000e+01	1.500000000000000000e+01	1.300000000000000000e+01	1.600000000000000000e+01	1.800000000000000000e+01	2.500000000000000000e+01	2.100000000000000000e+01	2.300000000000000000e+01	2.200000000000000000e+01	3.600000000000000000e+01	3.400000000000000000e+01	3.100000000000000000e+01	3.600000000000000000e+01	3.000000000000000000e+01	3.200000000000000000e+01	3.100000000000000000e+01	3.100000000000000000e+01	3.800000000000000000e+01	2.800000000000000000e+01	3.600000000000000000e+01	3.700000000000000000e+01	4.400000000000000000e+01	2.800000000000000000e+01	4.400000000000000000e+01	3.500000000000000000e+01	3.000000000000000000e+01	3.400000000000000000e+01	2.300000000000000000e+01	1.900000000000000000e+01	1.500000000000000000e+01	1.600000000000000000e+01	9.000000000000000000e+00	6.000000000000000000e+00	5.000000000000000000e+00	3.000000000000000000e+00	2.000000000000000000e+00	3.000000000000000000e+00	0.000000000000000000e+00	0.000000000000000000e+00	0.000000000000000000e+00	1.000000000000000000e+00
8.000000000000000000e+00	5.000000000000000000e+00	6.000000000000000000e+00	4.000000000000000000e+00	8.000000000000000000e+00	9.000000000000000000e+00	1.000000000000000000e+01	1.100000000000000000e+01	9.000000000000000000e+00	1.900000000000000000e+01	1.400000000000000000e+01	1.200000000000000000e+01	1.200000000000000000e+01	2.000000000000000000e+01	2.200000000000000000e+01	1.900000000000000000e+01	2.000000000000000000e+01	1.700000000000000000e+01	3.400000000000000000e+01	2.700000000000000000e+01	3.000000000000000000e+01	2.800000000000000000e+01	3.100000000000000000e+01	2.300000000000000000e+01	3.500000000000000000e+01	2.800000000000000000e+01	2.500000000000000000e+01	2.800000000000000000e+01	3.300000000000000000e+01	3.600000000000000000e+01	3.400000000000000000e+01	2.100000000000000000e+01	3.700000000000000000e+01	3.000000000000000000e+01	2.600000000000000000e+01	3.100000000000000000e+01	2.900000000000000000e+01	3.100000000000000000e+01	2.500000000000000000e+01	2.300000000000000000e+01	2.200000000000000000e+01	1.900000000000000000e+01	1.800000000000000000e+01	1.900000000000000000e+01	1.000000000000000000e+01	9.000000000000000000e+00	6.000000000000000000e+00	4.000000000000000000e+00	6.000000000000000000e+00	7.000000000000000000e+00
2.500000000000000000e+01	2.900000000000000000e+01	3.300000000000000000e+01	2.200000000000000000e+01	4.300000000000000000e+01	3.400000000000000000e+01	4.800000000000000000e+01	2.900000000000000000e+01	3.500000000000000000e+01	4.700000000000000000e+01	5.500000000000000000e+01	4.400000000000000000e+01	5.500000000000000000e+01	5.500000000000000000e+01	4.600000000000000000e+01	3.600000000000000000e+01	3.000000000000000000e+01	3.600000000000000000e+01	2.500000000000000000e+01	2.400000000000000000e+01	2.100000000000000000e+01	2.500000000000000000e+01	1.300000000000000000e+01	2.000000000000000000e+01	1.600000000000000000e+01	1.000000000000000000e+01	9.000000000000000000e+00	1.300000000000000000e+01	1.000000000000000000e+01	1.000000000000000000e+01	4.000000000000000000e+00	5.000000000000000000e+00	8.000000000000000000e+00	5.000000000000000000e+00	9.000000000000000000e+00	6.000000000000000000e+00	5.000000000000000000e+00	4.000000000000000000e+00	1.000000000000000000e+00	4.000000000000000000e+00	2.000000000000000000e+00	2.000000000000000000e+00	2.000000000000000000e+00	3.000000000000000000e+00	1.000000000000000000e+00	4.000000000000000000e+00	1.000000000000000000e+00	1.000000000000000000e+00	0.000000000000000000e+00	1.000000000000000000e+00
2.799999999999999645e+01	3.099999999999999645e+01	4.000000000000000000e+01	2.200000000000000000e+01	4.500000000000000000e+01	4.200000000000000000e+01	5.299999999999999289e+01	3.700000000000000000e+01	4.000000000000000000e+01	5.700000000000000000e+01	5.899999999999999289e+01	5.100000000000000000e+01	5.899999999999999289e+01	5.700000000000000000e+01	5.200000000000000000e+01	4.200000000000000000e+01	3.300000000000000000e+01	3.900000000000000000e+01	2.700000000000000000e+01	2.300000000000000000e+01	2.900000000000000000e+01	1.399999999999999822e+01	1.200000000000000000e+01	9.000000000000000000e+00	1.000000000000000000e+01	6.999999999999999112e+00	3.000000000000000000e+00	6.000000000000000000e+00	3.000000000000000000e+00	1.000000000000000000e+00	2.000000000000000000e+00	2.000000000000000000e+00	1.000000000000000000e+00	1.000000000000000000e+00	1.000000000000000000e+00	0.000000000000000000e+00	0.000000000000000000e+00	0.000000000000000000e+00	0.000000000000000000e+00	0.000000000000000000e+00	0.000000000000000000e+00	0.000000000000000000e+00	1.000000000000000000e+00	0.000000000000000000e+00	1.000000000000000000e+00	3.000000000000000000e+00	1.000000000000000000e+00	1.000000000000000000e+00	0.000000000000000000e+00	1.000000000000000000e+00
8.000000000000000000e+00	5.000000000000000000e+00	6.000000000000000000e+00	2.000000000000000000e+00	9.000000000000000000e+00	9.000000000000000000e+00	1.000000000000000000e+01	1.200000000000000000e+01	7.000000000000000000e+00	1.500000000000000000e+01	1.600000000000000000e+01	1.100000000000000000e+01	1.500000000000000000e+01	1.400000000000000000e+01	1.800000000000000000e+01	1.900000000000000000e+01	2.100000000000000000e+01	1.800000000000000000e+01	3.300000000000000000e+01	2.500000000000000000e+01	2.700000000000000000e+01	3.300000000000000000e+01	2.400000000000000000e+01	2.500000000000000000e+01	2.900000000000000000e+01	2.600000000000000000e+01	3.100000000000000000e+01	2.000000000000000000e+01	3.300000000000000000e+01	3.600000000000000000e+01	3.100000000000000000e+01	2.900000000000000000e+01	4.300000000000000000e+01	3.400000000000000000e+01	3.100000000000000000e+01	3.900000000000000000e+01	2.400000000000000000e+01	2.700000000000000000e+01	2.600000000000000000e+01	2.500000000000000000e+01	2.300000000000000000e+01	2.400000000000000000e+01	1.800000000000000000e+01	1.200000000000000000e+01	8.000000000000000000e+00	4.000000000000000000e+00	1.000000000000000000e+00	3.000000000000000000e+00	6.000000000000000000e+00	4.000000000000000000e+00
9.000000000000000000e+00	6.000000000000000000e+00	6.000000000000000000e+00	5.000000000000000000e+00	1.100000000000000000e+01	1.000000000000000000e+01	1.100000000000000000e+01	1.400000000000000000e+01	1.000000000000000000e+01	1.700000000000000000e+01	1.600000000000000000e+01	1.100000000000000000e+01	1.600000000000000000e+01	2.000000000000000000e+01	2.100000000000000000e+01	2.000000000000000000e+01	2.300000000000000000e+01	1.900000000000000000e+01	3.700000000000000000e+01	3.300000000000000000e+01	2.800000000000000000e+01	3.500000000000000000e+01	3.000000000000000000e+01	2.700000000000000000e+01	2.899999999999999645e+01	2.899999999999999645e+01	2.800000000000000000e+01	2.200000000000000000e+01	2.500000000000000000e+01	2.600000000000000000e+01	2.400000000000000000e+01	1.600000000000000000e+01	3.000000000000000000e+01	2.100000000000000000e+01	2.300000000000000000e+01	2.600000000000000000e+01	2.300000000000000000e+01	2.300000000000000000e+01	1.800000000000000000e+01	2.300000000000000000e+01	2.000000000000000000e+01	1.600000000000000000e+01	1.500000000000000000e+01	1.900000000000000000e+01	1.200000000000000000e+01	9.000000000000000000e+00	8.000000000000000000e+00	3.000000000000000000e+00	8.000000000000000000e+00	5.000000000000000000e+00
1.200000000000000000e+01	6.999999999999999112e+00	1.000000000000000000e+01	6.000000000000000000e+00	1.200000000000000000e+01	1.500000000000000000e+01	1.700000000000000000e+01	1.399999999999999822e+01	1.200000000000000000e+01	2.100000000000000000e+01	2.000000000000000000e+01	1.000000000000000000e+01	2.799999999999999645e+01	2.100000000000000000e+01	2.300000000000000000e+01	2.500000000000000000e+01	3.000000000000000000e+01	2.700000000000000000e+01	3.800000000000000000e+01	4.100000000000000000e+01	3.500000000000000000e+01	3.800000000000000000e+01	3.400000000000000000e+01	4.000000000000000000e+01	3.000000000000000000e+01	4.300000000000000000e+01	3.800000000000000000e+01	4.200000000000000000e+01	4.100000000000000000e+01	4.000000000000000000e+01	3.500000000000000000e+01	4.300000000000000000e+01	3.300000000000000000e+01	2.799999999999999645e+01	2.500000000000000000e+01	2.100000000000000000e+01	1.300000000000000000e+01	6.999999999999999112e+00	4.000000000000000000e+00	0.000000000000000000e+00	1.000000000000000000e+00	0.000000000000000000e+00	1.000000000000000000e+00	3.000000000000000000e+00	2.000000000000000000e+00	4.000000000000000000e+00	5.000000000000000000e+00	4.000000000000000000e+00	2.000000000000000000e+00	2.000000000000000000e+00
1.700000000000000000e+01	1.300000000000000000e+01	1.700000000000000000e+01	1.000000000000000000e+01	1.900000000000000000e+01	2.300000000000000355e+01	2.800000000000000000e+01	1.900000000000000000e+01	2.000000000000000000e+01	3.200000000000000000e+01	3.400000000000000000e+01	2.300000000000000355e+01	4.900000000000000000e+01	3.500000000000000000e+01	3.400000000000000000e+01	3.300000000000000000e+01	4.200000000000000000e+01	4.800000000000000000e+01	4.600000000000000711e+01	4.900000000000000000e+01	4.000000000000000000e+01	4.000000000000000000e+01	3.300000000000000000e+01	4.000000000000000000e+01	2.900000000000000000e+01	2.500000000000000000e+01	2.400000000000000000e+01	2.800000000000000000e+01	2.200000000000000000e+01	1.900000000000000000e+01	1.300000000000000000e+01	1.000000000000000000e+01	1.100000000000000000e+01	7.000000000000000000e+00	9.000000000000000000e+00	5.000000000000000000e+00	2.000000000000000000e+00	2.000000000000000000e+00	1.000000000000000000e+00	2.000000000000000000e+00	1.000000000000000000e+00	1.000000000000000000e+00	1.000000000000000000e+00	0.000000000000000000e+00	1.000000000000000000e+00	4.000000000000000000e+00	1.000000000000000000e+00	1.000000000000000000e+00	1.000000000000000000e+00	1.000000000000000000e+00
7.000000000000000000e+00	4.000000000000000000e+00	6.000000000000000000e+00	2.000000000000000000e+00	8.000000000000000000e+00	1.000000000000000000e+01	9.000000000000000000e+00	1.000000000000000000e+01	6.000000000000000000e+00	1.600000000000000000e+01	1.600000000000000000e+01	1.100000000000000000e+01	1.400000000000000000e+01	1.200000000000000000e+01	1.800000000000000000e+01	1.800000000000000000e+01	2.100000000000000000e+01	1.600000000000000000e+01	3.400000000000000000e+01	2.400000000000000000e+01	2.400000000000000000e+01	2.900000000000000000e+01	2.700000000000000000e+01	2.100000000000000000e+01	3.200000000000000000e+01	2.500000000000000000e+01	2.300000000000000000e+01	2.400000000000000000e+01	2.900000000000000000e+01	3.600000000000000000e+01	3.300000000000000000e+01	2.500000000000000000e+01	4.100000000000000000e+01	3.300000000000000000e+01	2.500000000000000000e+01	3.500000000000000000e+01	3.000000000000000000e+01	2.600000000000000000e+01	2.500000000000000000e+01	2.500000000000000000e+01	2.200000000000000000e+01	2.100000000000000000e+01	1.800000000000000000e+01	2.100000000000000000e+01	1.500000000000000000e+01	1.400000000000000000e+01	1.400000000000000000e+01	8.000000000000000000e+00	8.000000000000000000e+00	4.000000000000000000e+00
1.100000000000000000e+01	8.000000000000000000e+00	1.000000000000000000e+01	5.000000000000000000e+00	1.300000000000000000e+01	1.399999999999999822e+01	1.500000000000000000e+01	1.500000000000000000e+01	1.300000000000000000e+01	1.900000000000000000e+01	1.700000000000000000e+01	1.500000000000000000e+01	2.300000000000000000e+01	2.500000000000000000e+01	2.200000000000000000e+01	2.500000000000000000e+01	3.000000000000000000e+01	2.200000000000000000e+01	3.900000000000000000e+01	4.000000000000000000e+01	3.700000000000000000e+01	3.800000000000000000e+01	3.500000000000000000e+01	3.800000000000000000e+01	2.700000000000000000e+01	3.700000000000000000e+01	3.500000000000000000e+01	3.200000000000000000e+01	3.200000000000000000e+01	1.800000000000000000e+01	1.800000000000000000e+01	9.000000000000000000e+00	1.900000000000000000e+01	1.600000000000000000e+01	1.399999999999999822e+01	1.900000000000000000e+01	1.100000000000000000e+01	1.500000000000000000e+01	1.300000000000000000e+01	1.500000000000000000e+01	1.100000000000000000e+01	6.000000000000000000e+00	8.000000000000000000e+00	8.000000000000000000e+00	6.000000000000000000e+00	8.000000000000000000e+00	6.000000000000000000e+00	4.000000000000000000e+00	6.000000000000000000e+00	8.000000000000000000e+00
2.900000000000000000e+01	3.200000000000000000e+01	4.400000000000000000e+01	2.500000000000000000e+01	4.700000000000000000e+01	4.200000000000000000e+01	5.399999999999999289e+01	4.000000000000000000e+01	4.600000000000000000e+01	6.000000000000000000e+01	6.100000000000000000e+01	5.600000000000000000e+01	6.100000000000000000e+01	5.800000000000000000e+01	4.900000000000000000e+01	3.400000000000000000e+01	2.200000000000000000e+01	3.000000000000000000e+01	2.100000000000000000e+01	1.100000000000000000e+01	1.900000000000000000e+01	1.400000000000000000e+01	9.000000000000000000e+00	1.400000000000000000e+01	1.300000000000000178e+01	8.000000000000000000e+00	7.000000000000000000e+00	1.100000000000000000e+01	1.000000000000000000e+01	8.000000000000000000e+00	5.000000000000000000e+00	3.000000000000000000e+00	3.000000000000000000e+00	2.000000000000000000e+00	4.000000000000000000e+00	4.000000000000000000e+00	1.000000000000000000e+00	0.000000000000000000e+00	0.000000000000000000e+00	0.000000000000000000e+00	0.000000000000000000e+00	0.000000000000000000e+00	0.000000000000000000e+00	0.000000000000000000e+00	1.000000000000000000e+00	2.000000000000000000e+00	0.000000000000000000e+00	1.000000000000000000e+00	0.000000000000000000e+00	1.000000000000000000e+00
1.000000000000000000e+01	7.000000000000000000e+00	9.000000000000000000e+00	5.000000000000000000e+00	1.100000000000000000e+01	1.400000000000000000e+01	1.300000000000000000e+01	1.400000000000000000e+01	1.000000000000000000e+01	1.800000000000000000e+01	1.600000000000000000e+01	1.200000000000000000e+01	1.600000000000000000e+01	2.000000000000000000e+01	2.100000000000000000e+01	2.000000000000000000e+01	2.200000000000000000e+01	2.100000000000000000e+01	3.500000000000000000e+01	3.100000000000000000e+01	3.000000000000000000e+01	3.500000000000000000e+01	2.600000000000000000e+01	2.700000000000000000e+01	2.700000000000000000e+01	2.600000000000000000e+01	2.900000000000000000e+01	1.900000000000000000e+01	2.800000000000000000e+01	3.300000000000000000e+01	2.600000000000000000e+01	2.100000000000000000e+01	3.600000000000000000e+01	2.200000000000000000e+01	2.400000000000000000e+01	2.500000000000000000e+01	2.000000000000000000e+01	1.400000000000000000e+01	1.700000000000000000e+01	1.800000000000000000e+01	1.600000000000000000e+01	1.400000000000000000e+01	1.100000000000000000e+01	1.900000000000000000e+01	1.100000000000000000e+01	1.200000000000000000e+01	6.000000000000000000e+00	8.000000000000000000e+00	7.000000000000000000e+00	7.000000000000000000e+00
2.000000000000000000e+01	1.700000000000000000e+01	2.100000000000000000e+01	1.200000000000000000e+01	2.400000000000000000e+01	2.400000000000000000e+01	3.300000000000000000e+01	2.000000000000000000e+01	2.200000000000000355e+01	3.600000000000000000e+01	4.100000000000000000e+01	2.400000000000000000e+01	5.099999999999999289e+01	3.800000000000000000e+01	3.800000000000000000e+01	3.800000000000000000e+01	4.300000000000000000e+01	5.300000000000000000e+01	4.900000000000000000e+01	4.600000000000000000e+01	3.800000000000000000e+01	3.900000000000000000e+01	3.200000000000000000e+01	3.600000000000000000e+01	2.600000000000000355e+01	1.800000000000000000e+01	1.700000000000000000e+01	2.300000000000000000e+01	1.900000000000000000e+01	1.500000000000000178e+01	9.000000000000000000e+00	4.000000000000000000e+00	7.000000000000000000e+00	2.000000000000000000e+00	7.000000000000000000e+00	5.000000000000000000e+00	1.000000000000000000e+00	0.000000000000000000e+00	1.000000000000000000e+00	2.000000000000000000e+00	2.000000000000000000e+00	2.000000000000000000e+00	2.000000000000000000e+00	2.000000000000000000e+00	3.000000000000000000e+00	4.000000000000000000e+00	3.000000000000000000e+00	3.000000000000000000e+00	2.000000000000000000e+00	1.000000000000000000e+00
5.000000000000000000e+00	4.000000000000000000e+00	6.000000000000000000e+00	2.000000000000000000e+00	8.000000000000000000e+00	9.000000000000000000e+00	7.000000000000000000e+00	9.000000000000000000e+00	6.000000000000000000e+00	1.500000000000000000e+01	1.600000000000000000e+01	9.000000000000000000e+00	1.400000000000000000e+01	1.200000000000000000e+01	1.700000000000000000e+01	1.600000000000000000e+01	2.000000000000000000e+01	1.700000000000000000e+01	3.100000000000000355e+01	2.300000000000000000e+01	2.400000000000000000e+01	3.100000000000000355e+01	2.200000000000000000e+01	2.200000000000000000e+01	2.700000000000000000e+01	2.400000000000000000e+01	2.100000000000000000e+01	2.000000000000000000e+01	2.700000000000000000e+01	3.200000000000000000e+01	2.800000000000000000e+01	2.100000000000000000e+01	3.800000000000000000e+01	3.100000000000000355e+01	2.400000000000000000e+01	3.500000000000000000e+01	2.700000000000000000e+01	2.700000000000000000e+01	2.500000000000000000e+01	2.700000000000000000e+01	2.300000000000000000e+01	2.700000000000000000e+01	2.900000000000000000e+01	2.700000000000000000e+01	2.300000000000000000e+01	2.400000000000000000e+01	1.000000000000000000e+01	5.000000000000000000e+00	3.000000000000000000e+00	1.000000000000000000e+00
1.100000000000000000e+01	7.000000000000000000e+00	1.000000000000000000e+01	5.000000000000000000e+00	1.100000000000000000e+01	1.600000000000000000e+01	1.400000000000000000e+01	1.500000000000000000e+01	1.200000000000000000e+01	1.900000000000000000e+01	1.600000000000000000e+01	1.400000000000000000e+01	2.100000000000000000e+01	2.100000000000000000e+01	2.400000000000000000e+01	2.300000000000000000e+01	2.600000000000000000e+01	2.400000000000000000e+01	3.700000000000000000e+01	3.700000000000000000e+01	3.400000000000000000e+01	3.800000000000000000e+01	3.200000000000000000e+01	3.200000000000000000e+01	3.100000000000000000e+01	3.300000000000000000e+01	3.700000000000000000e+01	3.300000000000000000e+01	3.600000000000000000e+01	3.300000000000000000e+01	4.000000000000000000e+01	2.500000000000000000e+01	3.900000000000000000e+01	2.700000000000000000e+01	2.400000000000000000e+01	2.500000000000000000e+01	1.100000000000000000e+01	1.000000000000000000e+01	5.000000000000000000e+00	1.000000000000000000e+01	3.000000000000000000e+00	2.000000000000000000e+00	5.000000000000000000e+00	2.000000000000000000e+00	4.000000000000000000e+00	7.000000000000000000e+00	5.000000000000000000e+00	3.000000000000000000e+00	5.000000000000000000e+00	5.000000000000000000e+00
8.000000000000000000e+00	5.000000000000000000e+00	6.000000000000000000e+00	3.000000000000000000e+00	8.000000000000000000e+00	8.000000000000000000e+00	1.000000000000000000e+01	1.100000000000000000e+01	1.000000000000000000e+01	1.600000000000000000e+01	1.600000000000000000e+01	1.200000000000000000e+01	1.200000000000000000e+01	1.600000000000000000e+01	2.000000000000000000e+01	1.900000000000000000e+01	1.900000000000000000e+01	1.800000000000000000e+01	3.200000000000000000e+01	2.600000000000000000e+01	3.000000000000000000e+01	2.900000000000000000e+01	3.000000000000000000e+01	2.200000000000000000e+01	3.300000000000000000e+01	2.600000000000000000e+01	2.500000000000000000e+01	2.900000000000000000e+01	3.100000000000000000e+01	3.800000000000000000e+01	3.300000000000000000e+01	2.900000000000000000e+01	4.400000000000000000e+01	3.200000000000000000e+01	2.900000000000000000e+01	3.500000000000000000e+01	3.000000000000000000e+01	3.100000000000000000e+01	2.900000000000000000e+01	2.500000000000000000e+01	2.300000000000000000e+01	1.800000000000000000e+01	1.400000000000000000e+01	1.200000000000000000e+01	3.000000000000000000e+00	4.000000000000000000e+00	2.000000000000000000e+00	4.000000000000000000e+00	5.000000000000000000e+00	4.000000000000000000e+00
1.200000000000000000e+01	1.000000000000000000e+01	1.100000000000000000e+01	6.000000000000000000e+00	1.400000000000000000e+01	1.800000000000000000e+01	1.700000000000000000e+01	1.600000000000000000e+01	1.600000000000000000e+01	2.500000000000000000e+01	2.000000000000000000e+01	2.000000000000000000e+01	2.800000000000000000e+01	3.000000000000000000e+01	2.500000000000000000e+01	2.700000000000000000e+01	3.300000000000000000e+01	2.900000000000000000e+01	4.600000000000000000e+01	4.400000000000000000e+01	4.000000000000000000e+01	3.900000000000000000e+01	4.100000000000000000e+01	4.400000000000000000e+01	3.700000000000000000e+01	4.500000000000000000e+01	4.300000000000000000e+01	4.300000000000000000e+01	4.000000000000000000e+01	3.300000000000000000e+01	2.300000000000000000e+01	1.400000000000000000e+01	1.400000000000000000e+01	4.000000000000000000e+00	2.000000000000000000e+00	5.000000000000000000e+00	2.000000000000000000e+00	4.000000000000000000e+00	5.000000000000000000e+00	1.200000000000000000e+01	6.000000000000000000e+00	5.000000000000000000e+00	7.000000000000000000e+00	8.000000000000000000e+00	6.000000000000000000e+00	5.000000000000000000e+00	3.000000000000000000e+00	1.000000000000000000e+00	0.000000000000000000e+00	0.000000000000000000e+00
2.600000000000000000e+01	3.199999999999999645e+01	3.800000000000000000e+01	2.800000000000000000e+01	4.500000000000000000e+01	4.200000000000000000e+01	5.300000000000000711e+01	3.199999999999999645e+01	4.500000000000000000e+01	5.200000000000000000e+01	6.700000000000000000e+01	4.900000000000000000e+01	5.700000000000000000e+01	5.700000000000000000e+01	4.900000000000000000e+01	3.199999999999999645e+01	1.599999999999999822e+01	1.100000000000000000e+01	5.000000000000000000e+00	3.999999999999999556e+00	3.000000000000000000e+00	9.999999999999998890e-01	0.000000000000000000e+00	5.000000000000000000e+00	5.000000000000000000e+00	6.000000000000000000e+00	3.999999999999999556e+00	9.000000000000000000e+00	1.200000000000000000e+01	1.100000000000000000e+01	1.200000000000000000e+01	7.999999999999999112e+00	1.500000000000000000e+01	1.300000000000000000e+01	1.400000000000000000e+01	1.300000000000000000e+01	6.000000000000000000e+00	7.000000000000000000e+00	5.000000000000000000e+00	9.000000000000000000e+00	3.000000000000000000e+00	3.000000000000000000e+00	5.000000000000000000e+00	1.999999999999999778e+00	9.999999999999998890e-01	5.000000000000000000e+00	9.999999999999998890e-01	0.000000000000000000e+00	0.000000000000000000e+00	0.000000000000000000e+00
3.100000000000000000e+01	3.600000000000000000e+01	4.800000000000000000e+01	2.600000000000000000e+01	5.100000000000000000e+01	4.300000000000000000e+01	5.500000000000000711e+01	4.400000000000000000e+01	4.600000000000000000e+01	7.000000000000000000e+01	5.699999999999999289e+01	5.699999999999999289e+01	6.200000000000000000e+01	6.300000000000000000e+01	5.300000000000000000e+01	3.100000000000000000e+01	2.000000000000000000e+01	2.200000000000000000e+01	1.900000000000000000e+01	8.000000000000000000e+00	1.800000000000000000e+01	1.100000000000000000e+01	8.000000000000000000e+00	8.000000000000000000e+00	1.100000000000000000e+01	7.000000000000000888e+00	5.000000000000000000e+00	8.000000000000000000e+00	9.000000000000000000e+00	6.000000000000000000e+00	5.000000000000000000e+00	3.000000000000000000e+00	3.000000000000000000e+00	2.000000000000000000e+00	4.000000000000000000e+00	4.000000000000000000e+00	1.000000000000000000e+00	0.000000000000000000e+00	0.000000000000000000e+00	0.000000000000000000e+00	0.000000000000000000e+00	0.000000000000000000e+00	1.000000000000000000e+00	0.000000000000000000e+00	1.000000000000000000e+00	2.000000000000000000e+00	0.000000000000000000e+00	0.000000000000000000e+00	0.000000000000000000e+00	0.000000000000000000e+00
5.000000000000000000e+00	4.000000000000000000e+00	6.000000000000000000e+00	2.000000000000000000e+00	7.000000000000000000e+00	1.000000000000000000e+01	6.000000000000000000e+00	9.000000000000000000e+00	5.000000000000000000e+00	1.700000000000000000e+01	1.500000000000000000e+01	9.000000000000000000e+00	1.300000000000000000e+01	1.300000000000000000e+01	1.900000000000000000e+01	1.600000000000000000e+01	1.800000000000000000e+01	1.500000000000000000e+01	3.500000000000000000e+01	2.100000000000000000e+01	2.500000000000000000e+01	2.400000000000000000e+01	2.800000000000000000e+01	2.000000000000000000e+01	3.000000000000000000e+01	2.300000000000000000e+01	1.800000000000000000e+01	2.200000000000000000e+01	2.900000000000000000e+01	3.300000000000000000e+01	2.800000000000000000e+01	2.200000000000000000e+01	3.400000000000000000e+01	3.200000000000000000e+01	2.800000000000000000e+01	2.800000000000000000e+01	2.900000000000000000e+01	3.300000000000000000e+01	2.200000000000000000e+01	2.400000000000000000e+01	2.300000000000000000e+01	2.500000000000000000e+01	2.900000000000000000e+01	3.200000000000000000e+01	2.100000000000000000e+01	2.000000000000000000e+01	1.300000000000000000e+01	6.000000000000000000e+00	4.000000000000000000e+00	1.000000000000000000e+00
1.800000000000000000e+01	2.200000000000000000e+01	2.500000000000000355e+01	1.400000000000000000e+01	2.800000000000000000e+01	2.600000000000000000e+01	3.400000000000000000e+01	2.200000000000000000e+01	2.500000000000000355e+01	3.900000000000000000e+01	4.300000000000000000e+01	2.800000000000000000e+01	5.100000000000000000e+01	4.200000000000000000e+01	4.800000000000000000e+01	4.500000000000000000e+01	5.700000000000000000e+01	6.800000000000000000e+01	7.200000000000000000e+01	6.300000000000000000e+01	5.500000000000000000e+01	4.300000000000000000e+01	2.500000000000000355e+01	2.200000000000000000e+01	9.000000000000000000e+00	3.000000000000000000e+00	2.000000000000000000e+00	6.000000000000000000e+00	3.000000000000000000e+00	7.000000000000000000e+00	5.000000000000000000e+00	3.000000000000000000e+00	3.000000000000000000e+00	1.000000000000000000e+00	1.000000000000000000e+00	3.000000000000000000e+00	1.000000000000000000e+00	2.000000000000000000e+00	1.000000000000000000e+00	4.000000000000000000e+00	3.000000000000000000e+00	3.000000000000000000e+00	3.000000000000000000e+00	2.000000000000000000e+00	4.000000000000000000e+00	4.000000000000000000e+00	1.000000000000000000e+00	1.000000000000000000e+00	0.000000000000000000e+00	0.000000000000000000e+00
1.399999999999999822e+01	1.200000000000000000e+01	1.200000000000000000e+01	1.000000000000000000e+01	1.399999999999999822e+01	1.600000000000000000e+01	1.600000000000000000e+01	1.700000000000000000e+01	1.600000000000000000e+01	1.300000000000000000e+01	1.399999999999999822e+01	2.200000000000000000e+01	2.200000000000000000e+01	2.799999999999999645e+01	2.700000000000000000e+01	2.900000000000000000e+01	1.800000000000000000e+01	3.000000000000000000e+01	2.500000000000000000e+01	3.600000000000000000e+01	3.300000000000000000e+01	4.200000000000000000e+01	3.099999999999999645e+01	4.600000000000000000e+01	4.200000000000000000e+01	2.799999999999999645e+01	3.900000000000000000e+01	5.200000000000000000e+01	3.500000000000000000e+01	3.700000000000000000e+01	3.500000000000000000e+01	4.500000000000000000e+01	3.000000000000000000e+01	2.000000000000000000e+01	2.700000000000000000e+01	1.399999999999999822e+01	1.000000000000000000e+01	4.000000000000000000e+00	0.000000000000000000e+00	1.000000000000000000e+00	1.000000000000000000e+00	6.000000000000000000e+00	3.000000000000000000e+00	2.000000000000000000e+00	1.000000000000000000e+00	1.000000000000000000e+01	4.000000000000000000e+00	4.000000000000000000e+00	3.000000000000000000e+00	2.000000000000000000e+00
1.200000000000000000e+01	9.000000000000000000e+00	7.000000000000000000e+00	9.000000000000000000e+00	9.000000000000000000e+00	1.100000000000000000e+01	1.000000000000000000e+01	1.300000000000000000e+01	1.300000000000000000e+01	1.100000000000000000e+01	1.000000000000000000e+01	1.800000000000000000e+01	1.700000000000000000e+01	1.900000000000000000e+01	2.200000000000000000e+01	2.000000000000000000e+01	1.500000000000000000e+01	2.400000000000000000e+01	2.100000000000000000e+01	2.200000000000000000e+01	3.200000000000000000e+01	2.900000000000000000e+01	2.500000000000000000e+01	3.200000000000000000e+01	3.200000000000000000e+01	2.300000000000000000e+01	3.200000000000000000e+01	3.400000000000000000e+01	3.400000000000000000e+01	3.100000000000000000e+01	2.800000000000000000e+01	4.500000000000000000e+01	3.300000000000000000e+01	2.500000000000000000e+01	3.900000000000000000e+01	2.500000000000000000e+01	3.700000000000000000e+01	3.100000000000000000e+01	1.300000000000000000e+01	2.200000000000000000e+01	1.000000000000000000e+01	1.000000000000000000e+01	1.000000000000000000e+00	0.000000000000000000e+00	1.000000000000000000e+00	1.000000000000000000e+01	6.000000000000000000e+00	1.200000000000000000e+01	5.000000000000000000e+00	8.000000000000000000e+00
3.200000000000000000e+01	3.500000000000000000e+01	3.000000000000000000e+01	3.800000000000000000e+01	4.500000000000000000e+01	4.700000000000000000e+01	4.700000000000000000e+01	4.600000000000000000e+01	4.999999999999999289e+01	4.600000000000000000e+01	5.800000000000000000e+01	6.100000000000000000e+01	7.000000000000000000e+01	6.800000000000000000e+01	6.000000000000000000e+01	2.700000000000000000e+01	3.099999999999999645e+01	2.300000000000000000e+01	2.000000000000000000e+01	2.300000000000000000e+01	1.300000000000000000e+01	9.000000000000000000e+00	1.000000000000000000e+01	4.000000000000000000e+00	3.000000000000000000e+00	4.000000000000000000e+00	1.000000000000000000e+00	0.000000000000000000e+00	1.000000000000000000e+00	1.000000000000000000e+00	2.000000000000000000e+00	3.000000000000000000e+00	1.000000000000000000e+00	2.000000000000000000e+00	3.000000000000000000e+00	6.000000000000000000e+00	4.000000000000000000e+00	4.000000000000000000e+00	3.000000000000000000e+00	5.000000000000000000e+00	3.000000000000000000e+00	8.000000000000000000e+00	8.000000000000000000e+00	2.000000000000000000e+00	1.000000000000000000e+00	1.000000000000000000e+01	4.000000000000000000e+00	3.000000000000000000e+00	3.000000000000000000e+00	2.000000000000000000e+00
2.500000000000000355e+01	2.500000000000000355e+01	2.500000000000000355e+01	2.700000000000000000e+01	3.300000000000000000e+01	4.200000000000000000e+01	3.400000000000000000e+01	3.300000000000000000e+01	4.200000000000000000e+01	3.500000000000000000e+01	3.800000000000000000e+01	4.100000000000000000e+01	5.600000000000000000e+01	6.800000000000000000e+01	6.000000000000000000e+01	4.100000000000000000e+01	5.400000000000000000e+01	4.900000000000000000e+01	4.700000000000000711e+01	4.500000000000000000e+01	4.300000000000000000e+01	3.000000000000000000e+01	2.100000000000000000e+01	1.200000000000000000e+01	6.000000000000000000e+00	6.000000000000000000e+00	3.000000000000000000e+00	1.000000000000000000e+00	4.000000000000000000e+00	5.000000000000000000e+00	7.000000000000000000e+00	9.000000000000000000e+00	3.000000000000000000e+00	5.000000000000000000e+00	5.000000000000000000e+00	3.000000000000000000e+00	5.000000000000000000e+00	2.000000000000000000e+00	0.000000000000000000e+00	1.000000000000000000e+00	0.000000000000000000e+00	1.000000000000000000e+00	0.000000000000000000e+00	0.000000000000000000e+00	1.000000000000000000e+00	3.000000000000000000e+00	2.000000000000000000e+00	0.000000000000000000e+00	2.000000000000000000e+00	1.000000000000000000e+00
2.700000000000000355e+01	2.500000000000000000e+01	2.599999999999999645e+01	2.700000000000000355e+01	3.300000000000000000e+01	4.300000000000000000e+01	3.400000000000000000e+01	3.200000000000000000e+01	4.300000000000000000e+01	3.800000000000000000e+01	4.100000000000000000e+01	4.000000000000000000e+01	5.700000000000000000e+01	6.600000000000000000e+01	5.900000000000000000e+01	3.600000000000000000e+01	4.100000000000000000e+01	2.700000000000000355e+01	1.400000000000000000e+01	2.800000000000000000e+01	2.100000000000000000e+01	2.500000000000000000e+01	2.300000000000000000e+01	3.100000000000000000e+01	3.100000000000000000e+01	2.200000000000000000e+01	2.700000000000000355e+01	1.800000000000000000e+01	1.600000000000000000e+01	1.200000000000000000e+01	1.100000000000000000e+01	6.000000000000000000e+00	2.000000000000000000e+00	0.000000000000000000e+00	0.000000000000000000e+00	0.000000000000000000e+00	3.000000000000000000e+00	2.000000000000000000e+00	0.000000000000000000e+00	1.000000000000000000e+00	0.000000000000000000e+00	1.000000000000000000e+00	0.000000000000000000e+00	0.000000000000000000e+00	1.000000000000000000e+00	3.000000000000000000e+00	2.000000000000000000e+00	0.000000000000000000e+00	2.000000000000000000e+00	1.000000000000000000e+00
1.700000000000000000e+01	1.300000000000000000e+01	1.600000000000000000e+01	1.500000000000000000e+01	1.700000000000000000e+01	2.200000000000000000e+01	1.700000000000000000e+01	2.200000000000000000e+01	2.100000000000000000e+01	1.900000000000000000e+01	2.100000000000000000e+01	2.700000000000000000e+01	2.700000000000000000e+01	3.099999999999999645e+01	3.300000000000000000e+01	3.099999999999999645e+01	2.700000000000000000e+01	3.099999999999999645e+01	2.900000000000000000e+01	4.200000000000000000e+01	3.500000000000000000e+01	3.800000000000000000e+01	2.800000000000000000e+01	3.200000000000000000e+01	3.200000000000000000e+01	2.300000000000000000e+01	3.000000000000000000e+01	2.900000000000000000e+01	2.600000000000000000e+01	2.700000000000000000e+01	2.600000000000000000e+01	3.200000000000000000e+01	1.900000000000000000e+01	1.100000000000000000e+01	2.300000000000000000e+01	1.500000000000000000e+01	1.500000000000000000e+01	9.000000000000000000e+00	4.000000000000000000e+00	4.000000000000000000e+00	4.000000000000000000e+00	9.000000000000000000e+00	7.000000000000000000e+00	3.000000000000000000e+00	1.000000000000000000e+00	8.000000000000000000e+00	4.000000000000000000e+00	3.000000000000000000e+00	3.000000000000000000e+00	1.000000000000000000e+00
1.100000000000000000e+01	1.200000000000000000e+01	1.000000000000000000e+01	7.000000000000000000e+00	9.000000000000000000e+00	1.400000000000000000e+01	1.300000000000000000e+01	1.400000000000000000e+01	1.200000000000000000e+01	1.200000000000000000e+01	1.200000000000000000e+01	1.700000000000000000e+01	1.800000000000000000e+01	2.500000000000000000e+01	2.300000000000000000e+01	2.500000000000000000e+01	1.500000000000000000e+01	2.800000000000000000e+01	2.200000000000000000e+01	2.700000000000000000e+01	3.000000000000000000e+01	3.300000000000000000e+01	3.100000000000000000e+01	3.300000000000000000e+01	3.600000000000000000e+01	3.100000000000000000e+01	2.700000000000000000e+01	4.000000000000000000e+01	3.800000000000000000e+01	3.200000000000000000e+01	3.400000000000000000e+01	4.300000000000000000e+01	3.400000000000000000e+01	2.600000000000000000e+01	3.300000000000000000e+01	3.100000000000000000e+01	3.400000000000000000e+01	2.300000000000000000e+01	1.300000000000000000e+01	1.100000000000000000e+01	4.000000000000000000e+00	2.000000000000000000e+00	1.000000000000000000e+00	0.000000000000000000e+00	1.000000000000000000e+00	4.000000000000000000e+00	9.000000000000000000e+00	9.000000000000000000e+00	4.000000000000000000e+00	4.000000000000000000e+00
1.400000000000000000e+01	1.500000000000000000e+01	1.200000000000000000e+01	1.200000000000000000e+01	1.400000000000000000e+01	2.100000000000000000e+01	1.500000000000000000e+01	2.300000000000000000e+01	1.600000000000000000e+01	1.700000000000000000e+01	1.700000000000000000e+01	2.500000000000000000e+01	2.000000000000000000e+01	3.100000000000000000e+01	3.100000000000000000e+01	2.700000000000000000e+01	2.300000000000000000e+01	3.100000000000000000e+01	2.700000000000000000e+01	3.800000000000000000e+01	3.300000000000000000e+01	4.100000000000000000e+01	3.000000000000000000e+01	4.400000000000000000e+01	3.899999999999999289e+01	2.500000000000000000e+01	2.800000000000000000e+01	4.299999999999999289e+01	2.800000000000000000e+01	2.900000000000000000e+01	2.600000000000000000e+01	3.400000000000000000e+01	2.000000000000000000e+01	1.300000000000000000e+01	2.300000000000000000e+01	1.300000000000000000e+01	2.100000000000000000e+01	1.100000000000000000e+01	5.000000000000000000e+00	5.000000000000000000e+00	5.000000000000000000e+00	5.000000000000000000e+00	1.000000000000000000e+01	3.000000000000000000e+00	1.000000000000000000e+00	5.000000000000000000e+00	4.000000000000000000e+00	2.000000000000000000e+00	4.000000000000000000e+00	1.000000000000000000e+00
1.100000000000000000e+01	1.100000000000000000e+01	8.000000000000000000e+00	8.000000000000000000e+00	9.000000000000000000e+00	1.300000000000000000e+01	1.100000000000000000e+01	1.400000000000000000e+01	1.300000000000000000e+01	1.000000000000000000e+01	1.100000000000000000e+01	1.600000000000000000e+01	1.600000000000000000e+01	2.300000000000000000e+01	2.300000000000000000e+01	2.400000000000000000e+01	1.500000000000000000e+01	2.700000000000000000e+01	2.000000000000000000e+01	2.400000000000000000e+01	3.000000000000000000e+01	3.100000000000000000e+01	3.000000000000000000e+01	3.200000000000000000e+01	3.300000000000000000e+01	3.000000000000000000e+01	2.800000000000000000e+01	3.400000000000000000e+01	4.000000000000000000e+01	3.200000000000000000e+01	3.100000000000000000e+01	4.200000000000000000e+01	3.600000000000000000e+01	2.400000000000000000e+01	3.800000000000000000e+01	3.500000000000000000e+01	3.800000000000000000e+01	2.700000000000000000e+01	1.600000000000000000e+01	1.200000000000000000e+01	4.000000000000000000e+00	3.000000000000000000e+00	9.000000000000000000e+00	4.000000000000000000e+00	1.000000000000000000e+00	6.000000000000000000e+00	7.000000000000000000e+00	3.000000000000000000e+00	4.000000000000000000e+00	1.000000000000000000e+00
2.500000000000000000e+01	1.900000000000000000e+01	2.100000000000000000e+01	2.300000000000000355e+01	2.500000000000000000e+01	3.500000000000000000e+01	3.200000000000000000e+01	2.900000000000000000e+01	3.300000000000000000e+01	3.500000000000000000e+01	3.600000000000000000e+01	3.500000000000000000e+01	5.000000000000000000e+01	4.900000000000000000e+01	4.200000000000000000e+01	2.800000000000000000e+01	3.200000000000000000e+01	2.700000000000000000e+01	3.000000000000000000e+01	4.100000000000000000e+01	3.300000000000000000e+01	2.800000000000000000e+01	2.200000000000000000e+01	2.800000000000000000e+01	2.500000000000000000e+01	2.300000000000000355e+01	1.700000000000000000e+01	1.500000000000000000e+01	1.300000000000000000e+01	1.300000000000000000e+01	9.000000000000000000e+00	1.300000000000000000e+01	4.000000000000000000e+00	4.000000000000000000e+00	6.000000000000000000e+00	3.000000000000000000e+00	5.000000000000000000e+00	3.000000000000000000e+00	2.000000000000000000e+00	3.000000000000000000e+00	2.000000000000000000e+00	6.000000000000000000e+00	8.000000000000000000e+00	2.000000000000000000e+00	1.000000000000000000e+00	9.000000000000000000e+00	7.000000000000000000e+00	9.000000000000000000e+00	4.000000000000000000e+00	6.000000000000000000e+00
1.800000000000000000e+01	1.500000000000000000e+01	1.700000000000000000e+01	1.700000000000000000e+01	1.800000000000000000e+01	2.400000000000000000e+01	2.000000000000000000e+01	2.200000000000000000e+01	2.400000000000000000e+01	2.400000000000000000e+01	2.100000000000000000e+01	2.400000000000000000e+01	3.500000000000000000e+01	3.700000000000000000e+01	3.000000000000000000e+01	2.900000000000000000e+01	2.300000000000000000e+01	2.500000000000000000e+01	2.700000000000000000e+01	3.900000000000000000e+01	3.000000000000000000e+01	3.500000000000000000e+01	2.800000000000000000e+01	3.400000000000000000e+01	3.200000000000000000e+01	2.400000000000000000e+01	2.800000000000000000e+01	2.500000000000000000e+01	1.900000000000000000e+01	2.600000000000000000e+01	1.500000000000000000e+01	2.700000000000000000e+01	1.300000000000000000e+01	6.000000000000000000e+00	1.800000000000000000e+01	1.200000000000000000e+01	1.400000000000000000e+01	8.000000000000000000e+00	4.000000000000000000e+00	7.000000000000000000e+00	6.000000000000000000e+00	1.400000000000000000e+01	1.400000000000000000e+01	4.000000000000000000e+00	5.000000000000000000e+00	1.400000000000000000e+01	9.000000000000000000e+00	9.000000000000000000e+00	3.000000000000000000e+00	7.000000000000000000e+00
2.300000000000000000e+01	1.500000000000000000e+01	2.000000000000000000e+01	2.100000000000000000e+01	2.100000000000000000e+01	2.700000000000000000e+01	2.200000000000000000e+01	2.600000000000000000e+01	3.100000000000000000e+01	2.700000000000000000e+01	2.799999999999999645e+01	3.100000000000000000e+01	4.200000000000000000e+01	4.500000000000000000e+01	3.800000000000000000e+01	3.600000000000000000e+01	3.800000000000000000e+01	3.800000000000000000e+01	4.400000000000000000e+01	5.000000000000000711e+01	4.800000000000000000e+01	4.900000000000000000e+01	4.400000000000000000e+01	4.100000000000000000e+01	3.300000000000000000e+01	2.600000000000000000e+01	2.300000000000000000e+01	1.700000000000000000e+01	1.300000000000000000e+01	1.300000000000000000e+01	1.200000000000000000e+01	6.000000000000000000e+00	2.000000000000000000e+00	8.000000000000000000e+00	2.000000000000000000e+00	5.000000000000000000e+00	4.000000000000000000e+00	4.000000000000000000e+00	2.000000000000000000e+00	3.000000000000000000e+00	1.000000000000000000e+00	3.000000000000000000e+00	1.000000000000000000e+00	0.000000000000000000e+00	2.000000000000000000e+00	4.000000000000000000e+00	0.000000000000000000e+00	0.000000000000000000e+00	1.000000000000000000e+00	2.000000000000000000e+00
3.500000000000000000e+01	3.300000000000000000e+01	3.300000000000000000e+01	3.800000000000000000e+01	4.300000000000000000e+01	5.000000000000000000e+01	5.000000000000000000e+01	4.700000000000000000e+01	5.100000000000000000e+01	4.700000000000000000e+01	5.800000000000000000e+01	6.300000000000000711e+01	7.100000000000000000e+01	6.800000000000000000e+01	6.000000000000000000e+01	2.600000000000000000e+01	2.900000000000000000e+01	2.000000000000000000e+01	1.700000000000000000e+01	2.400000000000000000e+01	1.300000000000000000e+01	1.100000000000000000e+01	1.500000000000000000e+01	7.999999999999999112e+00	9.000000000000000000e+00	1.599999999999999822e+01	7.999999999999999112e+00	3.999999999999999556e+00	7.999999999999999112e+00	7.999999999999999112e+00	1.000000000000000000e+01	3.999999999999999556e+00	1.999999999999999778e+00	6.000000000000000000e+00	1.999999999999999778e+00	5.000000000000000000e+00	3.000000000000000000e+00	3.000000000000000000e+00	0.000000000000000000e+00	3.000000000000000000e+00	9.999999999999998890e-01	3.000000000000000000e+00	9.999999999999998890e-01	0.000000000000000000e+00	1.999999999999999778e+00	3.999999999999999556e+00	0.000000000000000000e+00	0.000000000000000000e+00	9.999999999999998890e-01	1.999999999999999778e+00
2.600000000000000000e+01	2.500000000000000355e+01	2.200000000000000000e+01	2.200000000000000000e+01	2.899999999999999645e+01	4.000000000000000000e+01	3.300000000000000000e+01	3.200000000000000000e+01	3.200000000000000000e+01	3.500000000000000000e+01	3.700000000000000000e+01	4.200000000000000000e+01	5.200000000000000000e+01	5.200000000000000000e+01	4.800000000000000000e+01	2.600000000000000000e+01	3.200000000000000000e+01	2.500000000000000355e+01	2.200000000000000000e+01	3.000000000000000000e+01	2.600000000000000000e+01	2.200000000000000000e+01	1.800000000000000000e+01	2.200000000000000000e+01	1.700000000000000000e+01	2.300000000000000000e+01	1.500000000000000000e+01	1.300000000000000000e+01	1.400000000000000000e+01	1.400000000000000000e+01	1.700000000000000000e+01	1.500000000000000000e+01	5.000000000000000000e+00	7.000000000000000000e+00	1.200000000000000000e+01	1.400000000000000000e+01	7.000000000000000000e+00	5.000000000000000000e+00	3.000000000000000000e+00	5.000000000000000000e+00	3.000000000000000000e+00	7.000000000000000000e+00	7.000000000000000000e+00	1.000000000000000000e+00	2.000000000000000000e+00	7.000000000000000000e+00	2.000000000000000000e+00	2.000000000000000000e+00	3.000000000000000000e+00	2.000000000000000000e+00
1.300000000000000000e+01	9.000000000000000000e+00	9.000000000000000000e+00	9.000000000000000000e+00	1.100000000000000000e+01	1.400000000000000000e+01	1.100000000000000000e+01	1.200000000000000000e+01	1.500000000000000000e+01	1.000000000000000000e+01	1.200000000000000000e+01	1.900000000000000000e+01	2.100000000000000000e+01	2.100000000000000000e+01	2.400000000000000000e+01	2.400000000000000000e+01	1.700000000000000000e+01	2.300000000000000000e+01	2.100000000000000000e+01	2.700000000000000000e+01	2.900000000000000000e+01	3.700000000000000000e+01	2.400000000000000000e+01	3.800000000000000000e+01	3.700000000000000000e+01	2.400000000000000000e+01	3.000000000000000000e+01	4.600000000000000000e+01	2.900000000000000000e+01	3.300000000000000000e+01	3.400000000000000000e+01	4.500000000000000000e+01	3.300000000000000000e+01	2.300000000000000000e+01	4.100000000000000000e+01	2.500000000000000000e+01	3.300000000000000000e+01	2.100000000000000000e+01	1.200000000000000000e+01	1.500000000000000000e+01	8.000000000000000000e+00	1.000000000000000000e+01	8.000000000000000000e+00	0.000000000000000000e+00	2.000000000000000000e+00	4.000000000000000000e+00	0.000000000000000000e+00	0.000000000000000000e+00	2.000000000000000000e+00	2.000000000000000000e+00
1.400000000000000000e+01	1.099999999999999822e+01	1.000000000000000000e+01	9.000000000000000000e+00	1.300000000000000000e+01	1.600000000000000000e+01	1.300000000000000000e+01	1.500000000000000000e+01	1.600000000000000000e+01	1.200000000000000000e+01	1.200000000000000000e+01	2.000000000000000000e+01	2.100000000000000000e+01	2.400000000000000000e+01	2.400000000000000000e+01	2.199999999999999645e+01	1.500000000000000000e+01	2.500000000000000000e+01	2.300000000000000000e+01	2.199999999999999645e+01	3.200000000000000000e+01	2.900000000000000000e+01	2.500000000000000000e+01	3.100000000000000000e+01	3.000000000000000000e+01	2.300000000000000000e+01	2.900000000000000000e+01	2.900000000000000000e+01	2.400000000000000000e+01	2.800000000000000000e+01	2.500000000000000000e+01	3.400000000000000000e+01	2.400000000000000000e+01	1.300000000000000000e+01	2.199999999999999645e+01	2.000000000000000000e+01	2.800000000000000000e+01	1.600000000000000000e+01	1.400000000000000000e+01	1.800000000000000000e+01	1.500000000000000000e+01	1.400000000000000000e+01	2.199999999999999645e+01	9.000000000000000000e+00	1.000000000000000000e+01	1.800000000000000000e+01	1.200000000000000000e+01	1.300000000000000000e+01	7.000000000000000000e+00	7.000000000000000000e+00
1.800000000000000000e+01	1.300000000000000000e+01	1.900000000000000000e+01	2.000000000000000000e+01	1.800000000000000000e+01	2.500000000000000000e+01	2.100000000000000000e+01	2.400000000000000000e+01	2.500000000000000000e+01	2.200000000000000000e+01	2.400000000000000000e+01	2.500000000000000000e+01	3.500000000000000000e+01	3.700000000000000000e+01	3.500000000000000000e+01	3.100000000000000000e+01	3.200000000000000000e+01	3.600000000000000000e+01	3.900000000000000000e+01	4.600000000000000000e+01	4.000000000000000000e+01	4.200000000000000000e+01	4.600000000000000000e+01	4.500000000000000000e+01	4.100000000000000000e+01	2.600000000000000000e+01	3.300000000000000000e+01	3.300000000000000000e+01	2.900000000000000000e+01	2.400000000000000000e+01	2.100000000000000000e+01	1.800000000000000000e+01	5.000000000000000000e+00	9.000000000000000000e+00	5.000000000000000000e+00	7.000000000000000000e+00	4.000000000000000000e+00	4.000000000000000000e+00	0.000000000000000000e+00	3.000000000000000000e+00	0.000000000000000000e+00	1.000000000000000000e+00	0.000000000000000000e+00	0.000000000000000000e+00	1.000000000000000000e+00	2.000000000000000000e+00	0.000000000000000000e+00	0.000000000000000000e+00	0.000000000000000000e+00	0.000000000000000000e+00
1.200000000000000000e+01	1.000000000000000000e+01	7.000000000000000000e+00	8.000000000000000000e+00	1.000000000000000000e+01	1.300000000000000000e+01	1.000000000000000000e+01	1.400000000000000000e+01	1.300000000000000000e+01	1.000000000000000000e+01	1.100000000000000000e+01	1.700000000000000000e+01	1.400000000000000000e+01	2.400000000000000000e+01	2.200000000000000000e+01	2.400000000000000000e+01	1.600000000000000000e+01	2.500000000000000000e+01	2.200000000000000000e+01	2.200000000000000000e+01	3.200000000000000000e+01	2.900000000000000000e+01	2.900000000000000000e+01	3.300000000000000000e+01	3.400000000000000000e+01	2.800000000000000000e+01	2.900000000000000000e+01	3.500000000000000000e+01	3.600000000000000000e+01	3.000000000000000000e+01	3.100000000000000000e+01	4.400000000000000000e+01	3.400000000000000000e+01	2.600000000000000000e+01	3.500000000000000000e+01	2.800000000000000000e+01	3.700000000000000000e+01	2.900000000000000000e+01	1.500000000000000000e+01	2.600000000000000000e+01	1.800000000000000000e+01	1.400000000000000000e+01	1.000000000000000000e+01	1.000000000000000000e+00	1.000000000000000000e+00	2.000000000000000000e+00	1.000000000000000000e+00	0.000000000000000000e+00	4.000000000000000000e+00	2.000000000000000000e+00
2.300000000000000355e+01	1.500000000000000000e+01	2.000000000000000000e+01	2.100000000000000000e+01	2.000000000000000000e+01	2.700000000000000355e+01	2.200000000000000000e+01	2.600000000000000000e+01	3.100000000000000000e+01	2.300000000000000355e+01	2.800000000000000000e+01	3.300000000000000000e+01	4.200000000000000000e+01	4.100000000000000000e+01	3.200000000000000000e+01	3.200000000000000000e+01	2.900000000000000000e+01	2.700000000000000355e+01	3.300000000000000000e+01	4.300000000000000000e+01	3.600000000000000000e+01	3.800000000000000000e+01	3.500000000000000000e+01	4.200000000000000000e+01	3.600000000000000000e+01	2.400000000000000000e+01	3.100000000000000000e+01	3.400000000000000000e+01	2.800000000000000000e+01	2.200000000000000000e+01	2.600000000000000000e+01	2.300000000000000355e+01	8.000000000000000000e+00	9.000000000000000000e+00	9.000000000000000000e+00	1.200000000000000000e+01	4.000000000000000000e+00	4.000000000000000000e+00	0.000000000000000000e+00	2.000000000000000000e+00	0.000000000000000000e+00	1.000000000000000000e+00	0.000000000000000000e+00	0.000000000000000000e+00	0.000000000000000000e+00	3.000000000000000000e+00	0.000000000000000000e+00	0.000000000000000000e+00	0.000000000000000000e+00	1.000000000000000000e+00
2.600000000000000000e+01	2.300000000000000355e+01	2.200000000000000000e+01	2.200000000000000000e+01	2.900000000000000000e+01	3.900000000000000000e+01	3.300000000000000000e+01	3.100000000000000000e+01	3.200000000000000000e+01	3.400000000000000000e+01	3.700000000000000000e+01	4.200000000000000000e+01	5.200000000000000000e+01	5.600000000000000000e+01	5.499999999999999289e+01	3.500000000000000000e+01	4.699999999999999289e+01	4.200000000000000000e+01	4.500000000000000000e+01	4.300000000000000000e+01	4.300000000000000000e+01	3.300000000000000000e+01	3.600000000000000000e+01	2.600000000000000000e+01	1.700000000000000000e+01	2.500000000000000000e+01	1.000000000000000000e+01	4.000000000000000000e+00	9.000000000000000000e+00	6.000000000000000000e+00	7.000000000000000000e+00	4.000000000000000000e+00	1.000000000000000000e+00	4.000000000000000000e+00	2.000000000000000000e+00	6.000000000000000000e+00	3.000000000000000000e+00	4.000000000000000000e+00	3.000000000000000000e+00	2.000000000000000000e+00	3.000000000000000000e+00	4.000000000000000000e+00	1.000000000000000000e+00	0.000000000000000000e+00	2.000000000000000000e+00	4.000000000000000000e+00	0.000000000000000000e+00	0.000000000000000000e+00	0.000000000000000000e+00	2.000000000000000000e+00
1.300000000000000000e+01	1.300000000000000000e+01	1.099999999999999822e+01	8.000000000000000000e+00	1.200000000000000000e+01	1.700000000000000000e+01	1.400000000000000000e+01	1.800000000000000000e+01	1.500000000000000000e+01	1.200000000000000000e+01	1.300000000000000000e+01	2.100000000000000000e+01	1.800000000000000000e+01	2.700000000000000000e+01	2.600000000000000000e+01	2.500000000000000000e+01	1.900000000000000000e+01	3.000000000000000000e+01	2.300000000000000000e+01	3.100000000000000000e+01	3.600000000000000000e+01	3.600000000000000000e+01	3.200000000000000000e+01	4.200000000000000000e+01	4.100000000000000000e+01	2.400000000000000000e+01	3.300000000000000000e+01	5.100000000000000000e+01	3.100000000000000000e+01	3.400000000000000000e+01	3.600000000000000000e+01	4.300000000000000000e+01	3.400000000000000000e+01	2.100000000000000000e+01	3.800000000000000000e+01	2.000000000000000000e+01	2.600000000000000000e+01	1.099999999999999822e+01	4.000000000000000000e+00	4.000000000000000000e+00	2.000000000000000000e+00	3.000000000000000000e+00	1.000000000000000000e+00	0.000000000000000000e+00	1.000000000000000000e+00	3.000000000000000000e+00	2.000000000000000000e+00	1.000000000000000000e+00	4.000000000000000000e+00	3.000000000000000000e+00
3.200000000000000000e+01	3.099999999999999645e+01	3.300000000000000000e+01	4.200000000000000000e+01	4.100000000000000000e+01	4.999999999999999289e+01	4.700000000000000000e+01	4.700000000000000000e+01	5.299999999999999289e+01	4.700000000000000000e+01	5.700000000000000000e+01	6.199999999999999289e+01	7.000000000000000000e+01	7.200000000000000000e+01	6.700000000000000000e+01	3.099999999999999645e+01	4.100000000000000000e+01	2.700000000000000000e+01	2.300000000000000000e+01	2.499999999999999645e+01	1.100000000000000000e+01	6.000000000000000000e+00	8.000000000000000000e+00	1.000000000000000000e+00	0.000000000000000000e+00	2.000000000000000000e+00	4.000000000000000000e+00	4.000000000000000000e+00	4.000000000000000000e+00	8.000000000000000000e+00	8.000000000000000000e+00	1.200000000000000000e+01	3.000000000000000000e+00	4.000000000000000000e+00	6.000000000000000000e+00	2.000000000000000000e+00	5.000000000000000000e+00	2.000000000000000000e+00	0.000000000000000000e+00	0.000000000000000000e+00	0.000000000000000000e+00	0.000000000000000000e+00	1.000000000000000000e+00	0.000000000000000000e+00	1.000000000000000000e+00	2.000000000000000000e+00	3.000000000000000000e+00	0.000000000000000000e+00	3.000000000000000000e+00	1.000000000000000000e+00
2.300000000000000000e+01	2.300000000000000000e+01	2.500000000000000355e+01	2.300000000000000000e+01	2.899999999999999645e+01	3.600000000000000000e+01	3.200000000000000000e+01	3.200000000000000000e+01	3.500000000000000000e+01	3.300000000000000000e+01	3.600000000000000000e+01	4.200000000000000000e+01	5.000000000000000711e+01	5.300000000000000711e+01	3.700000000000000000e+01	3.000000000000000000e+01	2.400000000000000000e+01	1.900000000000000000e+01	2.100000000000000000e+01	3.100000000000000000e+01	2.200000000000000000e+01	2.500000000000000355e+01	1.700000000000000000e+01	2.600000000000000000e+01	2.000000000000000000e+01	2.100000000000000000e+01	2.300000000000000000e+01	1.700000000000000000e+01	1.100000000000000000e+01	1.800000000000000000e+01	1.000000000000000000e+01	2.000000000000000000e+01	9.000000000000000000e+00	6.000000000000000000e+00	9.000000000000000000e+00	4.000000000000000000e+00	1.000000000000000000e+01	6.000000000000000000e+00	2.000000000000000000e+00	3.000000000000000000e+00	2.000000000000000000e+00	2.000000000000000000e+00	4.000000000000000000e+00	0.000000000000000000e+00	1.000000000000000000e+00	2.000000000000000000e+00	4.000000000000000000e+00	1.000000000000000000e+00	3.000000000000000000e+00	4.000000000000000000e+00
3.500000000000000000e+01	3.300000000000000000e+01	3.800000000000000000e+01	4.100000000000000000e+01	4.300000000000000000e+01	5.600000000000000711e+01	5.500000000000000711e+01	4.600000000000000000e+01	6.400000000000000000e+01	6.000000000000000000e+01	7.000000000000000000e+01	7.500000000000000000e+01	7.900000000000000000e+01	7.700000000000000000e+01	6.000000000000000000e+01	2.500000000000000000e+01	1.900000000000000000e+01	1.300000000000000000e+01	0.000000000000000000e+00	4.000000000000000000e+00	2.000000000000000000e+00	4.000000000000000000e+00	7.000000000000000888e+00	5.000000000000000000e+00	5.000000000000000000e+00	8.000000000000000000e+00	9.000000000000000000e+00	3.000000000000000000e+00	6.000000000000000000e+00	8.000000000000000000e+00	6.000000000000000000e+00	5.000000000000000000e+00	2.000000000000000000e+00	4.000000000000000000e+00	3.000000000000000000e+00	3.000000000000000000e+00	5.000000000000000000e+00	4.000000000000000000e+00	2.000000000000000000e+00	3.000000000000000000e+00	1.000000000000000000e+00	3.000000000000000000e+00	1.000000000000000000e+00	0.000000000000000000e+00	1.000000000000000000e+00	3.000000000000000000e+00	0.000000000000000000e+00	0.000000000000000000e+00	0.000000000000000000e+00	1.000000000000000000e+00
1.600000000000000000e+01	9.000000000000000000e+00	1.000000000000000000e+01	9.000000000000000000e+00	1.100000000000000000e+01	1.600000000000000000e+01	1.100000000000000000e+01	1.300000000000000000e+01	1.600000000000000000e+01	1.000000000000000000e+01	1.200000000000000000e+01	1.900000000000000000e+01	2.100000000000000000e+01	2.200000000000000000e+01	2.500000000000000000e+01	2.500000000000000000e+01	1.700000000000000000e+01	2.800000000000000000e+01	2.300000000000000000e+01	2.800000000000000000e+01	3.000000000000000000e+01	3.900000000000000000e+01	2.600000000000000000e+01	3.900000000000000000e+01	4.000000000000000000e+01	2.300000000000000000e+01	3.100000000000000000e+01	5.000000000000000000e+01	2.899999999999999645e+01	3.300000000000000000e+01	3.500000000000000000e+01	4.500000000000000000e+01	3.300000000000000000e+01	2.300000000000000000e+01	3.700000000000000000e+01	2.200000000000000000e+01	2.700000000000000000e+01	1.800000000000000000e+01	6.000000000000000000e+00	4.000000000000000000e+00	1.000000000000000000e+00	1.000000000000000000e+00	0.000000000000000000e+00	0.000000000000000000e+00	1.000000000000000000e+00	1.000000000000000000e+01	6.000000000000000000e+00	1.000000000000000000e+01	5.000000000000000000e+00	5.000000000000000000e+00
1.600000000000000000e+01	1.300000000000000000e+01	1.300000000000000000e+01	1.500000000000000000e+01	1.600000000000000000e+01	2.000000000000000000e+01	1.700000000000000000e+01	2.000000000000000000e+01	1.900000000000000000e+01	1.800000000000000000e+01	1.900000000000000000e+01	2.500000000000000000e+01	2.600000000000000000e+01	2.900000000000000000e+01	3.600000000000000000e+01	2.900000000000000000e+01	2.800000000000000000e+01	3.000000000000000000e+01	3.400000000000000000e+01	4.300000000000000000e+01	3.900000000000000000e+01	4.800000000000000000e+01	4.200000000000000711e+01	5.000000000000000000e+01	4.500000000000000000e+01	3.700000000000000000e+01	4.100000000000000000e+01	3.200000000000000000e+01	1.600000000000000000e+01	1.900000000000000000e+01	1.400000000000000000e+01	2.900000000000000000e+01	1.800000000000000000e+01	1.400000000000000000e+01	2.600000000000000000e+01	2.300000000000000000e+01	1.200000000000000000e+01	7.000000000000000000e+00	3.000000000000000000e+00	3.000000000000000000e+00	0.000000000000000000e+00	1.000000000000000000e+00	0.000000000000000000e+00	0.000000000000000000e+00	1.000000000000000000e+00	5.000000000000000000e+00	0.000000000000000000e+00	0.000000000000000000e+00	0.000000000000000000e+00	1.000000000000000000e+00
1.700000000000000000e+01	1.500000000000000000e+01	2.000000000000000000e+01	2.000000000000000000e+01	1.700000000000000000e+01	2.300000000000000355e+01	2.300000000000000355e+01	2.400000000000000000e+01	2.500000000000000000e+01	2.400000000000000000e+01	2.300000000000000355e+01	2.700000000000000000e+01	3.800000000000000000e+01	3.400000000000000000e+01	3.100000000000000000e+01	3.000000000000000000e+01	2.500000000000000000e+01	3.000000000000000000e+01	2.900000000000000000e+01	3.700000000000000000e+01	3.200000000000000000e+01	3.200000000000000000e+01	2.400000000000000000e+01	3.200000000000000000e+01	2.900000000000000000e+01	2.400000000000000000e+01	2.900000000000000000e+01	2.500000000000000000e+01	2.000000000000000000e+01	2.400000000000000000e+01	1.900000000000000000e+01	2.900000000000000000e+01	1.500000000000000000e+01	9.000000000000000000e+00	1.900000000000000000e+01	1.300000000000000000e+01	1.600000000000000000e+01	9.000000000000000000e+00	4.000000000000000000e+00	5.000000000000000000e+00	5.000000000000000000e+00	8.000000000000000000e+00	1.000000000000000000e+01	3.000000000000000000e+00	1.000000000000000000e+00	8.000000000000000000e+00	5.000000000000000000e+00	3.000000000000000000e+00	4.000000000000000000e+00	2.000000000000000000e+00
1.200000000000000000e+01	1.300000000000000000e+01	1.100000000000000000e+01	7.000000000000000000e+00	1.300000000000000000e+01	1.600000000000000000e+01	1.400000000000000000e+01	1.600000000000000000e+01	1.500000000000000000e+01	1.100000000000000000e+01	1.300000000000000000e+01	1.900000000000000000e+01	1.800000000000000000e+01	2.800000000000000000e+01	2.500000000000000000e+01	2.500000000000000000e+01	1.800000000000000000e+01	3.000000000000000000e+01	2.300000000000000000e+01	2.700000000000000000e+01	3.600000000000000000e+01	3.400000000000000000e+01	3.100000000000000000e+01	4.100000000000000000e+01	4.000000000000000000e+01	2.500000000000000000e+01	3.300000000000000000e+01	4.200000000000000000e+01	3.500000000000000000e+01	3.400000000000000000e+01	3.100000000000000000e+01	4.300000000000000000e+01	3.300000000000000000e+01	2.400000000000000000e+01	3.600000000000000000e+01	2.300000000000000000e+01	3.100000000000000000e+01	2.400000000000000000e+01	1.100000000000000000e+01	9.000000000000000000e+00	5.000000000000000000e+00	4.000000000000000000e+00	4.000000000000000000e+00	0.000000000000000000e+00	0.000000000000000000e+00	1.000000000000000000e+00	1.000000000000000000e+00	0.000000000000000000e+00	1.000000000000000000e+00	1.000000000000000000e+00
6.000000000000000000e+00	3.000000000000000000e+00	6.000000000000000000e+00	6.000000000000000000e+00	6.000000000000000000e+00	7.000000000000000000e+00	8.000000000000000000e+00	7.000000000000000000e+00	1.000000000000000000e+01	9.000000000000000000e+00	1.100000000000000000e+01	1.900000000000000000e+01	1.400000000000000000e+01	1.300000000000000000e+01	2.700000000000000000e+01	1.500000000000000000e+01	1.300000000000000000e+01	2.200000000000000000e+01	2.200000000000000000e+01	2.800000000000000000e+01	2.300000000000000000e+01	2.300000000000000000e+01	2.600000000000000000e+01	2.100000000000000000e+01	2.200000000000000000e+01	2.900000000000000000e+01	3.300000000000000000e+01	2.500000000000000000e+01	3.500000000000000000e+01	3.900000000000000000e+01	3.300000000000000000e+01	3.200000000000000000e+01	2.500000000000000000e+01	3.000000000000000000e+01	3.800000000000000000e+01	4.100000000000000000e+01	2.600000000000000000e+01	3.300000000000000000e+01	3.100000000000000000e+01	2.700000000000000000e+01	1.400000000000000000e+01	1.200000000000000000e+01	1.400000000000000000e+01	1.200000000000000000e+01	1.000000000000000000e+01	5.000000000000000000e+00	4.000000000000000000e+00	3.000000000000000000e+00	2.000000000000000000e+00	4.000000000000000000e+00
6.000000000000000000e+00	4.000000000000000000e+00	7.000000000000000000e+00	5.000000000000000000e+00	6.000000000000000000e+00	1.000000000000000000e+01	8.000000000000000000e+00	8.000000000000000000e+00	1.200000000000000000e+01	9.000000000000000000e+00	1.400000000000000000e+01	1.700000000000000000e+01	1.400000000000000000e+01	1.700000000000000000e+01	2.700000000000000000e+01	1.500000000000000000e+01	1.300000000000000000e+01	2.500000000000000000e+01	2.100000000000000000e+01	3.000000000000000000e+01	2.600000000000000000e+01	2.100000000000000000e+01	2.300000000000000000e+01	2.500000000000000000e+01	2.100000000000000000e+01	3.400000000000000000e+01	2.800000000000000000e+01	2.300000000000000000e+01	3.800000000000000000e+01	3.900000000000000000e+01	2.600000000000000000e+01	2.400000000000000000e+01	2.500000000000000000e+01	2.700000000000000000e+01	2.500000000000000000e+01	3.400000000000000000e+01	1.900000000000000000e+01	1.500000000000000000e+01	1.500000000000000000e+01	1.700000000000000000e+01	1.000000000000000000e+01	1.200000000000000000e+01	1.300000000000000000e+01	9.000000000000000000e+00	1.000000000000000000e+01	6.000000000000000000e+00	1.100000000000000000e+01	7.000000000000000000e+00	7.000000000000000000e+00	6.000000000000000000e+00
1.500000000000000000e+01	1.100000000000000000e+01	1.300000000000000000e+01	1.600000000000000000e+01	1.300000000000000000e+01	1.800000000000000000e+01	1.700000000000000000e+01	1.300000000000000000e+01	2.500000000000000355e+01	2.900000000000000000e+01	3.500000000000000000e+01	2.300000000000000000e+01	2.700000000000000000e+01	3.100000000000000000e+01	3.500000000000000000e+01	2.000000000000000000e+01	2.200000000000000000e+01	3.100000000000000000e+01	2.600000000000000000e+01	2.200000000000000000e+01	3.300000000000000000e+01	2.100000000000000000e+01	2.100000000000000000e+01	2.600000000000000000e+01	2.000000000000000000e+01	2.400000000000000000e+01	2.100000000000000000e+01	2.000000000000000000e+01	2.600000000000000000e+01	1.900000000000000000e+01	1.700000000000000000e+01	1.100000000000000000e+01	1.399999999999999822e+01	8.000000000000000000e+00	1.000000000000000000e+01	5.000000000000000000e+00	8.000000000000000000e+00	5.000000000000000000e+00	6.000000000000000000e+00	6.000000000000000000e+00	8.000000000000000000e+00	8.000000000000000000e+00	5.000000000000000000e+00	2.000000000000000000e+00	6.999999999999999112e+00	4.000000000000000000e+00	1.100000000000000000e+01	6.999999999999999112e+00	6.999999999999999112e+00	6.999999999999999112e+00
6.000000000000000000e+00	2.000000000000000000e+00	8.000000000000000000e+00	4.000000000000000000e+00	6.000000000000000000e+00	7.000000000000000000e+00	7.000000000000000000e+00	7.000000000000000000e+00	1.200000000000000000e+01	8.000000000000000000e+00	1.200000000000000000e+01	1.700000000000000000e+01	1.400000000000000000e+01	1.600000000000000000e+01	2.600000000000000000e+01	1.400000000000000000e+01	1.200000000000000000e+01	2.300000000000000000e+01	2.000000000000000000e+01	2.600000000000000000e+01	2.300000000000000000e+01	2.500000000000000000e+01	2.500000000000000000e+01	2.100000000000000000e+01	2.200000000000000000e+01	3.000000000000000000e+01	3.000000000000000000e+01	2.400000000000000000e+01	3.500000000000000000e+01	4.100000000000000000e+01	2.900000000000000000e+01	3.000000000000000000e+01	2.500000000000000000e+01	2.800000000000000000e+01	3.300000000000000000e+01	4.200000000000000000e+01	2.100000000000000000e+01	3.000000000000000000e+01	3.000000000000000000e+01	3.000000000000000000e+01	1.800000000000000000e+01	1.900000000000000000e+01	2.000000000000000000e+01	1.300000000000000000e+01	1.400000000000000000e+01	5.000000000000000000e+00	1.000000000000000000e+01	3.000000000000000000e+00	1.000000000000000000e+00	1.000000000000000000e+00
6.000000000000000000e+00	4.000000000000000000e+00	7.000000000000000000e+00	8.000000000000000000e+00	8.000000000000000000e+00	1.000000000000000000e+01	8.000000000000000000e+00	1.100000000000000000e+01	1.400000000000000000e+01	9.000000000000000000e+00	1.200000000000000000e+01	1.800000000000000000e+01	1.700000000000000000e+01	1.900000000000000000e+01	3.000000000000000000e+01	1.700000000000000000e+01	1.800000000000000000e+01	2.800000000000000000e+01	2.200000000000000000e+01	3.000000000000000000e+01	3.200000000000000000e+01	2.600000000000000000e+01	3.200000000000000000e+01	2.900000000000000000e+01	2.800000000000000000e+01	3.500000000000000000e+01	3.300000000000000000e+01	2.900000000000000000e+01	3.900000000000000000e+01	4.500000000000000000e+01	3.200000000000000000e+01	3.000000000000000000e+01	2.800000000000000000e+01	3.200000000000000000e+01	3.100000000000000000e+01	3.400000000000000000e+01	2.000000000000000000e+01	2.100000000000000000e+01	1.900000000000000000e+01	1.400000000000000000e+01	1.000000000000000000e+01	1.200000000000000000e+01	7.000000000000000000e+00	2.000000000000000000e+00	2.000000000000000000e+00	1.000000000000000000e+00	0.000000000000000000e+00	1.000000000000000000e+00	1.000000000000000000e+00	1.000000000000000000e+00
7.000000000000000000e+00	6.000000000000000000e+00	7.000000000000000000e+00	1.099999999999999822e+01	6.000000000000000000e+00	1.200000000000000000e+01	9.000000000000000000e+00	1.200000000000000000e+01	1.300000000000000000e+01	1.400000000000000000e+01	1.300000000000000000e+01	1.700000000000000000e+01	1.900000000000000000e+01	1.900000000000000000e+01	3.300000000000000000e+01	1.400000000000000000e+01	2.199999999999999645e+01	3.200000000000000000e+01	2.000000000000000000e+01	2.900000000000000000e+01	3.400000000000000000e+01	2.800000000000000000e+01	3.000000000000000000e+01	3.400000000000000000e+01	2.900000000000000000e+01	3.700000000000000000e+01	3.400000000000000000e+01	3.400000000000000000e+01	4.399999999999999289e+01	4.300000000000000000e+01	3.200000000000000000e+01	3.100000000000000000e+01	3.300000000000000000e+01	3.100000000000000000e+01	3.400000000000000000e+01	2.700000000000000000e+01	1.600000000000000000e+01	1.300000000000000000e+01	1.500000000000000000e+01	6.000000000000000000e+00	7.000000000000000000e+00	2.000000000000000000e+00	2.000000000000000000e+00	2.000000000000000000e+00	0.000000000000000000e+00	1.000000000000000000e+00	1.000000000000000000e+00	3.000000000000000000e+00	3.000000000000000000e+00	3.000000000000000000e+00
6.000000000000000000e+00	5.000000000000000000e+00	7.000000000000000000e+00	9.000000000000000000e+00	6.000000000000000000e+00	1.200000000000000000e+01	9.000000000000000000e+00	1.000000000000000000e+01	1.300000000000000000e+01	1.300000000000000000e+01	1.400000000000000000e+01	1.700000000000000000e+01	1.800000000000000000e+01	1.900000000000000000e+01	3.300000000000000000e+01	1.400000000000000000e+01	1.800000000000000000e+01	2.900000000000000000e+01	2.000000000000000000e+01	2.900000000000000000e+01	3.100000000000000000e+01	2.100000000000000000e+01	2.800000000000000000e+01	2.800000000000000000e+01	2.300000000000000000e+01	3.500000000000000000e+01	2.800000000000000000e+01	2.600000000000000000e+01	4.500000000000000000e+01	3.700000000000000000e+01	2.400000000000000000e+01	2.700000000000000000e+01	2.900000000000000000e+01	2.500000000000000000e+01	2.700000000000000000e+01	2.800000000000000000e+01	1.900000000000000000e+01	1.200000000000000000e+01	1.700000000000000000e+01	1.300000000000000000e+01	1.300000000000000000e+01	1.000000000000000000e+01	1.300000000000000000e+01	8.000000000000000000e+00	1.200000000000000000e+01	8.000000000000000000e+00	1.099999999999999822e+01	8.000000000000000000e+00	8.000000000000000000e+00	5.000000000000000000e+00
1.400000000000000000e+01	1.300000000000000000e+01	1.300000000000000000e+01	1.200000000000000000e+01	1.800000000000000000e+01	1.800000000000000000e+01	9.000000000000000000e+00	1.800000000000000000e+01	2.500000000000000000e+01	2.500000000000000000e+01	3.100000000000000000e+01	3.000000000000000000e+01	2.400000000000000000e+01	2.800000000000000000e+01	4.500000000000000000e+01	3.000000000000000000e+01	3.600000000000000000e+01	4.700000000000000000e+01	4.000000000000000000e+01	3.600000000000000000e+01	5.200000000000000000e+01	4.400000000000000000e+01	3.100000000000000000e+01	3.500000000000000000e+01	2.000000000000000000e+01	2.300000000000000000e+01	2.000000000000000000e+01	1.900000000000000000e+01	2.500000000000000000e+01	2.100000000000000000e+01	2.200000000000000000e+01	1.300000000000000000e+01	2.000000000000000000e+01	1.500000000000000000e+01	1.200000000000000000e+01	8.000000000000000000e+00	9.000000000000000000e+00	5.000000000000000000e+00	2.000000000000000000e+00	3.000000000000000000e+00	2.000000000000000000e+00	1.000000000000000000e+00	1.000000000000000000e+00	1.000000000000000000e+00	1.000000000000000000e+00	1.000000000000000000e+00	0.000000000000000000e+00	2.000000000000000000e+00	1.000000000000000000e+00	0.000000000000000000e+00
6.000000000000000000e+00	4.000000000000000000e+00	8.000000000000000000e+00	6.000000000000000000e+00	6.000000000000000000e+00	1.100000000000000000e+01	6.000000000000000000e+00	1.100000000000000000e+01	1.200000000000000000e+01	9.000000000000000000e+00	1.300000000000000000e+01	1.800000000000000000e+01	1.500000000000000000e+01	1.700000000000000000e+01	2.899999999999999645e+01	1.800000000000000000e+01	1.500000000000000000e+01	2.500000000000000000e+01	2.100000000000000000e+01	2.899999999999999645e+01	3.000000000000000000e+01	2.600000000000000000e+01	2.700000000000000000e+01	2.800000000000000000e+01	2.400000000000000000e+01	3.300000000000000000e+01	3.100000000000000000e+01	2.500000000000000000e+01	3.600000000000000000e+01	4.000000000000000000e+01	2.400000000000000000e+01	2.400000000000000000e+01	1.700000000000000000e+01	2.200000000000000000e+01	1.100000000000000000e+01	1.600000000000000000e+01	7.000000000000000000e+00	1.200000000000000000e+01	1.100000000000000000e+01	1.100000000000000000e+01	1.100000000000000000e+01	1.100000000000000000e+01	1.500000000000000000e+01	1.300000000000000000e+01	1.600000000000000000e+01	1.200000000000000000e+01	1.500000000000000000e+01	1.500000000000000000e+01	1.000000000000000000e+01	9.000000000000000000e+00
1.500000000000000178e+01	9.000000000000000000e+00	1.200000000000000000e+01	1.500000000000000178e+01	1.300000000000000000e+01	1.500000000000000178e+01	1.700000000000000000e+01	1.300000000000000000e+01	1.900000000000000000e+01	2.300000000000000000e+01	3.100000000000000000e+01	2.099999999999999645e+01	2.400000000000000000e+01	3.000000000000000355e+01	3.600000000000000000e+01	2.400000000000000000e+01	2.900000000000000000e+01	4.300000000000000000e+01	3.000000000000000355e+01	2.700000000000000000e+01	5.000000000000000000e+01	3.000000000000000355e+01	3.400000000000000000e+01	3.500000000000000000e+01	3.100000000000000000e+01	4.000000000000000000e+01	2.400000000000000000e+01	3.800000000000000000e+01	3.700000000000000000e+01	2.700000000000000000e+01	2.200000000000000000e+01	1.200000000000000000e+01	1.900000000000000000e+01	1.300000000000000000e+01	1.000000000000000000e+01	5.000000000000000000e+00	9.000000000000000000e+00	2.000000000000000000e+00	2.000000000000000000e+00	4.000000000000000000e+00	3.000000000000000000e+00	1.000000000000000000e+00	3.000000000000000000e+00	1.000000000000000000e+00	1.000000000000000000e+00	1.000000000000000000e+00	1.000000000000000000e+00	4.000000000000000000e+00	3.000000000000000000e+00	3.000000000000000000e+00
6.000000000000000000e+00	4.000000000000000000e+00	7.000000000000000000e+00	6.000000000000000000e+00	6.000000000000000000e+00	1.100000000000000000e+01	7.000000000000000000e+00	1.000000000000000000e+01	1.200000000000000000e+01	1.000000000000000000e+01	1.300000000000000000e+01	1.800000000000000000e+01	1.600000000000000000e+01	1.600000000000000000e+01	2.900000000000000000e+01	1.600000000000000000e+01	1.400000000000000000e+01	2.500000000000000000e+01	2.100000000000000000e+01	3.100000000000000000e+01	2.900000000000000000e+01	2.200000000000000000e+01	2.500000000000000000e+01	2.700000000000000000e+01	2.100000000000000000e+01	3.600000000000000000e+01	2.800000000000000000e+01	2.500000000000000000e+01	4.000000000000000000e+01	4.000000000000000000e+01	2.800000000000000000e+01	2.500000000000000000e+01	2.800000000000000000e+01	2.700000000000000000e+01	3.100000000000000000e+01	3.300000000000000000e+01	2.000000000000000000e+01	2.300000000000000000e+01	2.100000000000000000e+01	2.500000000000000000e+01	1.800000000000000000e+01	1.200000000000000000e+01	1.500000000000000000e+01	1.000000000000000000e+01	1.300000000000000000e+01	7.000000000000000000e+00	1.100000000000000000e+01	6.000000000000000000e+00	6.000000000000000000e+00	4.000000000000000000e+00
4.100000000000000000e+01	2.100000000000000000e+01	2.800000000000000000e+01	3.199999999999999645e+01	4.300000000000000000e+01	3.100000000000000000e+01	3.199999999999999645e+01	4.200000000000000000e+01	5.200000000000000000e+01	6.300000000000000711e+01	6.700000000000000000e+01	5.000000000000000000e+01	6.500000000000000000e+01	8.100000000000000000e+01	4.100000000000000000e+01	3.900000000000000000e+01	3.300000000000000000e+01	1.800000000000000000e+01	2.300000000000000000e+01	2.100000000000000000e+01	1.100000000000000000e+01	9.000000000000000000e+00	6.000000000000000000e+00	5.000000000000000000e+00	6.000000000000000000e+00	1.999999999999999778e+00	3.999999999999999556e+00	6.000000000000000000e+00	3.000000000000000000e+00	5.000000000000000000e+00	0.000000000000000000e+00	0.000000000000000000e+00	3.000000000000000000e+00	9.999999999999998890e-01	9.999999999999998890e-01	0.000000000000000000e+00	5.000000000000000000e+00	0.000000000000000000e+00	9.999999999999998890e-01	5.000000000000000000e+00	3.999999999999999556e+00	9.999999999999998890e-01	1.999999999999999778e+00	1.999999999999999778e+00	9.999999999999998890e-01	3.000000000000000000e+00	1.999999999999999778e+00	3.999999999999999556e+00	3.000000000000000000e+00	3.000000000000000000e+00
9.999999999999998224e+00	1.200000000000000000e+01	1.100000000000000000e+01	1.200000000000000000e+01	8.000000000000000000e+00	1.500000000000000000e+01	1.100000000000000000e+01	1.600000000000000000e+01	1.800000000000000000e+01	1.900000000000000000e+01	2.400000000000000000e+01	2.800000000000000000e+01	1.999999999999999645e+01	2.300000000000000000e+01	3.899999999999999289e+01	2.200000000000000000e+01	2.700000000000000000e+01	3.800000000000000000e+01	2.800000000000000000e+01	2.800000000000000000e+01	4.800000000000000000e+01	3.200000000000000000e+01	3.300000000000000000e+01	3.400000000000000000e+01	2.900000000000000000e+01	3.300000000000000000e+01	3.100000000000000000e+01	3.300000000000000000e+01	3.600000000000000000e+01	2.700000000000000000e+01	2.400000000000000000e+01	1.400000000000000000e+01	1.700000000000000000e+01	1.100000000000000000e+01	1.300000000000000000e+01	7.000000000000000000e+00	1.100000000000000000e+01	4.999999999999999112e+00	8.000000000000000000e+00	7.000000000000000000e+00	7.000000000000000000e+00	9.999999999999998224e+00	3.000000000000000000e+00	1.000000000000000000e+00	2.000000000000000000e+00	1.000000000000000000e+00	0.000000000000000000e+00	1.000000000000000000e+00	0.000000000000000000e+00	1.000000000000000000e+00
1.700000000000000000e+01	1.000000000000000000e+01	1.300000000000000000e+01	1.800000000000000000e+01	1.700000000000000000e+01	1.900000000000000000e+01	1.900000000000000000e+01	1.800000000000000000e+01	3.099999999999999645e+01	3.000000000000000000e+01	3.600000000000000000e+01	2.400000000000000000e+01	3.000000000000000000e+01	3.700000000000000000e+01	2.900000000000000000e+01	1.400000000000000178e+01	2.000000000000000000e+01	2.700000000000000000e+01	2.400000000000000000e+01	2.000000000000000000e+01	3.300000000000000000e+01	2.000000000000000000e+01	2.400000000000000000e+01	2.500000000000000000e+01	2.000000000000000000e+01	2.900000000000000000e+01	1.700000000000000000e+01	2.500000000000000000e+01	2.299999999999999645e+01	2.100000000000000000e+01	2.000000000000000000e+01	1.500000000000000000e+01	1.300000000000000000e+01	8.000000000000000000e+00	1.300000000000000000e+01	8.000000000000000000e+00	7.000000000000000888e+00	6.000000000000000000e+00	1.000000000000000000e+01	6.000000000000000000e+00	7.000000000000000888e+00	1.100000000000000000e+01	9.000000000000000000e+00	8.000000000000000000e+00	6.000000000000000000e+00	9.000000000000000000e+00	8.000000000000000000e+00	6.000000000000000000e+00	9.000000000000000000e+00	5.000000000000000000e+00
1.600000000000000000e+01	1.200000000000000000e+01	1.300000000000000000e+01	1.500000000000000000e+01	1.600000000000000000e+01	1.800000000000000000e+01	1.600000000000000000e+01	1.600000000000000000e+01	2.400000000000000000e+01	3.000000000000000000e+01	3.400000000000000000e+01	2.600000000000000000e+01	2.700000000000000000e+01	3.400000000000000000e+01	4.000000000000000000e+01	3.000000000000000000e+01	3.500000000000000000e+01	4.600000000000000711e+01	4.100000000000000000e+01	3.200000000000000000e+01	5.300000000000000000e+01	3.400000000000000000e+01	3.400000000000000000e+01	3.400000000000000000e+01	3.300000000000000000e+01	3.500000000000000000e+01	1.900000000000000000e+01	3.000000000000000000e+01	2.400000000000000000e+01	1.600000000000000000e+01	1.400000000000000178e+01	8.000000000000000000e+00	5.000000000000000000e+00	3.000000000000000000e+00	2.000000000000000000e+00	2.000000000000000000e+00	5.000000000000000000e+00	3.000000000000000000e+00	2.000000000000000000e+00	5.000000000000000000e+00	3.000000000000000000e+00	7.000000000000000888e+00	2.000000000000000000e+00	3.000000000000000000e+00	2.000000000000000000e+00	1.000000000000000000e+00	5.000000000000000000e+00	3.000000000000000000e+00	3.000000000000000000e+00	2.000000000000000000e+00
2.500000000000000000e+01	1.900000000000000000e+01	2.100000000000000000e+01	2.500000000000000000e+01	3.200000000000000000e+01	3.200000000000000000e+01	2.400000000000000000e+01	2.599999999999999645e+01	4.000000000000000000e+01	4.500000000000000000e+01	5.300000000000000000e+01	4.100000000000000000e+01	4.400000000000000000e+01	5.700000000000000000e+01	4.500000000000000000e+01	3.100000000000000000e+01	3.300000000000000000e+01	3.200000000000000000e+01	3.100000000000000000e+01	2.300000000000000000e+01	2.300000000000000000e+01	2.100000000000000000e+01	1.000000000000000000e+01	1.200000000000000000e+01	1.000000000000000000e+01	1.500000000000000000e+01	9.000000000000000000e+00	1.299999999999999822e+01	1.200000000000000000e+01	9.000000000000000000e+00	1.299999999999999822e+01	6.000000000000000000e+00	5.000000000000000000e+00	5.000000000000000000e+00	7.000000000000000000e+00	3.000000000000000000e+00	7.000000000000000000e+00	5.000000000000000000e+00	5.000000000000000000e+00	7.000000000000000000e+00	7.000000000000000000e+00	1.000000000000000000e+01	3.000000000000000000e+00	1.000000000000000000e+00	5.000000000000000000e+00	4.000000000000000000e+00	8.000000000000000000e+00	5.000000000000000000e+00	3.000000000000000000e+00	3.000000000000000000e+00
6.000000000000000000e+00	4.000000000000000000e+00	8.000000000000000000e+00	9.000000000000000000e+00	6.000000000000000000e+00	1.200000000000000000e+01	6.000000000000000000e+00	1.200000000000000000e+01	1.300000000000000000e+01	9.000000000000000000e+00	1.300000000000000000e+01	1.900000000000000000e+01	1.500000000000000000e+01	1.800000000000000000e+01	3.000000000000000000e+01	1.800000000000000000e+01	1.600000000000000000e+01	2.600000000000000000e+01	2.100000000000000000e+01	3.000000000000000000e+01	2.900000000000000000e+01	2.300000000000000000e+01	2.100000000000000000e+01	2.500000000000000000e+01	2.199999999999999645e+01	2.700000000000000000e+01	2.400000000000000000e+01	1.800000000000000000e+01	2.400000000000000000e+01	2.900000000000000000e+01	2.100000000000000000e+01	1.800000000000000000e+01	1.500000000000000000e+01	2.199999999999999645e+01	2.000000000000000000e+01	2.700000000000000000e+01	1.300000000000000000e+01	1.600000000000000000e+01	1.200000000000000000e+01	1.800000000000000000e+01	1.200000000000000000e+01	1.200000000000000000e+01	1.500000000000000000e+01	1.099999999999999822e+01	1.500000000000000000e+01	7.000000000000000000e+00	1.200000000000000000e+01	1.300000000000000000e+01	7.000000000000000000e+00	8.000000000000000000e+00
3.000000000000000000e+01	2.300000000000000000e+01	2.700000000000000000e+01	2.800000000000000000e+01	3.800000000000000000e+01	3.200000000000000000e+01	3.100000000000000000e+01	3.100000000000000000e+01	4.700000000000000000e+01	5.300000000000000000e+01	6.200000000000000000e+01	4.900000000000000000e+01	5.400000000000000000e+01	7.400000000000000000e+01	5.000000000000000000e+01	3.600000000000000000e+01	4.000000000000000000e+01	3.100000000000000000e+01	2.900000000000000000e+01	2.000000000000000000e+01	1.400000000000000000e+01	1.000000000000000000e+01	3.000000000000000000e+00	3.000000000000000000e+00	0.000000000000000000e+00	1.000000000000000000e+00	1.000000000000000000e+00	0.000000000000000000e+00	1.000000000000000000e+00	1.000000000000000000e+00	0.000000000000000000e+00	0.000000000000000000e+00	3.000000000000000000e+00	2.000000000000000000e+00	4.000000000000000000e+00	2.000000000000000000e+00	5.000000000000000000e+00	7.000000000000000000e+00	3.000000000000000000e+00	8.000000000000000000e+00	5.000000000000000000e+00	9.000000000000000000e+00	6.000000000000000000e+00	3.000000000000000000e+00	6.000000000000000000e+00	3.000000000000000000e+00	1.100000000000000000e+01	5.000000000000000000e+00	2.000000000000000000e+00	3.000000000000000000e+00
8.000000000000000000e+00	5.000000000000000000e+00	7.000000000000000000e+00	1.100000000000000000e+01	6.000000000000000000e+00	1.200000000000000000e+01	1.100000000000000000e+01	1.100000000000000000e+01	1.200000000000000000e+01	1.400000000000000000e+01	1.500000000000000000e+01	1.800000000000000000e+01	1.700000000000000000e+01	1.900000000000000000e+01	3.200000000000000000e+01	1.600000000000000000e+01	1.800000000000000000e+01	3.000000000000000000e+01	1.900000000000000000e+01	2.700000000000000000e+01	2.900000000000000355e+01	2.300000000000000000e+01	2.100000000000000000e+01	2.700000000000000000e+01	1.800000000000000000e+01	3.200000000000000000e+01	2.400000000000000000e+01	2.500000000000000000e+01	3.300000000000000000e+01	3.200000000000000000e+01	2.200000000000000000e+01	2.500000000000000000e+01	2.500000000000000000e+01	2.600000000000000000e+01	2.700000000000000000e+01	2.600000000000000000e+01	2.200000000000000000e+01	1.700000000000000000e+01	2.200000000000000000e+01	2.000000000000000000e+01	1.500000000000000000e+01	1.400000000000000000e+01	1.400000000000000000e+01	9.000000000000000000e+00	1.100000000000000000e+01	1.100000000000000000e+01	8.000000000000000000e+00	6.000000000000000000e+00	8.000000000000000000e+00	4.000000000000000000e+00
1.000000000000000000e+01	9.000000000000000000e+00	1.100000000000000000e+01	1.300000000000000000e+01	7.000000000000000000e+00	1.300000000000000000e+01	1.300000000000000000e+01	1.300000000000000000e+01	1.900000000000000000e+01	1.900000000000000000e+01	2.400000000000000000e+01	2.100000000000000355e+01	2.200000000000000000e+01	2.700000000000000000e+01	3.500000000000000000e+01	2.000000000000000000e+01	2.700000000000000000e+01	3.700000000000000000e+01	2.900000000000000000e+01	2.800000000000000000e+01	4.200000000000000711e+01	3.100000000000000000e+01	3.000000000000000000e+01	3.500000000000000000e+01	3.200000000000000000e+01	3.000000000000000000e+01	3.000000000000000000e+01	3.500000000000000000e+01	4.100000000000000000e+01	3.200000000000000000e+01	2.300000000000000000e+01	2.200000000000000000e+01	2.400000000000000000e+01	2.200000000000000000e+01	2.200000000000000000e+01	1.100000000000000000e+01	1.300000000000000000e+01	5.000000000000000000e+00	9.000000000000000000e+00	6.000000000000000000e+00	6.000000000000000000e+00	6.000000000000000000e+00	3.000000000000000000e+00	1.000000000000000000e+00	1.000000000000000000e+00	0.000000000000000000e+00	0.000000000000000000e+00	2.000000000000000000e+00	1.000000000000000000e+00	1.000000000000000000e+00
6.000000000000000000e+00	4.000000000000000000e+00	7.000000000000000000e+00	5.000000000000000000e+00	6.000000000000000000e+00	1.000000000000000000e+01	8.000000000000000000e+00	9.000000000000000000e+00	1.100000000000000000e+01	9.000000000000000000e+00	1.400000000000000000e+01	1.700000000000000000e+01	1.400000000000000000e+01	1.700000000000000000e+01	2.600000000000000000e+01	1.400000000000000000e+01	1.200000000000000000e+01	2.200000000000000000e+01	1.900000000000000000e+01	3.000000000000000000e+01	2.600000000000000000e+01	2.100000000000000000e+01	2.200000000000000000e+01	2.500000000000000000e+01	2.100000000000000000e+01	3.300000000000000000e+01	2.800000000000000000e+01	2.300000000000000000e+01	3.800000000000000000e+01	3.900000000000000000e+01	2.800000000000000000e+01	2.500000000000000000e+01	2.700000000000000000e+01	2.800000000000000000e+01	3.100000000000000000e+01	3.600000000000000000e+01	2.300000000000000000e+01	2.800000000000000000e+01	2.400000000000000000e+01	2.600000000000000000e+01	2.100000000000000000e+01	1.400000000000000000e+01	1.800000000000000000e+01	1.600000000000000000e+01	1.300000000000000000e+01	8.000000000000000000e+00	1.100000000000000000e+01	6.000000000000000000e+00	3.000000000000000000e+00	3.000000000000000000e+00
2.599999999999999645e+01	1.900000000000000000e+01	2.300000000000000000e+01	2.500000000000000000e+01	3.300000000000000000e+01	3.100000000000000000e+01	2.599999999999999645e+01	2.800000000000000000e+01	4.000000000000000000e+01	4.500000000000000000e+01	5.300000000000000000e+01	4.300000000000000000e+01	4.700000000000000711e+01	6.400000000000000000e+01	5.000000000000000000e+01	4.100000000000000000e+01	4.600000000000000000e+01	4.100000000000000000e+01	3.600000000000000000e+01	3.400000000000000000e+01	2.599999999999999645e+01	2.200000000000000000e+01	1.299999999999999822e+01	1.000000000000000000e+01	4.000000000000000000e+00	4.000000000000000000e+00	1.000000000000000000e+00	0.000000000000000000e+00	0.000000000000000000e+00	1.000000000000000000e+00	0.000000000000000000e+00	0.000000000000000000e+00	4.000000000000000000e+00	2.000000000000000000e+00	3.000000000000000000e+00	2.000000000000000000e+00	7.000000000000000000e+00	5.000000000000000000e+00	5.000000000000000000e+00	7.000000000000000000e+00	7.000000000000000000e+00	1.000000000000000000e+01	3.000000000000000000e+00	1.000000000000000000e+00	5.000000000000000000e+00	2.000000000000000000e+00	7.000000000000000000e+00	3.000000000000000000e+00	2.000000000000000000e+00	3.000000000000000000e+00
7.000000000000000000e+00	2.000000000000000000e+00	6.000000000000000000e+00	6.000000000000000000e+00	6.000000000000000000e+00	7.000000000000000000e+00	5.000000000000000000e+00	9.000000000000000000e+00	9.000000000000000000e+00	1.000000000000000000e+01	1.000000000000000000e+01	1.900000000000000000e+01	1.400000000000000000e+01	1.400000000000000000e+01	2.600000000000000000e+01	1.600000000000000000e+01	1.100000000000000000e+01	2.200000000000000000e+01	2.100000000000000000e+01	2.800000000000000000e+01	2.100000000000000000e+01	2.500000000000000000e+01	2.500000000000000000e+01	1.900000000000000000e+01	2.200000000000000000e+01	2.800000000000000000e+01	3.300000000000000000e+01	1.900000000000000000e+01	3.700000000000000000e+01	3.900000000000000000e+01	3.100000000000000000e+01	2.800000000000000000e+01	2.400000000000000000e+01	2.900000000000000000e+01	3.300000000000000000e+01	3.600000000000000000e+01	2.200000000000000000e+01	3.000000000000000000e+01	2.700000000000000000e+01	2.800000000000000000e+01	2.100000000000000000e+01	1.700000000000000000e+01	2.400000000000000000e+01	2.100000000000000000e+01	1.600000000000000000e+01	1.300000000000000000e+01	1.200000000000000000e+01	6.000000000000000000e+00	2.000000000000000000e+00	2.000000000000000000e+00
2.000000000000000000e+01	1.600000000000000000e+01	1.600000000000000000e+01	1.900000000000000000e+01	2.200000000000000000e+01	2.600000000000000000e+01	1.800000000000000000e+01	2.400000000000000000e+01	2.999999999999999645e+01	3.400000000000000000e+01	4.200000000000000000e+01	2.600000000000000000e+01	3.800000000000000000e+01	3.900000000000000000e+01	4.300000000000000000e+01	2.500000000000000355e+01	2.300000000000000000e+01	3.100000000000000000e+01	2.300000000000000000e+01	1.900000000000000000e+01	2.999999999999999645e+01	1.900000000000000000e+01	1.400000000000000000e+01	1.499999999999999822e+01	1.100000000000000000e+01	1.300000000000000000e+01	2.000000000000000000e+01	1.800000000000000000e+01	2.200000000000000000e+01	1.600000000000000000e+01	1.300000000000000000e+01	1.499999999999999822e+01	1.300000000000000000e+01	8.000000000000000000e+00	1.200000000000000000e+01	8.000000000000000000e+00	1.000000000000000000e+01	6.000000000000000000e+00	7.000000000000000000e+00	7.000000000000000000e+00	6.000000000000000000e+00	1.100000000000000000e+01	6.000000000000000000e+00	6.000000000000000000e+00	7.000000000000000000e+00	4.000000000000000000e+00	1.000000000000000000e+01	5.000000000000000000e+00	4.000000000000000000e+00	5.000000000000000000e+00
6.000000000000000000e+00	2.000000000000000000e+00	7.000000000000000000e+00	3.000000000000000000e+00	5.000000000000000000e+00	5.000000000000000000e+00	7.000000000000000000e+00	6.000000000000000000e+00	9.000000000000000000e+00	9.000000000000000000e+00	1.200000000000000000e+01	1.600000000000000000e+01	1.200000000000000000e+01	1.400000000000000000e+01	2.300000000000000000e+01	1.300000000000000000e+01	1.000000000000000000e+01	2.300000000000000000e+01	1.700000000000000000e+01	2.600000000000000000e+01	2.200000000000000000e+01	2.200000000000000000e+01	2.400000000000000000e+01	1.900000000000000000e+01	2.200000000000000000e+01	2.700000000000000000e+01	2.700000000000000000e+01	2.400000000000000000e+01	2.800000000000000000e+01	3.500000000000000000e+01	2.800000000000000000e+01	2.700000000000000000e+01	2.300000000000000000e+01	2.800000000000000000e+01	3.500000000000000000e+01	3.400000000000000000e+01	2.300000000000000000e+01	3.400000000000000000e+01	3.200000000000000000e+01	3.300000000000000000e+01	2.400000000000000000e+01	2.500000000000000000e+01	2.400000000000000000e+01	1.300000000000000000e+01	8.000000000000000000e+00	9.000000000000000000e+00	1.500000000000000000e+01	1.300000000000000000e+01	8.000000000000000000e+00	5.000000000000000000e+00
8.000000000000000000e+00	1.000000000000000000e+01	1.100000000000000000e+01	1.200000000000000000e+01	7.000000000000000000e+00	1.300000000000000000e+01	1.000000000000000000e+01	1.500000000000000000e+01	1.500000000000000000e+01	1.800000000000000000e+01	2.100000000000000355e+01	2.300000000000000000e+01	1.900000000000000000e+01	2.400000000000000000e+01	3.600000000000000000e+01	2.200000000000000000e+01	2.300000000000000000e+01	3.700000000000000000e+01	2.800000000000000000e+01	3.000000000000000000e+01	4.600000000000000000e+01	3.400000000000000000e+01	3.300000000000000000e+01	4.300000000000000000e+01	3.300000000000000000e+01	3.500000000000000000e+01	4.500000000000000000e+01	4.300000000000000000e+01	5.000000000000000000e+01	3.900000000000000000e+01	2.400000000000000000e+01	2.000000000000000000e+01	1.900000000000000000e+01	9.000000000000000000e+00	5.000000000000000000e+00	1.000000000000000000e+00	3.000000000000000000e+00	1.000000000000000000e+00	1.000000000000000000e+00	5.000000000000000000e+00	3.000000000000000000e+00	6.000000000000000000e+00	2.000000000000000000e+00	3.000000000000000000e+00	4.000000000000000000e+00	4.000000000000000000e+00	1.000000000000000000e+01	4.000000000000000000e+00	2.000000000000000000e+00	2.000000000000000000e+00
6.000000000000000000e+00	2.000000000000000000e+00	7.000000000000000000e+00	5.000000000000000000e+00	6.000000000000000000e+00	6.000000000000000000e+00	7.000000000000000000e+00	6.000000000000000000e+00	1.000000000000000000e+01	8.000000000000000000e+00	1.100000000000000000e+01	1.800000000000000000e+01	1.400000000000000000e+01	1.500000000000000000e+01	2.500000000000000000e+01	1.500000000000000000e+01	1.100000000000000000e+01	2.300000000000000000e+01	1.700000000000000000e+01	2.800000000000000000e+01	2.200000000000000000e+01	2.300000000000000000e+01	2.500000000000000000e+01	2.000000000000000000e+01	2.200000000000000000e+01	3.000000000000000000e+01	2.800000000000000000e+01	2.400000000000000000e+01	3.400000000000000000e+01	3.700000000000000000e+01	2.900000000000000000e+01	2.800000000000000000e+01	2.300000000000000000e+01	2.800000000000000000e+01	3.600000000000000000e+01	3.600000000000000000e+01	2.100000000000000000e+01	2.800000000000000000e+01	2.800000000000000000e+01	2.800000000000000000e+01	2.000000000000000000e+01	1.800000000000000000e+01	2.000000000000000000e+01	1.900000000000000000e+01	1.400000000000000000e+01	8.000000000000000000e+00	1.100000000000000000e+01	5.000000000000000000e+00	2.000000000000000000e+00	2.000000000000000000e+00
6.000000000000000000e+00	3.000000000000000000e+00	6.000000000000000000e+00	5.000000000000000000e+00	5.000000000000000000e+00	7.000000000000000000e+00	7.000000000000000000e+00	5.000000000000000000e+00	1.000000000000000000e+01	9.000000000000000000e+00	1.300000000000000000e+01	1.600000000000000000e+01	1.100000000000000000e+01	1.600000000000000000e+01	2.300000000000000000e+01	1.400000000000000000e+01	1.000000000000000000e+01	2.200000000000000000e+01	1.800000000000000000e+01	2.700000000000000000e+01	2.500000000000000000e+01	2.200000000000000000e+01	2.200000000000000000e+01	2.300000000000000000e+01	2.100000000000000000e+01	3.000000000000000000e+01	2.700000000000000000e+01	2.200000000000000000e+01	3.100000000000000000e+01	4.100000000000000000e+01	2.700000000000000000e+01	2.600000000000000000e+01	2.300000000000000000e+01	3.000000000000000000e+01	3.000000000000000000e+01	3.900000000000000000e+01	2.300000000000000000e+01	2.400000000000000000e+01	2.800000000000000000e+01	3.000000000000000000e+01	1.900000000000000000e+01	1.900000000000000000e+01	2.600000000000000000e+01	1.700000000000000000e+01	1.800000000000000000e+01	1.700000000000000000e+01	1.500000000000000000e+01	9.000000000000000000e+00	9.000000000000000000e+00	4.000000000000000000e+00
2.000000000000000000e+00	8.000000000000000000e+00	5.000000000000000000e+00	7.000000000000000000e+00	1.000000000000000000e+01	1.100000000000000000e+01	1.400000000000000000e+01	1.100000000000000000e+01	1.400000000000000000e+01	1.300000000000000000e+01	1.700000000000000000e+01	1.600000000000000000e+01	1.400000000000000000e+01	1.400000000000000000e+01	1.900000000000000000e+01	2.200000000000000000e+01	1.700000000000000000e+01	1.200000000000000000e+01	2.400000000000000000e+01	1.600000000000000000e+01	3.300000000000000000e+01	2.500000000000000000e+01	2.700000000000000000e+01	2.600000000000000000e+01	2.500000000000000000e+01	2.500000000000000000e+01	3.400000000000000000e+01	3.100000000000000000e+01	3.200000000000000000e+01	3.200000000000000000e+01	2.600000000000000000e+01	3.100000000000000000e+01	2.600000000000000000e+01	3.000000000000000000e+01	2.700000000000000000e+01	2.000000000000000000e+01	2.100000000000000000e+01	2.400000000000000000e+01	2.200000000000000000e+01	2.300000000000000000e+01	2.100000000000000000e+01	2.600000000000000000e+01	1.300000000000000000e+01	2.500000000000000000e+01	2.400000000000000000e+01	2.300000000000000000e+01	1.800000000000000000e+01	6.000000000000000000e+00	4.000000000000000000e+00	6.000000000000000000e+00
7.000000000000000000e+00	1.300000000000000000e+01	1.500000000000000000e+01	1.200000000000000000e+01	1.700000000000000000e+01	1.500000000000000000e+01	1.900000000000000000e+01	2.400000000000000000e+01	3.100000000000000000e+01	1.900000000000000000e+01	2.900000000000000000e+01	2.200000000000000000e+01	2.300000000000000000e+01	2.100000000000000000e+01	3.200000000000000000e+01	3.000000000000000000e+01	2.600000000000000000e+01	3.000000000000000000e+01	3.300000000000000000e+01	3.700000000000000000e+01	4.400000000000000000e+01	3.800000000000000000e+01	3.999999999999999289e+01	3.600000000000000000e+01	3.500000000000000000e+01	4.100000000000000000e+01	3.899999999999999289e+01	3.800000000000000000e+01	2.900000000000000000e+01	3.500000000000000000e+01	3.200000000000000000e+01	2.500000000000000000e+01	2.200000000000000000e+01	1.500000000000000000e+01	1.400000000000000000e+01	8.000000000000000000e+00	1.100000000000000000e+01	6.000000000000000000e+00	6.000000000000000000e+00	0.000000000000000000e+00	3.000000000000000000e+00	1.000000000000000000e+00	4.999999999999999112e+00	2.000000000000000000e+00	2.000000000000000000e+00	0.000000000000000000e+00	0.000000000000000000e+00	0.000000000000000000e+00	0.000000000000000000e+00	0.000000000000000000e+00
1.500000000000000000e+01	3.500000000000000000e+01	3.300000000000000000e+01	2.700000000000000000e+01	3.600000000000000000e+01	3.100000000000000000e+01	4.800000000000000000e+01	4.600000000000000000e+01	5.200000000000000000e+01	4.700000000000000000e+01	4.800000000000000000e+01	4.700000000000000000e+01	4.800000000000000000e+01	5.100000000000000000e+01	3.800000000000000000e+01	2.700000000000000000e+01	2.100000000000000000e+01	1.900000000000000000e+01	1.399999999999999822e+01	1.900000000000000000e+01	1.600000000000000000e+01	1.000000000000000000e+01	1.200000000000000000e+01	1.300000000000000000e+01	6.999999999999999112e+00	8.000000000000000000e+00	6.999999999999999112e+00	1.000000000000000000e+01	6.999999999999999112e+00	1.100000000000000000e+01	9.000000000000000000e+00	4.000000000000000000e+00	9.000000000000000000e+00	5.000000000000000000e+00	9.000000000000000000e+00	6.000000000000000000e+00	5.000000000000000000e+00	8.000000000000000000e+00	2.000000000000000000e+00	3.000000000000000000e+00	2.000000000000000000e+00	5.000000000000000000e+00	5.000000000000000000e+00	5.000000000000000000e+00	5.000000000000000000e+00	9.000000000000000000e+00	2.000000000000000000e+00	3.000000000000000000e+00	3.000000000000000000e+00	6.000000000000000000e+00
9.000000000000000000e+00	9.000000000000000000e+00	9.000000000000000000e+00	1.300000000000000000e+01	1.400000000000000000e+01	1.100000000000000000e+01	1.900000000000000000e+01	1.700000000000000000e+01	2.300000000000000000e+01	1.600000000000000000e+01	2.300000000000000000e+01	2.100000000000000000e+01	1.900000000000000000e+01	1.900000000000000000e+01	2.900000000000000000e+01	2.600000000000000000e+01	2.300000000000000000e+01	2.700000000000000000e+01	2.800000000000000000e+01	3.000000000000000000e+01	4.100000000000000000e+01	3.600000000000000000e+01	3.600000000000000000e+01	3.500000000000000000e+01	3.700000000000000000e+01	4.900000000000000000e+01	4.400000000000000000e+01	4.500000000000000000e+01	4.100000000000000000e+01	3.900000000000000000e+01	4.500000000000000000e+01	3.400000000000000000e+01	2.600000000000000000e+01	2.400000000000000000e+01	1.200000000000000000e+01	7.000000000000000000e+00	8.000000000000000000e+00	5.000000000000000000e+00	1.000000000000000000e+00	1.000000000000000000e+00	2.000000000000000000e+00	3.000000000000000000e+00	8.000000000000000000e+00	9.000000000000000000e+00	6.000000000000000000e+00	6.000000000000000000e+00	3.000000000000000000e+00	5.000000000000000000e+00	4.000000000000000000e+00	4.000000000000000000e+00
1.100000000000000000e+01	2.400000000000000000e+01	2.700000000000000000e+01	1.499999999999999822e+01	2.900000000000000000e+01	2.500000000000000355e+01	3.100000000000000000e+01	4.100000000000000000e+01	4.300000000000000000e+01	3.400000000000000000e+01	4.000000000000000000e+01	3.500000000000000000e+01	4.200000000000000000e+01	3.900000000000000000e+01	4.500000000000000000e+01	4.000000000000000000e+01	3.400000000000000000e+01	3.900000000000000000e+01	3.800000000000000000e+01	4.600000000000000000e+01	2.700000000000000000e+01	1.700000000000000000e+01	1.300000000000000000e+01	5.000000000000000000e+00	2.000000000000000000e+00	1.000000000000000000e+00	3.000000000000000000e+00	8.000000000000000000e+00	9.000000000000000000e+00	1.400000000000000000e+01	2.200000000000000000e+01	1.400000000000000000e+01	1.900000000000000000e+01	1.499999999999999822e+01	1.700000000000000000e+01	7.000000000000000000e+00	8.000000000000000000e+00	9.000000000000000000e+00	3.000000000000000000e+00	3.000000000000000000e+00	1.000000000000000000e+00	0.000000000000000000e+00	3.000000000000000000e+00	3.000000000000000000e+00	3.000000000000000000e+00	4.000000000000000000e+00	2.000000000000000000e+00	3.000000000000000000e+00	3.000000000000000000e+00	6.000000000000000000e+00
3.000000000000000000e+00	6.000000000000000000e+00	5.000000000000000000e+00	8.000000000000000000e+00	1.100000000000000000e+01	1.100000000000000000e+01	1.100000000000000000e+01	1.000000000000000000e+01	1.700000000000000000e+01	7.000000000000000000e+00	2.100000000000000000e+01	1.300000000000000000e+01	9.000000000000000000e+00	1.500000000000000000e+01	1.600000000000000000e+01	1.900000000000000000e+01	1.600000000000000000e+01	1.200000000000000000e+01	2.100000000000000000e+01	1.600000000000000000e+01	3.100000000000000000e+01	2.500000000000000000e+01	2.500000000000000000e+01	2.600000000000000000e+01	2.500000000000000000e+01	2.700000000000000000e+01	3.500000000000000000e+01	2.900000000000000000e+01	2.600000000000000000e+01	3.300000000000000000e+01	3.200000000000000000e+01	3.300000000000000000e+01	3.000000000000000000e+01	2.700000000000000000e+01	2.800000000000000000e+01	2.100000000000000000e+01	2.700000000000000000e+01	2.600000000000000000e+01	2.300000000000000000e+01	2.400000000000000000e+01	2.200000000000000000e+01	2.900000000000000000e+01	2.100000000000000000e+01	2.900000000000000000e+01	2.200000000000000000e+01	2.200000000000000000e+01	7.000000000000000000e+00	4.000000000000000000e+00	4.000000000000000000e+00	1.000000000000000000e+00
3.000000000000000000e+00	7.000000000000000000e+00	6.000000000000000000e+00	8.000000000000000000e+00	1.100000000000000000e+01	1.100000000000000000e+01	1.200000000000000000e+01	1.400000000000000000e+01	1.600000000000000000e+01	1.000000000000000000e+01	2.100000000000000000e+01	1.500000000000000000e+01	1.100000000000000000e+01	1.800000000000000000e+01	1.900000000000000000e+01	2.200000000000000000e+01	1.800000000000000000e+01	1.300000000000000000e+01	2.300000000000000000e+01	1.700000000000000000e+01	3.400000000000000000e+01	2.500000000000000000e+01	2.700000000000000000e+01	2.600000000000000000e+01	2.500000000000000000e+01	2.900000000000000000e+01	3.300000000000000000e+01	2.900000000000000000e+01	2.200000000000000000e+01	2.800000000000000000e+01	2.600000000000000000e+01	3.100000000000000000e+01	2.200000000000000000e+01	2.400000000000000000e+01	2.100000000000000000e+01	1.300000000000000000e+01	1.700000000000000000e+01	1.700000000000000000e+01	1.600000000000000000e+01	1.700000000000000000e+01	1.600000000000000000e+01	2.000000000000000000e+01	1.300000000000000000e+01	1.900000000000000000e+01	2.100000000000000000e+01	2.200000000000000000e+01	1.500000000000000000e+01	8.000000000000000000e+00	1.400000000000000000e+01	7.000000000000000000e+00
2.300000000000000000e+01	3.900000000000000000e+01	3.100000000000000000e+01	4.000000000000000000e+01	3.500000000000000000e+01	3.800000000000000000e+01	6.300000000000000711e+01	4.000000000000000000e+01	5.900000000000000000e+01	6.399999999999999289e+01	5.100000000000000000e+01	5.200000000000000000e+01	5.399999999999999289e+01	5.800000000000000000e+01	4.700000000000000000e+01	3.900000000000000000e+01	2.500000000000000000e+01	2.200000000000000000e+01	1.100000000000000000e+01	1.599999999999999822e+01	9.000000000000000000e+00	5.000000000000000000e+00	7.000000000000000000e+00	7.000000000000000000e+00	5.000000000000000000e+00	7.999999999999999112e+00	3.999999999999999556e+00	1.000000000000000000e+01	7.999999999999999112e+00	1.200000000000000000e+01	6.000000000000000000e+00	3.999999999999999556e+00	7.000000000000000000e+00	7.999999999999999112e+00	1.999999999999999778e+00	3.999999999999999556e+00	3.000000000000000000e+00	0.000000000000000000e+00	0.000000000000000000e+00	0.000000000000000000e+00	0.000000000000000000e+00	0.000000000000000000e+00	3.999999999999999556e+00	3.999999999999999556e+00	9.999999999999998890e-01	0.000000000000000000e+00	9.999999999999998890e-01	3.999999999999999556e+00	0.000000000000000000e+00	9.999999999999998890e-01
1.500000000000000000e+01	3.300000000000000000e+01	3.000000000000000000e+01	2.600000000000000000e+01	3.100000000000000000e+01	2.900000000000000000e+01	4.600000000000000000e+01	4.600000000000000000e+01	4.700000000000000000e+01	4.700000000000000000e+01	3.900000000000000000e+01	4.400000000000000000e+01	5.100000000000000000e+01	4.400000000000000000e+01	3.200000000000000000e+01	1.800000000000000000e+01	6.999999999999999112e+00	1.300000000000000000e+01	1.300000000000000000e+01	2.600000000000000000e+01	2.100000000000000000e+01	1.900000000000000000e+01	1.900000000000000000e+01	2.300000000000000000e+01	2.000000000000000000e+01	2.300000000000000000e+01	2.200000000000000000e+01	2.700000000000000000e+01	1.600000000000000000e+01	1.800000000000000000e+01	2.200000000000000000e+01	1.200000000000000000e+01	1.800000000000000000e+01	1.100000000000000000e+01	1.300000000000000000e+01	6.000000000000000000e+00	6.000000000000000000e+00	6.999999999999999112e+00	3.000000000000000000e+00	1.000000000000000000e+00	1.000000000000000000e+00	0.000000000000000000e+00	4.000000000000000000e+00	1.000000000000000000e+00	2.000000000000000000e+00	0.000000000000000000e+00	0.000000000000000000e+00	0.000000000000000000e+00	0.000000000000000000e+00	0.000000000000000000e+00
4.000000000000000000e+00	7.000000000000000000e+00	8.000000000000000000e+00	1.000000000000000000e+01	1.400000000000000000e+01	1.100000000000000000e+01	1.600000000000000000e+01	1.200000000000000000e+01	1.800000000000000000e+01	1.300000000000000000e+01	2.100000000000000000e+01	1.400000000000000000e+01	1.500000000000000000e+01	1.600000000000000000e+01	2.200000000000000000e+01	2.300000000000000000e+01	1.900000000000000000e+01	2.100000000000000000e+01	2.300000000000000000e+01	2.800000000000000000e+01	3.500000000000000000e+01	3.200000000000000000e+01	3.200000000000000000e+01	2.899999999999999645e+01	2.200000000000000000e+01	3.400000000000000000e+01	3.900000000000000000e+01	3.100000000000000000e+01	3.500000000000000000e+01	3.400000000000000000e+01	4.300000000000000000e+01	3.300000000000000000e+01	3.300000000000000000e+01	2.800000000000000000e+01	2.700000000000000000e+01	2.100000000000000000e+01	2.899999999999999645e+01	1.600000000000000000e+01	2.100000000000000000e+01	1.500000000000000000e+01	1.600000000000000000e+01	1.300000000000000000e+01	1.300000000000000000e+01	1.200000000000000000e+01	6.000000000000000000e+00	4.000000000000000000e+00	3.000000000000000000e+00	5.000000000000000000e+00	3.000000000000000000e+00	1.000000000000000000e+00
3.000000000000000000e+00	1.100000000000000000e+01	8.000000000000000000e+00	7.000000000000000000e+00	1.500000000000000000e+01	1.100000000000000000e+01	1.500000000000000000e+01	1.200000000000000000e+01	1.700000000000000000e+01	1.300000000000000000e+01	2.400000000000000000e+01	1.800000000000000000e+01	1.400000000000000000e+01	1.700000000000000000e+01	2.500000000000000000e+01	2.400000000000000000e+01	2.300000000000000000e+01	1.900000000000000000e+01	2.400000000000000000e+01	2.500000000000000000e+01	3.900000000000000000e+01	2.900000000000000000e+01	3.200000000000000000e+01	2.900000000000000000e+01	2.400000000000000000e+01	3.100000000000000000e+01	3.500000000000000000e+01	3.400000000000000000e+01	2.800000000000000000e+01	3.200000000000000000e+01	3.600000000000000000e+01	2.800000000000000000e+01	3.000000000000000000e+01	2.200000000000000000e+01	2.600000000000000000e+01	1.700000000000000000e+01	2.500000000000000000e+01	2.200000000000000000e+01	1.700000000000000000e+01	1.900000000000000000e+01	1.400000000000000000e+01	2.100000000000000000e+01	1.400000000000000000e+01	1.600000000000000000e+01	1.800000000000000000e+01	1.700000000000000000e+01	7.000000000000000000e+00	4.000000000000000000e+00	5.000000000000000000e+00	4.000000000000000000e+00
3.000000000000000000e+00	8.000000000000000000e+00	8.000000000000000000e+00	8.000000000000000000e+00	1.400000000000000000e+01	1.200000000000000000e+01	1.400000000000000000e+01	1.400000000000000000e+01	1.700000000000000000e+01	1.000000000000000000e+01	2.200000000000000000e+01	1.700000000000000000e+01	1.300000000000000000e+01	1.900000000000000000e+01	2.100000000000000000e+01	2.500000000000000000e+01	2.000000000000000000e+01	1.800000000000000000e+01	2.300000000000000000e+01	2.600000000000000000e+01	4.000000000000000000e+01	3.100000000000000000e+01	2.899999999999999645e+01	3.000000000000000000e+01	2.300000000000000000e+01	3.500000000000000000e+01	4.000000000000000000e+01	3.400000000000000000e+01	3.500000000000000000e+01	3.800000000000000000e+01	4.000000000000000000e+01	3.500000000000000000e+01	3.700000000000000000e+01	3.100000000000000000e+01	3.000000000000000000e+01	2.200000000000000000e+01	3.000000000000000000e+01	2.000000000000000000e+01	2.300000000000000000e+01	1.300000000000000000e+01	1.000000000000000000e+01	1.200000000000000000e+01	8.000000000000000000e+00	2.000000000000000000e+00	2.000000000000000000e+00	0.000000000000000000e+00	1.000000000000000000e+00	4.000000000000000000e+00	4.000000000000000000e+00	4.000000000000000000e+00
1.100000000000000000e+01	3.000000000000000000e+01	2.899999999999999645e+01	2.200000000000000000e+01	2.899999999999999645e+01	2.700000000000000000e+01	4.600000000000000000e+01	4.100000000000000000e+01	4.600000000000000000e+01	4.400000000000000000e+01	3.900000000000000000e+01	4.100000000000000000e+01	4.900000000000000000e+01	4.500000000000000000e+01	4.300000000000000000e+01	3.800000000000000000e+01	3.100000000000000000e+01	3.200000000000000000e+01	4.000000000000000000e+01	4.600000000000000000e+01	3.400000000000000000e+01	3.000000000000000000e+01	2.800000000000000000e+01	2.000000000000000000e+01	1.500000000000000000e+01	1.500000000000000000e+01	9.000000000000000000e+00	1.000000000000000000e+01	4.000000000000000000e+00	6.000000000000000000e+00	7.000000000000000000e+00	1.000000000000000000e+00	6.000000000000000000e+00	5.000000000000000000e+00	6.000000000000000000e+00	6.000000000000000000e+00	6.000000000000000000e+00	6.000000000000000000e+00	6.000000000000000000e+00	0.000000000000000000e+00	3.000000000000000000e+00	5.000000000000000000e+00	7.000000000000000000e+00	4.000000000000000000e+00	4.000000000000000000e+00	1.000000000000000000e+00	1.000000000000000000e+00	0.000000000000000000e+00	0.000000000000000000e+00	0.000000000000000000e+00
2.800000000000000000e+01	3.300000000000000000e+01	3.200000000000000000e+01	3.600000000000000000e+01	3.400000000000000000e+01	4.000000000000000000e+01	5.700000000000000000e+01	3.900000000000000000e+01	5.800000000000000000e+01	5.400000000000000000e+01	4.700000000000000000e+01	5.300000000000000000e+01	5.000000000000000000e+01	5.700000000000000000e+01	5.200000000000000000e+01	3.600000000000000000e+01	3.100000000000000000e+01	2.600000000000000000e+01	2.800000000000000000e+01	2.800000000000000000e+01	2.200000000000000000e+01	1.400000000000000000e+01	1.200000000000000000e+01	9.000000000000000000e+00	6.000000000000000000e+00	7.000000000000000000e+00	4.000000000000000000e+00	6.000000000000000000e+00	1.000000000000000000e+00	5.000000000000000000e+00	1.000000000000000000e+00	3.000000000000000000e+00	0.000000000000000000e+00	6.000000000000000000e+00	1.000000000000000000e+00	3.000000000000000000e+00	4.000000000000000000e+00	2.000000000000000000e+00	1.000000000000000000e+00	1.000000000000000000e+00	1.000000000000000000e+00	0.000000000000000000e+00	5.000000000000000000e+00	5.000000000000000000e+00	2.000000000000000000e+00	1.000000000000000000e+00	1.000000000000000000e+00	1.000000000000000000e+00	1.000000000000000000e+00	0.000000000000000000e+00
1.100000000000000178e+01	2.200000000000000355e+01	2.300000000000000000e+01	1.500000000000000178e+01	2.700000000000000000e+01	2.300000000000000000e+01	3.100000000000000000e+01	3.800000000000000000e+01	4.300000000000000000e+01	3.100000000000000000e+01	3.700000000000000000e+01	3.500000000000000000e+01	4.100000000000000000e+01	3.800000000000000000e+01	4.300000000000000000e+01	3.600000000000000000e+01	3.000000000000000355e+01	3.700000000000000000e+01	3.400000000000000000e+01	5.500000000000000000e+01	3.400000000000000000e+01	3.400000000000000000e+01	2.800000000000000000e+01	2.100000000000000000e+01	1.000000000000000000e+01	8.000000000000000000e+00	5.000000000000000000e+00	8.000000000000000000e+00	2.000000000000000000e+00	2.000000000000000000e+00	3.000000000000000000e+00	1.000000000000000000e+00	8.000000000000000000e+00	4.000000000000000000e+00	9.000000000000000000e+00	7.000000000000000000e+00	7.000000000000000000e+00	1.000000000000000000e+01	7.000000000000000000e+00	7.000000000000000000e+00	5.000000000000000000e+00	1.200000000000000000e+01	1.100000000000000178e+01	1.000000000000000000e+01	1.100000000000000178e+01	1.300000000000000178e+01	4.000000000000000000e+00	4.000000000000000000e+00	3.000000000000000000e+00	4.000000000000000000e+00
4.000000000000000000e+00	1.300000000000000000e+01	7.000000000000000000e+00	8.000000000000000000e+00	1.400000000000000000e+01	1.099999999999999822e+01	1.800000000000000000e+01	1.300000000000000000e+01	1.900000000000000000e+01	1.500000000000000000e+01	2.199999999999999645e+01	2.100000000000000000e+01	1.600000000000000000e+01	1.800000000000000000e+01	2.800000000000000000e+01	2.600000000000000000e+01	2.600000000000000000e+01	1.900000000000000000e+01	2.500000000000000000e+01	2.800000000000000000e+01	4.000000000000000000e+01	3.500000000000000000e+01	3.500000000000000000e+01	3.300000000000000000e+01	3.100000000000000000e+01	4.100000000000000000e+01	4.600000000000000000e+01	4.000000000000000000e+01	3.800000000000000000e+01	4.200000000000000000e+01	3.900000000000000000e+01	3.200000000000000000e+01	3.200000000000000000e+01	2.400000000000000000e+01	2.700000000000000000e+01	1.400000000000000000e+01	2.700000000000000000e+01	1.500000000000000000e+01	1.200000000000000000e+01	6.000000000000000000e+00	3.000000000000000000e+00	4.000000000000000000e+00	4.000000000000000000e+00	3.000000000000000000e+00	4.000000000000000000e+00	5.000000000000000000e+00	2.000000000000000000e+00	4.000000000000000000e+00	3.000000000000000000e+00	3.000000000000000000e+00
3.000000000000000000e+00	7.000000000000000000e+00	5.000000000000000000e+00	8.000000000000000000e+00	1.200000000000000000e+01	1.000000000000000000e+01	1.200000000000000000e+01	1.000000000000000000e+01	1.600000000000000000e+01	7.000000000000000000e+00	2.200000000000000000e+01	1.300000000000000000e+01	1.000000000000000000e+01	1.300000000000000000e+01	1.600000000000000000e+01	2.100000000000000000e+01	1.400000000000000000e+01	1.300000000000000000e+01	2.000000000000000000e+01	1.600000000000000000e+01	3.400000000000000000e+01	2.300000000000000000e+01	2.400000000000000000e+01	2.600000000000000000e+01	2.600000000000000000e+01	2.800000000000000000e+01	3.500000000000000000e+01	3.100000000000000000e+01	2.700000000000000000e+01	3.300000000000000000e+01	3.700000000000000000e+01	3.300000000000000000e+01	3.100000000000000000e+01	2.900000000000000000e+01	3.100000000000000000e+01	2.500000000000000000e+01	2.800000000000000000e+01	2.500000000000000000e+01	3.000000000000000000e+01	2.400000000000000000e+01	2.500000000000000000e+01	2.700000000000000000e+01	2.700000000000000000e+01	2.700000000000000000e+01	1.500000000000000000e+01	8.000000000000000000e+00	2.000000000000000000e+00	2.000000000000000000e+00	1.000000000000000000e+00	5.000000000000000000e+00
3.000000000000000000e+00	1.100000000000000000e+01	7.000000000000000000e+00	7.000000000000000000e+00	1.500000000000000000e+01	1.200000000000000000e+01	1.500000000000000000e+01	1.200000000000000000e+01	1.700000000000000000e+01	1.300000000000000000e+01	2.400000000000000000e+01	1.900000000000000000e+01	1.400000000000000000e+01	1.700000000000000000e+01	2.500000000000000000e+01	2.500000000000000000e+01	2.300000000000000000e+01	1.900000000000000000e+01	2.400000000000000000e+01	2.600000000000000000e+01	4.000000000000000000e+01	3.200000000000000000e+01	3.300000000000000000e+01	3.000000000000000000e+01	2.800000000000000000e+01	3.500000000000000000e+01	4.200000000000000000e+01	3.900000000000000000e+01	3.900000000000000000e+01	4.000000000000000000e+01	4.400000000000000000e+01	3.800000000000000000e+01	3.700000000000000000e+01	2.800000000000000000e+01	2.500000000000000000e+01	7.000000000000000000e+00	7.000000000000000000e+00	1.100000000000000000e+01	1.200000000000000000e+01	1.600000000000000000e+01	1.400000000000000000e+01	1.700000000000000000e+01	1.300000000000000000e+01	1.000000000000000000e+01	1.000000000000000000e+01	5.000000000000000000e+00	1.000000000000000000e+00	4.000000000000000000e+00	3.000000000000000000e+00	4.000000000000000000e+00
3.000000000000000000e+00	7.000000000000000000e+00	5.000000000000000000e+00	8.000000000000000000e+00	1.100000000000000000e+01	1.100000000000000000e+01	1.000000000000000000e+01	1.000000000000000000e+01	1.400000000000000000e+01	1.100000000000000000e+01	2.000000000000000000e+01	1.400000000000000000e+01	9.000000000000000000e+00	1.300000000000000000e+01	1.700000000000000000e+01	2.000000000000000000e+01	1.700000000000000000e+01	1.100000000000000000e+01	2.000000000000000000e+01	1.600000000000000000e+01	3.300000000000000000e+01	2.500000000000000000e+01	2.600000000000000000e+01	2.500000000000000000e+01	2.300000000000000000e+01	2.700000000000000000e+01	3.500000000000000000e+01	3.100000000000000000e+01	2.900000000000000000e+01	3.700000000000000000e+01	3.300000000000000000e+01	3.700000000000000000e+01	2.900000000000000000e+01	3.200000000000000000e+01	3.000000000000000000e+01	2.300000000000000000e+01	2.800000000000000000e+01	2.500000000000000000e+01	2.000000000000000000e+01	1.500000000000000000e+01	8.000000000000000000e+00	1.900000000000000000e+01	1.800000000000000000e+01	2.800000000000000000e+01	2.700000000000000000e+01	2.600000000000000000e+01	1.400000000000000000e+01	7.000000000000000000e+00	7.000000000000000000e+00	4.000000000000000000e+00
1.200000000000000000e+01	2.700000000000000000e+01	2.700000000000000000e+01	1.700000000000000000e+01	3.000000000000000000e+01	2.599999999999999645e+01	3.500000000000000000e+01	4.300000000000000000e+01	4.400000000000000000e+01	3.300000000000000000e+01	4.100000000000000000e+01	3.700000000000000000e+01	4.500000000000000000e+01	4.200000000000000000e+01	3.800000000000000000e+01	2.900000000000000355e+01	2.200000000000000000e+01	2.900000000000000355e+01	2.200000000000000000e+01	3.200000000000000000e+01	2.800000000000000000e+01	2.200000000000000000e+01	2.000000000000000000e+01	2.200000000000000000e+01	2.000000000000000000e+01	1.800000000000000000e+01	1.900000000000000000e+01	2.300000000000000000e+01	1.500000000000000000e+01	1.600000000000000000e+01	2.200000000000000000e+01	7.000000000000000000e+00	1.299999999999999822e+01	8.000000000000000000e+00	1.100000000000000000e+01	7.000000000000000000e+00	4.000000000000000000e+00	8.000000000000000000e+00	2.000000000000000000e+00	2.000000000000000000e+00	1.000000000000000000e+00	2.000000000000000000e+00	5.000000000000000000e+00	2.000000000000000000e+00	4.000000000000000000e+00	4.000000000000000000e+00	1.000000000000000000e+00	3.000000000000000000e+00	3.000000000000000000e+00	4.000000000000000000e+00
9.000000000000000000e+00	1.000000000000000000e+01	1.000000000000000000e+01	1.500000000000000000e+01	1.600000000000000000e+01	1.200000000000000000e+01	1.800000000000000000e+01	2.100000000000000000e+01	2.700000000000000000e+01	1.800000000000000000e+01	2.600000000000000000e+01	1.900000000000000000e+01	1.900000000000000000e+01	2.400000000000000000e+01	2.800000000000000000e+01	2.800000000000000000e+01	2.500000000000000000e+01	2.600000000000000000e+01	3.100000000000000000e+01	3.800000000000000000e+01	4.000000000000000000e+01	3.700000000000000000e+01	3.800000000000000000e+01	3.600000000000000000e+01	4.000000000000000000e+01	4.800000000000000000e+01	4.400000000000000000e+01	4.500000000000000000e+01	4.200000000000000000e+01	3.400000000000000000e+01	3.700000000000000000e+01	2.600000000000000000e+01	2.500000000000000000e+01	1.700000000000000000e+01	1.100000000000000000e+01	8.000000000000000000e+00	7.000000000000000000e+00	5.000000000000000000e+00	1.000000000000000000e+00	1.000000000000000000e+00	0.000000000000000000e+00	0.000000000000000000e+00	1.000000000000000000e+00	2.000000000000000000e+00	0.000000000000000000e+00	0.000000000000000000e+00	1.000000000000000000e+00	6.000000000000000000e+00	3.000000000000000000e+00	4.000000000000000000e+00
3.000000000000000000e+00	6.000000000000000000e+00	4.000000000000000000e+00	6.000000000000000000e+00	1.200000000000000000e+01	1.100000000000000000e+01	1.000000000000000000e+01	9.000000000000000000e+00	1.400000000000000000e+01	1.100000000000000000e+01	1.800000000000000000e+01	1.300000000000000000e+01	9.000000000000000000e+00	1.200000000000000000e+01	1.700000000000000000e+01	1.700000000000000000e+01	1.700000000000000000e+01	1.000000000000000000e+01	1.900000000000000000e+01	1.200000000000000000e+01	3.100000000000000355e+01	2.400000000000000000e+01	2.200000000000000000e+01	2.400000000000000000e+01	2.200000000000000000e+01	2.400000000000000000e+01	3.300000000000000000e+01	2.600000000000000000e+01	2.900000000000000000e+01	3.200000000000000000e+01	2.300000000000000000e+01	3.200000000000000000e+01	2.400000000000000000e+01	2.700000000000000000e+01	2.700000000000000000e+01	2.200000000000000000e+01	2.200000000000000000e+01	2.700000000000000000e+01	2.100000000000000000e+01	2.500000000000000000e+01	2.200000000000000000e+01	2.900000000000000000e+01	1.900000000000000000e+01	3.400000000000000000e+01	2.600000000000000000e+01	2.700000000000000000e+01	1.900000000000000000e+01	9.000000000000000000e+00	1.400000000000000000e+01	7.000000000000000000e+00
2.000000000000000000e+00	1.200000000000000000e+01	7.000000000000000000e+00	7.000000000000000000e+00	1.300000000000000000e+01	1.200000000000000000e+01	1.600000000000000000e+01	1.200000000000000000e+01	1.500000000000000000e+01	1.400000000000000000e+01	2.200000000000000000e+01	2.000000000000000000e+01	1.500000000000000000e+01	1.700000000000000000e+01	2.300000000000000000e+01	2.400000000000000000e+01	2.100000000000000000e+01	2.000000000000000000e+01	2.500000000000000000e+01	2.200000000000000000e+01	4.000000000000000000e+01	3.300000000000000000e+01	3.400000000000000000e+01	2.700000000000000000e+01	2.300000000000000000e+01	3.200000000000000000e+01	3.900000000000000000e+01	3.600000000000000000e+01	2.899999999999999645e+01	3.900000000000000000e+01	3.700000000000000000e+01	4.000000000000000000e+01	2.899999999999999645e+01	2.899999999999999645e+01	2.600000000000000000e+01	1.900000000000000000e+01	2.500000000000000000e+01	2.200000000000000000e+01	1.500000000000000000e+01	1.900000000000000000e+01	1.000000000000000000e+01	1.400000000000000000e+01	1.100000000000000000e+01	7.000000000000000000e+00	7.000000000000000000e+00	7.000000000000000000e+00	1.000000000000000000e+00	2.000000000000000000e+00	0.000000000000000000e+00	1.000000000000000000e+00
5.000000000000000000e+00	1.600000000000000000e+01	1.500000000000000000e+01	1.100000000000000000e+01	2.400000000000000000e+01	1.600000000000000000e+01	2.200000000000000000e+01	2.900000000000000000e+01	3.600000000000000000e+01	1.900000000000000000e+01	3.600000000000000000e+01	2.600000000000000000e+01	2.600000000000000000e+01	2.200000000000000000e+01	3.200000000000000000e+01	2.800000000000000355e+01	2.400000000000000000e+01	2.500000000000000000e+01	2.300000000000000355e+01	2.100000000000000000e+01	3.100000000000000000e+01	2.400000000000000000e+01	1.900000000000000000e+01	2.300000000000000355e+01	1.700000000000000000e+01	2.500000000000000000e+01	2.300000000000000355e+01	2.000000000000000000e+01	2.100000000000000000e+01	1.200000000000000000e+01	2.000000000000000000e+01	1.900000000000000000e+01	1.400000000000000178e+01	1.800000000000000000e+01	1.600000000000000000e+01	9.000000000000000000e+00	1.200000000000000000e+01	1.300000000000000000e+01	9.000000000000000000e+00	1.100000000000000000e+01	5.000000000000000000e+00	1.200000000000000000e+01	7.000000000000000888e+00	1.300000000000000000e+01	1.300000000000000000e+01	1.300000000000000000e+01	1.300000000000000000e+01	2.000000000000000000e+00	6.000000000000000000e+00	7.000000000000000888e+00
2.000000000000000000e+00	7.000000000000000000e+00	4.000000000000000000e+00	5.000000000000000000e+00	1.000000000000000000e+01	1.100000000000000000e+01	1.200000000000000000e+01	9.000000000000000000e+00	1.400000000000000000e+01	1.200000000000000000e+01	1.600000000000000000e+01	1.400000000000000000e+01	1.000000000000000000e+01	1.300000000000000000e+01	1.500000000000000000e+01	1.600000000000000000e+01	1.700000000000000000e+01	1.300000000000000000e+01	2.100000000000000000e+01	1.500000000000000000e+01	3.000000000000000000e+01	2.300000000000000000e+01	2.200000000000000000e+01	2.500000000000000000e+01	2.500000000000000000e+01	2.300000000000000000e+01	3.200000000000000000e+01	2.900000000000000000e+01	3.300000000000000000e+01	3.100000000000000000e+01	2.600000000000000000e+01	3.500000000000000000e+01	2.700000000000000000e+01	2.600000000000000000e+01	2.800000000000000000e+01	2.700000000000000000e+01	2.200000000000000000e+01	2.500000000000000000e+01	2.400000000000000000e+01	2.500000000000000000e+01	2.100000000000000000e+01	2.400000000000000000e+01	1.800000000000000000e+01	3.200000000000000000e+01	3.000000000000000000e+01	2.500000000000000000e+01	2.200000000000000000e+01	5.000000000000000000e+00	3.000000000000000000e+00	3.000000000000000000e+00
8.000000000000000000e+00	1.200000000000000000e+01	1.100000000000000000e+01	1.300000000000000000e+01	1.700000000000000000e+01	1.300000000000000000e+01	1.700000000000000000e+01	2.400000000000000000e+01	3.000000000000000000e+01	2.000000000000000000e+01	2.600000000000000000e+01	2.200000000000000000e+01	2.000000000000000000e+01	2.000000000000000000e+01	3.100000000000000000e+01	2.700000000000000000e+01	2.800000000000000000e+01	2.800000000000000000e+01	3.400000000000000000e+01	3.800000000000000000e+01	4.300000000000000000e+01	4.000000000000000000e+01	4.400000000000000000e+01	4.200000000000000711e+01	4.500000000000000000e+01	5.100000000000000711e+01	3.800000000000000000e+01	3.500000000000000000e+01	1.800000000000000000e+01	1.900000000000000000e+01	2.900000000000000000e+01	2.700000000000000000e+01	2.400000000000000000e+01	2.500000000000000000e+01	1.600000000000000000e+01	1.100000000000000000e+01	1.300000000000000000e+01	5.000000000000000000e+00	1.000000000000000000e+00	0.000000000000000000e+00	0.000000000000000000e+00	0.000000000000000000e+00	5.000000000000000000e+00	5.000000000000000000e+00	2.000000000000000000e+00	1.000000000000000000e+00	1.000000000000000000e+00	0.000000000000000000e+00	0.000000000000000000e+00	0.000000000000000000e+00
2.000000000000000000e+00	8.000000000000000000e+00	5.000000000000000000e+00	7.000000000000000000e+00	1.000000000000000000e+01	1.100000000000000000e+01	1.400000000000000000e+01	1.200000000000000000e+01	1.500000000000000000e+01	1.300000000000000000e+01	1.900000000000000000e+01	1.800000000000000000e+01	1.400000000000000000e+01	1.500000000000000000e+01	2.000000000000000000e+01	2.200000000000000000e+01	1.900000000000000000e+01	1.500000000000000000e+01	2.600000000000000000e+01	2.000000000000000000e+01	4.000000000000000000e+01	2.800000000000000000e+01	3.400000000000000000e+01	2.500000000000000000e+01	2.300000000000000000e+01	2.900000000000000000e+01	3.600000000000000000e+01	3.600000000000000000e+01	2.900000000000000000e+01	3.900000000000000000e+01	3.500000000000000000e+01	4.300000000000000000e+01	2.800000000000000000e+01	3.200000000000000000e+01	3.300000000000000000e+01	2.300000000000000000e+01	2.700000000000000000e+01	2.600000000000000000e+01	2.300000000000000000e+01	2.300000000000000000e+01	1.700000000000000000e+01	2.000000000000000000e+01	1.000000000000000000e+01	5.000000000000000000e+00	4.000000000000000000e+00	0.000000000000000000e+00	1.000000000000000000e+00	4.000000000000000000e+00	2.000000000000000000e+00	6.000000000000000000e+00
7.000000000000000000e+00	1.400000000000000000e+01	1.600000000000000000e+01	1.300000000000000000e+01	2.100000000000000000e+01	1.800000000000000000e+01	2.200000000000000000e+01	2.900000000000000000e+01	3.600000000000000000e+01	2.700000000000000000e+01	3.000000000000000000e+01	2.500000000000000000e+01	2.900000000000000000e+01	2.700000000000000000e+01	3.300000000000000000e+01	3.200000000000000000e+01	3.100000000000000000e+01	3.400000000000000000e+01	3.600000000000000000e+01	4.600000000000000000e+01	4.800000000000000000e+01	4.400000000000000000e+01	5.300000000000000000e+01	4.100000000000000000e+01	3.900000000000000000e+01	4.700000000000000000e+01	4.100000000000000000e+01	3.200000000000000000e+01	1.800000000000000000e+01	1.300000000000000000e+01	1.200000000000000000e+01	2.000000000000000000e+00	1.000000000000000000e+00	3.000000000000000000e+00	0.000000000000000000e+00	1.000000000000000000e+00	4.000000000000000000e+00	7.000000000000000000e+00	4.000000000000000000e+00	0.000000000000000000e+00	4.000000000000000000e+00	7.000000000000000000e+00	7.000000000000000000e+00	6.000000000000000000e+00	8.000000000000000000e+00	6.000000000000000000e+00	2.000000000000000000e+00	4.000000000000000000e+00	4.000000000000000000e+00	1.000000000000000000e+00
9.000000000000000000e+00	6.000000000000000000e+00	5.000000000000000000e+00	7.000000000000000000e+00	7.000000000000000000e+00	6.000000000000000000e+00	1.200000000000000000e+01	6.000000000000000000e+00	1.300000000000000000e+01	1.100000000000000000e+01	1.600000000000000000e+01	1.000000000000000000e+01	1.500000000000000000e+01	1.300000000000000000e+01	2.400000000000000000e+01	1.900000000000000000e+01	2.000000000000000000e+01	1.100000000000000000e+01	1.500000000000000000e+01	2.900000000000000000e+01	2.400000000000000000e+01	2.700000000000000000e+01	2.900000000000000000e+01	2.700000000000000000e+01	3.000000000000000000e+01	3.800000000000000000e+01	4.100000000000000000e+01	3.400000000000000000e+01	2.700000000000000000e+01	2.400000000000000000e+01	2.900000000000000000e+01	2.800000000000000000e+01	2.800000000000000000e+01	3.900000000000000000e+01	2.300000000000000000e+01	3.600000000000000000e+01	2.500000000000000000e+01	3.100000000000000000e+01	2.000000000000000000e+01	2.600000000000000000e+01	2.600000000000000000e+01	2.200000000000000000e+01	2.100000000000000000e+01	1.300000000000000000e+01	1.200000000000000000e+01	6.000000000000000000e+00	5.000000000000000000e+00	3.000000000000000000e+00	0.000000000000000000e+00	5.000000000000000000e+00
1.600000000000000000e+01	1.900000000000000000e+01	1.700000000000000000e+01	2.800000000000000000e+01	2.100000000000000000e+01	2.400000000000000000e+01	3.900000000000000000e+01	2.400000000000000000e+01	3.200000000000000000e+01	3.700000000000000000e+01	3.100000000000000000e+01	3.900000000000000000e+01	4.300000000000000000e+01	5.000000000000000711e+01	5.000000000000000711e+01	4.500000000000000000e+01	2.700000000000000000e+01	2.500000000000000355e+01	4.100000000000000000e+01	2.400000000000000000e+01	2.400000000000000000e+01	1.500000000000000000e+01	1.500000000000000000e+01	1.300000000000000000e+01	1.100000000000000000e+01	7.000000000000000000e+00	9.000000000000000000e+00	6.000000000000000000e+00	5.000000000000000000e+00	8.000000000000000000e+00	8.000000000000000000e+00	1.200000000000000000e+01	1.100000000000000000e+01	1.500000000000000000e+01	1.100000000000000000e+01	1.700000000000000000e+01	1.400000000000000000e+01	6.000000000000000000e+00	9.000000000000000000e+00	1.000000000000000000e+01	1.100000000000000000e+01	7.000000000000000000e+00	0.000000000000000000e+00	2.000000000000000000e+00	3.000000000000000000e+00	0.000000000000000000e+00	0.000000000000000000e+00	1.000000000000000000e+00	0.000000000000000000e+00	3.000000000000000000e+00
9.000000000000000000e+00	4.000000000000000000e+00	6.000000000000000000e+00	5.000000000000000000e+00	7.000000000000000000e+00	6.000000000000000000e+00	7.000000000000000000e+00	8.000000000000000000e+00	1.000000000000000000e+01	1.200000000000000000e+01	1.300000000000000000e+01	1.100000000000000000e+01	1.400000000000000000e+01	1.100000000000000000e+01	2.300000000000000000e+01	1.600000000000000000e+01	2.000000000000000000e+01	1.300000000000000000e+01	1.300000000000000000e+01	2.600000000000000000e+01	1.500000000000000000e+01	2.600000000000000000e+01	2.200000000000000000e+01	3.100000000000000000e+01	2.900000000000000000e+01	3.300000000000000000e+01	3.900000000000000000e+01	3.200000000000000000e+01	3.200000000000000000e+01	1.800000000000000000e+01	2.900000000000000000e+01	2.300000000000000000e+01	2.800000000000000000e+01	3.300000000000000000e+01	2.900000000000000000e+01	2.300000000000000000e+01	3.200000000000000000e+01	2.700000000000000000e+01	1.800000000000000000e+01	2.900000000000000000e+01	2.200000000000000000e+01	2.400000000000000000e+01	2.100000000000000000e+01	2.100000000000000000e+01	1.300000000000000000e+01	1.500000000000000000e+01	1.200000000000000000e+01	1.200000000000000000e+01	9.000000000000000000e+00	6.000000000000000000e+00
1.800000000000000000e+01	2.600000000000000000e+01	3.200000000000000000e+01	3.800000000000000000e+01	2.799999999999999645e+01	2.900000000000000000e+01	4.600000000000000000e+01	4.100000000000000000e+01	4.100000000000000000e+01	4.600000000000000000e+01	4.300000000000000000e+01	6.100000000000000000e+01	6.000000000000000000e+01	6.800000000000000000e+01	4.999999999999999289e+01	3.000000000000000000e+01	2.300000000000000000e+01	1.700000000000000000e+01	2.100000000000000000e+01	1.600000000000000000e+01	1.100000000000000000e+01	9.000000000000000000e+00	1.600000000000000000e+01	9.000000000000000000e+00	9.000000000000000000e+00	6.000000000000000000e+00	6.999999999999999112e+00	5.000000000000000000e+00	4.000000000000000000e+00	1.000000000000000000e+00	2.000000000000000000e+00	0.000000000000000000e+00	1.000000000000000000e+00	1.000000000000000000e+00	1.000000000000000000e+00	1.000000000000000000e+00	1.000000000000000000e+00	0.000000000000000000e+00	2.000000000000000000e+00	1.000000000000000000e+00	1.000000000000000000e+00	2.000000000000000000e+00	1.000000000000000000e+00	1.000000000000000000e+00	1.000000000000000000e+00	0.000000000000000000e+00	1.000000000000000000e+00	0.000000000000000000e+00	1.000000000000000000e+00	4.000000000000000000e+00
2.000000000000000000e+01	2.499999999999999645e+01	3.000000000000000000e+01	3.700000000000000000e+01	2.600000000000000000e+01	3.000000000000000000e+01	4.000000000000000000e+01	3.900000000000000000e+01	3.900000000000000000e+01	4.400000000000000000e+01	4.100000000000000000e+01	5.599999999999999289e+01	5.400000000000000000e+01	7.100000000000000000e+01	4.800000000000000000e+01	2.499999999999999645e+01	1.000000000000000000e+01	1.000000000000000000e+01	1.200000000000000000e+01	6.000000000000000000e+00	6.999999999999999112e+00	1.000000000000000000e+00	6.999999999999999112e+00	3.000000000000000000e+00	1.300000000000000000e+01	4.000000000000000000e+00	9.000000000000000000e+00	6.999999999999999112e+00	3.000000000000000000e+00	6.000000000000000000e+00	8.000000000000000000e+00	6.999999999999999112e+00	5.000000000000000000e+00	1.100000000000000000e+01	9.000000000000000000e+00	1.100000000000000000e+01	1.300000000000000000e+01	1.000000000000000000e+00	1.000000000000000000e+01	8.000000000000000000e+00	1.000000000000000000e+01	6.999999999999999112e+00	3.000000000000000000e+00	5.000000000000000000e+00	6.000000000000000000e+00	3.000000000000000000e+00	3.000000000000000000e+00	1.000000000000000000e+00	0.000000000000000000e+00	5.000000000000000000e+00
8.000000000000000000e+00	5.000000000000000000e+00	5.000000000000000000e+00	3.000000000000000000e+00	9.000000000000000000e+00	5.000000000000000000e+00	8.000000000000000000e+00	6.000000000000000000e+00	1.200000000000000000e+01	9.000000000000000000e+00	1.300000000000000000e+01	1.100000000000000000e+01	1.300000000000000000e+01	1.200000000000000000e+01	2.200000000000000000e+01	1.600000000000000000e+01	1.800000000000000000e+01	8.000000000000000000e+00	1.300000000000000000e+01	2.100000000000000000e+01	2.000000000000000000e+01	2.300000000000000000e+01	2.000000000000000000e+01	3.100000000000000000e+01	2.700000000000000000e+01	3.600000000000000000e+01	3.800000000000000000e+01	3.200000000000000000e+01	2.800000000000000000e+01	2.200000000000000000e+01	2.900000000000000000e+01	2.100000000000000000e+01	3.200000000000000000e+01	3.700000000000000000e+01	3.100000000000000000e+01	3.300000000000000000e+01	2.900000000000000000e+01	3.100000000000000000e+01	2.300000000000000000e+01	2.800000000000000000e+01	3.600000000000000000e+01	3.000000000000000000e+01	2.700000000000000000e+01	1.300000000000000000e+01	1.100000000000000000e+01	4.000000000000000000e+00	0.000000000000000000e+00	2.000000000000000000e+00	1.000000000000000000e+00	9.000000000000000000e+00
9.000000000000000000e+00	4.000000000000000000e+00	4.000000000000000000e+00	5.000000000000000000e+00	6.000000000000000000e+00	6.000000000000000000e+00	7.000000000000000000e+00	6.000000000000000000e+00	1.100000000000000000e+01	1.100000000000000000e+01	1.100000000000000000e+01	1.100000000000000000e+01	1.300000000000000000e+01	1.200000000000000000e+01	1.400000000000000000e+01	1.800000000000000000e+01	2.000000000000000000e+01	1.400000000000000000e+01	1.200000000000000000e+01	2.000000000000000000e+01	1.700000000000000000e+01	2.100000000000000000e+01	2.300000000000000000e+01	2.900000000000000000e+01	2.400000000000000000e+01	3.400000000000000000e+01	3.600000000000000000e+01	3.400000000000000000e+01	2.900000000000000000e+01	1.800000000000000000e+01	2.500000000000000000e+01	1.900000000000000000e+01	2.600000000000000000e+01	2.900000000000000000e+01	3.100000000000000000e+01	2.300000000000000000e+01	2.900000000000000000e+01	3.000000000000000000e+01	2.000000000000000000e+01	2.700000000000000000e+01	2.800000000000000000e+01	2.600000000000000000e+01	2.100000000000000000e+01	2.500000000000000000e+01	1.700000000000000000e+01	2.300000000000000000e+01	1.400000000000000000e+01	1.200000000000000000e+01	1.400000000000000000e+01	1.000000000000000000e+01
9.000000000000000000e+00	4.000000000000000000e+00	5.000000000000000000e+00	4.000000000000000000e+00	9.000000000000000000e+00	4.000000000000000000e+00	7.000000000000000000e+00	8.000000000000000000e+00	1.000000000000000000e+01	1.100000000000000000e+01	1.300000000000000000e+01	1.000000000000000000e+01	1.200000000000000000e+01	1.200000000000000000e+01	2.100000000000000000e+01	1.500000000000000000e+01	1.900000000000000000e+01	1.100000000000000000e+01	1.400000000000000000e+01	2.300000000000000000e+01	1.500000000000000000e+01	2.700000000000000000e+01	1.900000000000000000e+01	3.200000000000000000e+01	2.700000000000000000e+01	3.300000000000000000e+01	3.800000000000000000e+01	3.300000000000000000e+01	2.900000000000000000e+01	1.900000000000000000e+01	2.800000000000000000e+01	2.300000000000000000e+01	2.800000000000000000e+01	3.400000000000000000e+01	2.700000000000000000e+01	2.700000000000000000e+01	2.900000000000000000e+01	3.000000000000000000e+01	2.100000000000000000e+01	3.200000000000000000e+01	2.600000000000000000e+01	2.500000000000000000e+01	2.600000000000000000e+01	1.900000000000000000e+01	2.300000000000000000e+01	1.800000000000000000e+01	1.200000000000000000e+01	1.300000000000000000e+01	4.000000000000000000e+00	5.000000000000000000e+00
1.000000000000000000e+01	5.000000000000000000e+00	5.000000000000000000e+00	7.000000000000000000e+00	7.000000000000000000e+00	6.000000000000000000e+00	1.200000000000000000e+01	6.000000000000000000e+00	1.300000000000000000e+01	1.300000000000000000e+01	1.700000000000000000e+01	8.000000000000000000e+00	1.500000000000000000e+01	1.400000000000000000e+01	2.300000000000000000e+01	1.900000000000000000e+01	2.100000000000000000e+01	1.100000000000000000e+01	1.600000000000000000e+01	2.900000000000000000e+01	2.400000000000000000e+01	3.100000000000000000e+01	2.900000000000000000e+01	2.800000000000000000e+01	3.100000000000000000e+01	3.800000000000000000e+01	4.400000000000000000e+01	3.600000000000000000e+01	2.700000000000000000e+01	2.500000000000000000e+01	3.500000000000000000e+01	3.300000000000000000e+01	3.400000000000000000e+01	3.800000000000000000e+01	2.900000000000000000e+01	4.300000000000000000e+01	2.900000000000000000e+01	2.100000000000000000e+01	2.200000000000000000e+01	2.400000000000000000e+01	2.300000000000000000e+01	1.800000000000000000e+01	1.400000000000000000e+01	4.000000000000000000e+00	3.000000000000000000e+00	0.000000000000000000e+00	2.000000000000000000e+00	2.000000000000000000e+00	0.000000000000000000e+00	8.000000000000000000e+00
1.500000000000000000e+01	1.700000000000000000e+01	1.400000000000000178e+01	1.800000000000000000e+01	1.700000000000000000e+01	1.900000000000000000e+01	3.200000000000000000e+01	2.200000000000000000e+01	2.700000000000000000e+01	3.099999999999999645e+01	2.800000000000000355e+01	3.300000000000000000e+01	3.099999999999999645e+01	4.800000000000000000e+01	4.599999999999999289e+01	4.700000000000000000e+01	3.000000000000000000e+01	3.800000000000000000e+01	5.600000000000000711e+01	4.800000000000000000e+01	5.100000000000000711e+01	4.800000000000000000e+01	4.599999999999999289e+01	3.300000000000000000e+01	3.300000000000000000e+01	2.299999999999999645e+01	1.000000000000000000e+01	6.000000000000000000e+00	4.000000000000000000e+00	0.000000000000000000e+00	1.000000000000000000e+00	0.000000000000000000e+00	1.000000000000000000e+00	4.000000000000000000e+00	3.000000000000000000e+00	3.000000000000000000e+00	6.000000000000000000e+00	0.000000000000000000e+00	5.000000000000000000e+00	2.000000000000000000e+00	1.000000000000000000e+00	2.000000000000000000e+00	1.000000000000000000e+00	1.000000000000000000e+00	3.000000000000000000e+00	1.000000000000000000e+00	1.000000000000000000e+00	0.000000000000000000e+00	0.000000000000000000e+00	1.000000000000000000e+00
1.400000000000000000e+01	1.000000000000000000e+01	1.100000000000000000e+01	1.200000000000000000e+01	1.200000000000000000e+01	1.000000000000000000e+01	1.700000000000000000e+01	1.300000000000000000e+01	2.000000000000000000e+01	1.600000000000000000e+01	1.900000000000000000e+01	1.400000000000000000e+01	2.100000000000000355e+01	2.500000000000000000e+01	3.700000000000000000e+01	3.000000000000000000e+01	2.400000000000000000e+01	2.300000000000000000e+01	3.100000000000000000e+01	3.600000000000000000e+01	3.100000000000000000e+01	2.900000000000000000e+01	2.900000000000000000e+01	2.600000000000000000e+01	1.800000000000000000e+01	2.200000000000000000e+01	2.100000000000000355e+01	2.100000000000000355e+01	2.100000000000000355e+01	1.700000000000000000e+01	2.000000000000000000e+01	2.500000000000000000e+01	1.800000000000000000e+01	3.200000000000000000e+01	1.900000000000000000e+01	2.700000000000000000e+01	1.700000000000000000e+01	1.900000000000000000e+01	1.900000000000000000e+01	1.700000000000000000e+01	1.700000000000000000e+01	1.200000000000000000e+01	8.000000000000000000e+00	6.000000000000000000e+00	8.000000000000000000e+00	4.000000000000000000e+00	2.000000000000000000e+00	9.000000000000000000e+00	2.000000000000000000e+00	7.000000000000000000e+00
1.500000000000000000e+01	1.800000000000000000e+01	1.400000000000000178e+01	1.900000000000000000e+01	1.500000000000000000e+01	1.600000000000000000e+01	3.000000000000000000e+01	2.500000000000000000e+01	2.700000000000000000e+01	2.800000000000000355e+01	2.900000000000000000e+01	3.099999999999999645e+01	3.200000000000000000e+01	4.300000000000000000e+01	4.599999999999999289e+01	4.400000000000000000e+01	3.200000000000000000e+01	3.200000000000000000e+01	3.900000000000000000e+01	4.400000000000000000e+01	4.200000000000000000e+01	4.400000000000000000e+01	4.100000000000000000e+01	3.500000000000000000e+01	3.700000000000000000e+01	3.800000000000000000e+01	3.200000000000000000e+01	2.100000000000000000e+01	9.000000000000000000e+00	9.000000000000000000e+00	8.000000000000000000e+00	5.000000000000000000e+00	2.000000000000000000e+00	1.000000000000000000e+00	1.000000000000000000e+00	2.000000000000000000e+00	0.000000000000000000e+00	0.000000000000000000e+00	1.000000000000000000e+00	0.000000000000000000e+00	1.000000000000000000e+00	0.000000000000000000e+00	0.000000000000000000e+00	2.000000000000000000e+00	1.000000000000000000e+00	0.000000000000000000e+00	0.000000000000000000e+00	1.000000000000000000e+00	0.000000000000000000e+00	4.000000000000000000e+00
1.400000000000000000e+01	1.600000000000000000e+01	1.200000000000000000e+01	1.600000000000000000e+01	1.400000000000000000e+01	1.100000000000000000e+01	2.000000000000000000e+01	1.800000000000000000e+01	2.100000000000000000e+01	2.400000000000000000e+01	2.300000000000000000e+01	2.200000000000000000e+01	2.800000000000000000e+01	3.100000000000000000e+01	4.300000000000000000e+01	3.900000000000000000e+01	2.600000000000000000e+01	2.900000000000000000e+01	3.900000000000000000e+01	3.700000000000000000e+01	4.100000000000000000e+01	4.300000000000000000e+01	3.500000000000000000e+01	3.500000000000000000e+01	4.100000000000000000e+01	4.000000000000000000e+01	4.200000000000000000e+01	3.000000000000000000e+01	1.800000000000000000e+01	2.100000000000000000e+01	1.800000000000000000e+01	2.100000000000000000e+01	1.600000000000000000e+01	1.600000000000000000e+01	1.100000000000000000e+01	1.200000000000000000e+01	8.000000000000000000e+00	0.000000000000000000e+00	4.000000000000000000e+00	5.000000000000000000e+00	1.000000000000000000e+00	2.000000000000000000e+00	0.000000000000000000e+00	1.000000000000000000e+00	1.000000000000000000e+00	0.000000000000000000e+00	0.000000000000000000e+00	0.000000000000000000e+00	0.000000000000000000e+00	1.000000000000000000e+00
1.900000000000000000e+01	1.800000000000000000e+01	2.399999999999999645e+01	3.000000000000000000e+01	2.200000000000000000e+01	3.000000000000000000e+01	4.000000000000000000e+01	2.600000000000000000e+01	3.500000000000000000e+01	4.100000000000000000e+01	3.500000000000000000e+01	4.600000000000000000e+01	4.500000000000000000e+01	6.100000000000000000e+01	4.500000000000000000e+01	3.500000000000000000e+01	2.100000000000000000e+01	1.300000000000000000e+01	2.500000000000000000e+01	1.500000000000000000e+01	2.000000000000000000e+01	1.400000000000000000e+01	2.000000000000000000e+01	1.800000000000000000e+01	1.900000000000000000e+01	1.700000000000000000e+01	1.900000000000000000e+01	1.300000000000000000e+01	1.000000000000000000e+01	8.000000000000000000e+00	1.000000000000000000e+01	9.000000000000000000e+00	5.000000000000000000e+00	7.000000000000000000e+00	7.000000000000000000e+00	7.000000000000000000e+00	4.000000000000000000e+00	2.000000000000000000e+00	1.000000000000000000e+00	4.000000000000000000e+00	2.000000000000000000e+00	1.000000000000000000e+00	1.000000000000000000e+00	1.000000000000000000e+00	2.000000000000000000e+00	0.000000000000000000e+00	0.000000000000000000e+00	0.000000000000000000e+00	0.000000000000000000e+00	2.999999999999999556e+00
8.000000000000000000e+00	5.000000000000000000e+00	3.000000000000000000e+00	5.000000000000000000e+00	7.000000000000000000e+00	7.000000000000000000e+00	5.000000000000000000e+00	7.000000000000000000e+00	7.000000000000000000e+00	1.100000000000000000e+01	1.400000000000000000e+01	1.000000000000000000e+01	1.200000000000000000e+01	1.300000000000000000e+01	1.600000000000000000e+01	2.100000000000000000e+01	1.400000000000000000e+01	9.000000000000000000e+00	1.300000000000000000e+01	1.600000000000000000e+01	2.200000000000000000e+01	2.100000000000000000e+01	2.400000000000000000e+01	2.500000000000000000e+01	2.700000000000000000e+01	3.400000000000000000e+01	3.800000000000000000e+01	2.900000000000000000e+01	2.500000000000000000e+01	2.200000000000000000e+01	2.700000000000000000e+01	2.600000000000000000e+01	2.500000000000000000e+01	3.700000000000000000e+01	2.400000000000000000e+01	3.900000000000000000e+01	2.800000000000000000e+01	2.800000000000000000e+01	2.700000000000000000e+01	3.400000000000000000e+01	3.200000000000000000e+01	2.600000000000000000e+01	3.000000000000000000e+01	2.300000000000000000e+01	1.800000000000000000e+01	4.000000000000000000e+00	3.000000000000000000e+00	5.000000000000000000e+00	1.000000000000000000e+00	1.000000000000000000e+01
1.400000000000000000e+01	1.600000000000000000e+01	1.200000000000000000e+01	1.600000000000000000e+01	1.400000000000000000e+01	1.100000000000000000e+01	2.000000000000000000e+01	1.800000000000000000e+01	2.300000000000000000e+01	2.400000000000000000e+01	2.300000000000000000e+01	2.200000000000000000e+01	2.900000000000000000e+01	3.100000000000000000e+01	4.400000000000000000e+01	4.200000000000000000e+01	2.700000000000000000e+01	3.500000000000000000e+01	4.300000000000000000e+01	4.400000000000000000e+01	5.400000000000000000e+01	5.600000000000000000e+01	5.000000000000000000e+01	6.200000000000000000e+01	4.900000000000000000e+01	4.800000000000000000e+01	2.900000000000000000e+01	8.000000000000000000e+00	4.000000000000000000e+00	6.000000000000000000e+00	1.300000000000000000e+01	1.400000000000000000e+01	1.000000000000000000e+01	1.200000000000000000e+01	7.000000000000000000e+00	4.000000000000000000e+00	4.000000000000000000e+00	0.000000000000000000e+00	4.000000000000000000e+00	4.000000000000000000e+00	3.000000000000000000e+00	3.000000000000000000e+00	0.000000000000000000e+00	2.000000000000000000e+00	1.000000000000000000e+00	0.000000000000000000e+00	0.000000000000000000e+00	0.000000000000000000e+00	0.000000000000000000e+00	1.000000000000000000e+00
3.000000000000000000e+01	3.099999999999999645e+01	4.100000000000000000e+01	3.800000000000000000e+01	3.800000000000000000e+01	4.800000000000000000e+01	5.400000000000000000e+01	4.700000000000000000e+01	5.400000000000000000e+01	5.600000000000000711e+01	5.700000000000000000e+01	7.200000000000000000e+01	7.500000000000000000e+01	7.900000000000000000e+01	5.000000000000000000e+01	2.100000000000000000e+01	7.000000000000000888e+00	4.000000000000000000e+00	1.000000000000000000e+00	1.000000000000000000e+00	1.000000000000000000e+00	1.000000000000000000e+00	3.000000000000000000e+00	0.000000000000000000e+00	2.000000000000000000e+00	0.000000000000000000e+00	5.000000000000000000e+00	4.000000000000000000e+00	3.000000000000000000e+00	2.000000000000000000e+00	2.000000000000000000e+00	4.000000000000000000e+00	2.000000000000000000e+00	2.000000000000000000e+00	4.000000000000000000e+00	4.000000000000000000e+00	5.000000000000000000e+00	1.000000000000000000e+00	2.000000000000000000e+00	6.000000000000000000e+00	2.000000000000000000e+00	2.000000000000000000e+00	0.000000000000000000e+00	2.000000000000000000e+00	2.000000000000000000e+00	0.000000000000000000e+00	0.000000000000000000e+00	1.000000000000000000e+00	0.000000000000000000e+00	4.000000000000000000e+00
1.500000000000000000e+01	1.200000000000000000e+01	1.400000000000000000e+01	1.300000000000000000e+01	1.500000000000000000e+01	9.999999999999998224e+00	1.700000000000000000e+01	1.600000000000000000e+01	2.300000000000000000e+01	1.600000000000000000e+01	2.200000000000000000e+01	1.800000000000000000e+01	2.400000000000000000e+01	2.600000000000000000e+01	3.899999999999999289e+01	3.300000000000000000e+01	2.400000000000000000e+01	2.300000000000000000e+01	3.200000000000000000e+01	3.899999999999999289e+01	3.500000000000000000e+01	3.600000000000000000e+01	3.500000000000000000e+01	3.400000000000000000e+01	3.500000000000000000e+01	4.300000000000000000e+01	4.100000000000000000e+01	2.900000000000000000e+01	2.500000000000000000e+01	2.400000000000000000e+01	2.200000000000000000e+01	2.500000000000000000e+01	2.200000000000000000e+01	2.300000000000000000e+01	1.600000000000000000e+01	1.999999999999999645e+01	1.500000000000000000e+01	1.400000000000000000e+01	9.000000000000000000e+00	9.999999999999998224e+00	1.100000000000000000e+01	8.000000000000000000e+00	3.000000000000000000e+00	4.999999999999999112e+00	4.000000000000000000e+00	1.000000000000000000e+00	0.000000000000000000e+00	1.000000000000000000e+00	0.000000000000000000e+00	0.000000000000000000e+00
1.700000000000000000e+01	1.700000000000000000e+01	2.500000000000000000e+01	2.500000000000000000e+01	2.200000000000000000e+01	3.000000000000000000e+01	3.700000000000000000e+01	2.800000000000000000e+01	3.000000000000000000e+01	4.200000000000000000e+01	3.500000000000000000e+01	4.600000000000000000e+01	4.100000000000000000e+01	5.800000000000000000e+01	4.200000000000000000e+01	3.200000000000000000e+01	1.500000000000000000e+01	1.400000000000000000e+01	1.800000000000000000e+01	1.600000000000000000e+01	1.900000000000000000e+01	1.299999999999999822e+01	1.900000000000000000e+01	1.700000000000000000e+01	2.400000000000000000e+01	1.500000000000000000e+01	2.200000000000000000e+01	1.500000000000000000e+01	8.000000000000000000e+00	1.100000000000000000e+01	1.100000000000000000e+01	1.100000000000000000e+01	7.000000000000000000e+00	1.000000000000000000e+01	8.000000000000000000e+00	8.000000000000000000e+00	7.000000000000000000e+00	0.000000000000000000e+00	5.000000000000000000e+00	4.000000000000000000e+00	1.000000000000000000e+00	2.000000000000000000e+00	0.000000000000000000e+00	2.000000000000000000e+00	3.000000000000000000e+00	1.000000000000000000e+00	2.000000000000000000e+00	3.000000000000000000e+00	0.000000000000000000e+00	8.000000000000000000e+00
1.500000000000000000e+01	1.300000000000000000e+01	1.100000000000000000e+01	1.600000000000000000e+01	1.100000000000000000e+01	1.300000000000000000e+01	1.700000000000000000e+01	1.700000000000000000e+01	1.600000000000000000e+01	2.000000000000000000e+01	1.900000000000000000e+01	1.800000000000000000e+01	1.900000000000000000e+01	2.900000000000000000e+01	3.600000000000000000e+01	3.400000000000000000e+01	2.200000000000000000e+01	2.000000000000000000e+01	3.099999999999999645e+01	2.900000000000000000e+01	2.900000000000000000e+01	3.099999999999999645e+01	2.700000000000000000e+01	2.700000000000000000e+01	3.400000000000000000e+01	3.600000000000000000e+01	3.600000000000000000e+01	2.400000000000000000e+01	1.400000000000000000e+01	1.700000000000000000e+01	2.000000000000000000e+01	2.100000000000000000e+01	1.500000000000000000e+01	2.100000000000000000e+01	1.100000000000000000e+01	1.900000000000000000e+01	1.500000000000000000e+01	9.000000000000000000e+00	1.100000000000000000e+01	1.400000000000000000e+01	1.400000000000000000e+01	9.000000000000000000e+00	9.000000000000000000e+00	9.000000000000000000e+00	7.000000000000000000e+00	4.000000000000000000e+00	4.000000000000000000e+00	8.000000000000000000e+00	1.000000000000000000e+00	8.000000000000000000e+00
1.600000000000000000e+01	1.600000000000000000e+01	1.600000000000000000e+01	1.900000000000000000e+01	1.600000000000000000e+01	1.300000000000000000e+01	3.100000000000000000e+01	2.100000000000000000e+01	2.900000000000000000e+01	2.600000000000000000e+01	2.999999999999999645e+01	2.500000000000000355e+01	3.400000000000000000e+01	3.400000000000000000e+01	4.100000000000000000e+01	2.800000000000000000e+01	1.200000000000000000e+01	8.000000000000000000e+00	1.300000000000000000e+01	1.100000000000000000e+01	1.000000000000000000e+01	1.100000000000000000e+01	1.100000000000000000e+01	2.100000000000000000e+01	1.300000000000000000e+01	2.000000000000000000e+01	1.800000000000000000e+01	1.700000000000000000e+01	1.499999999999999822e+01	1.400000000000000000e+01	1.600000000000000000e+01	1.700000000000000000e+01	1.700000000000000000e+01	2.000000000000000000e+01	1.800000000000000000e+01	1.600000000000000000e+01	1.600000000000000000e+01	1.800000000000000000e+01	1.700000000000000000e+01	1.900000000000000000e+01	1.400000000000000000e+01	1.900000000000000000e+01	1.300000000000000000e+01	1.300000000000000000e+01	1.400000000000000000e+01	8.000000000000000000e+00	7.000000000000000000e+00	1.000000000000000000e+01	8.000000000000000000e+00	6.000000000000000000e+00
1.300000000000000000e+01	1.100000000000000000e+01	6.000000000000000000e+00	1.400000000000000000e+01	8.000000000000000000e+00	9.000000000000000000e+00	1.800000000000000000e+01	1.100000000000000000e+01	1.700000000000000000e+01	1.500000000000000000e+01	2.000000000000000000e+01	1.100000000000000000e+01	1.900000000000000000e+01	2.200000000000000000e+01	3.000000000000000000e+01	2.900000000000000000e+01	2.300000000000000000e+01	1.900000000000000000e+01	2.900000000000000000e+01	3.700000000000000000e+01	3.600000000000000000e+01	3.800000000000000000e+01	3.900000000000000000e+01	3.500000000000000000e+01	3.900000000000000000e+01	5.000000000000000000e+01	5.000000000000000000e+01	4.300000000000000000e+01	2.900000000000000000e+01	3.500000000000000000e+01	2.600000000000000000e+01	3.000000000000000000e+01	3.300000000000000000e+01	2.900000000000000000e+01	2.000000000000000000e+01	1.900000000000000000e+01	1.700000000000000000e+01	3.000000000000000000e+00	7.000000000000000000e+00	6.000000000000000000e+00	1.000000000000000000e+00	1.000000000000000000e+00	0.000000000000000000e+00	1.000000000000000000e+00	1.000000000000000000e+00	0.000000000000000000e+00	0.000000000000000000e+00	1.000000000000000000e+00	0.000000000000000000e+00	4.000000000000000000e+00
1.600000000000000000e+01	9.999999999999998224e+00	1.600000000000000000e+01	1.200000000000000000e+01	1.700000000000000000e+01	9.000000000000000000e+00	1.800000000000000000e+01	1.600000000000000000e+01	2.200000000000000000e+01	1.700000000000000000e+01	2.200000000000000000e+01	1.800000000000000000e+01	2.400000000000000000e+01	2.600000000000000000e+01	3.999999999999999289e+01	3.400000000000000000e+01	2.700000000000000000e+01	2.700000000000000000e+01	3.200000000000000000e+01	4.200000000000000000e+01	4.100000000000000000e+01	4.200000000000000000e+01	4.700000000000000000e+01	3.899999999999999289e+01	4.600000000000000000e+01	5.000000000000000000e+01	5.300000000000000000e+01	3.400000000000000000e+01	2.100000000000000000e+01	2.700000000000000000e+01	1.800000000000000000e+01	1.600000000000000000e+01	7.000000000000000000e+00	2.000000000000000000e+00	1.000000000000000000e+00	0.000000000000000000e+00	0.000000000000000000e+00	2.000000000000000000e+00	0.000000000000000000e+00	8.000000000000000000e+00	7.000000000000000000e+00	9.999999999999998224e+00	6.000000000000000000e+00	7.000000000000000000e+00	8.000000000000000000e+00	4.000000000000000000e+00	1.000000000000000000e+00	3.000000000000000000e+00	0.000000000000000000e+00	3.000000000000000000e+00
1.500000000000000000e+01	1.100000000000000000e+01	1.500000000000000000e+01	1.200000000000000000e+01	1.800000000000000000e+01	1.000000000000000000e+01	1.700000000000000000e+01	1.700000000000000000e+01	2.300000000000000000e+01	1.700000000000000000e+01	2.400000000000000000e+01	2.000000000000000000e+01	2.800000000000000000e+01	2.700000000000000000e+01	4.300000000000000000e+01	3.600000000000000000e+01	3.000000000000000000e+01	2.600000000000000000e+01	3.300000000000000000e+01	4.400000000000000000e+01	4.200000000000000000e+01	4.100000000000000000e+01	4.000000000000000000e+01	3.600000000000000000e+01	4.200000000000000000e+01	5.000000000000000711e+01	5.200000000000000000e+01	4.000000000000000000e+01	2.500000000000000355e+01	3.400000000000000000e+01	1.800000000000000000e+01	2.200000000000000000e+01	1.200000000000000000e+01	8.000000000000000000e+00	4.000000000000000000e+00	2.000000000000000000e+00	0.000000000000000000e+00	0.000000000000000000e+00	1.000000000000000000e+00	1.000000000000000000e+00	2.000000000000000000e+00	0.000000000000000000e+00	0.000000000000000000e+00	0.000000000000000000e+00	1.000000000000000000e+00	0.000000000000000000e+00	0.000000000000000000e+00	1.000000000000000000e+00	0.000000000000000000e+00	3.000000000000000000e+00
2.500000000000000000e+01	2.300000000000000000e+01	3.900000000000000000e+01	3.900000000000000000e+01	3.300000000000000000e+01	3.200000000000000000e+01	5.000000000000000000e+01	4.000000000000000000e+01	4.500000000000000000e+01	4.900000000000000000e+01	4.900000000000000000e+01	6.000000000000000000e+01	6.100000000000000000e+01	8.000000000000000000e+01	5.000000000000000000e+01	2.900000000000000000e+01	1.000000000000000000e+01	9.000000000000000000e+00	7.000000000000000000e+00	5.000000000000000000e+00	2.000000000000000000e+00	0.000000000000000000e+00	4.000000000000000000e+00	1.000000000000000000e+00	2.000000000000000000e+00	0.000000000000000000e+00	5.000000000000000000e+00	3.000000000000000000e+00	5.000000000000000000e+00	3.000000000000000000e+00	4.000000000000000000e+00	7.000000000000000000e+00	5.000000000000000000e+00	6.000000000000000000e+00	7.000000000000000000e+00	1.200000000000000000e+01	8.000000000000000000e+00	3.000000000000000000e+00	4.000000000000000000e+00	1.000000000000000000e+01	1.000000000000000000e+01	5.000000000000000000e+00	2.000000000000000000e+00	2.000000000000000000e+00	5.000000000000000000e+00	1.000000000000000000e+00	0.000000000000000000e+00	1.000000000000000000e+00	0.000000000000000000e+00	0.000000000000000000e+00
2.000000000000000000e+01	2.300000000000000000e+01	3.400000000000000000e+01	3.400000000000000000e+01	2.900000000000000000e+01	3.300000000000000000e+01	4.300000000000000000e+01	3.700000000000000000e+01	4.400000000000000000e+01	4.600000000000000000e+01	4.400000000000000000e+01	5.599999999999999289e+01	5.599999999999999289e+01	7.300000000000000000e+01	4.900000000000000000e+01	2.900000000000000000e+01	1.700000000000000000e+01	1.399999999999999822e+01	2.100000000000000000e+01	1.399999999999999822e+01	1.200000000000000000e+01	9.000000000000000000e+00	1.600000000000000000e+01	1.000000000000000000e+01	1.700000000000000000e+01	6.999999999999999112e+00	1.000000000000000000e+01	6.999999999999999112e+00	4.000000000000000000e+00	4.000000000000000000e+00	5.000000000000000000e+00	6.000000000000000000e+00	2.000000000000000000e+00	2.000000000000000000e+00	3.000000000000000000e+00	3.000000000000000000e+00	5.000000000000000000e+00	0.000000000000000000e+00	2.000000000000000000e+00	1.000000000000000000e+00	1.000000000000000000e+00	0.000000000000000000e+00	0.000000000000000000e+00	0.000000000000000000e+00	1.000000000000000000e+00	0.000000000000000000e+00	0.000000000000000000e+00	0.000000000000000000e+00	0.000000000000000000e+00	0.000000000000000000e+00
1.400000000000000000e+01	1.000000000000000000e+01	6.000000000000000000e+00	1.500000000000000000e+01	8.000000000000000000e+00	9.000000000000000000e+00	1.800000000000000000e+01	1.400000000000000000e+01	1.800000000000000000e+01	1.700000000000000000e+01	1.800000000000000000e+01	1.300000000000000000e+01	1.900000000000000000e+01	2.500000000000000000e+01	3.300000000000000000e+01	3.000000000000000000e+01	2.400000000000000000e+01	1.900000000000000000e+01	3.100000000000000000e+01	3.500000000000000000e+01	3.800000000000000000e+01	3.800000000000000000e+01	3.900000000000000000e+01	3.200000000000000000e+01	3.800000000000000000e+01	4.600000000000000000e+01	4.800000000000000000e+01	3.200000000000000000e+01	2.200000000000000000e+01	3.400000000000000000e+01	2.300000000000000000e+01	2.800000000000000000e+01	3.200000000000000000e+01	3.100000000000000000e+01	1.900000000000000000e+01	2.400000000000000000e+01	2.200000000000000000e+01	9.000000000000000000e+00	1.100000000000000000e+01	8.000000000000000000e+00	2.000000000000000000e+00	0.000000000000000000e+00	0.000000000000000000e+00	0.000000000000000000e+00	1.000000000000000000e+00	0.000000000000000000e+00	0.000000000000000000e+00	1.000000000000000000e+00	0.000000000000000000e+00	5.000000000000000000e+00
1.400000000000000000e+01	9.000000000000000000e+00	8.000000000000000000e+00	1.200000000000000000e+01	1.000000000000000000e+01	9.000000000000000000e+00	1.700000000000000000e+01	1.300000000000000000e+01	1.900000000000000000e+01	1.500000000000000000e+01	1.900000000000000000e+01	1.300000000000000000e+01	2.000000000000000000e+01	2.100000000000000000e+01	3.400000000000000000e+01	2.800000000000000000e+01	2.400000000000000000e+01	2.000000000000000000e+01	3.100000000000000000e+01	3.800000000000000000e+01	3.800000000000000000e+01	4.000000000000000000e+01	3.900000000000000000e+01	4.000000000000000000e+01	4.400000000000000000e+01	5.400000000000000000e+01	5.400000000000000000e+01	4.300000000000000000e+01	3.400000000000000000e+01	4.000000000000000000e+01	2.600000000000000000e+01	2.400000000000000000e+01	1.400000000000000000e+01	1.800000000000000000e+01	1.400000000000000000e+01	2.300000000000000000e+01	1.900000000000000000e+01	4.000000000000000000e+00	4.000000000000000000e+00	4.000000000000000000e+00	1.000000000000000000e+00	2.000000000000000000e+00	0.000000000000000000e+00	5.000000000000000000e+00	6.000000000000000000e+00	2.000000000000000000e+00	1.000000000000000000e+00	1.000000000000000000e+00	0.000000000000000000e+00	0.000000000000000000e+00
5.000000000000000000e+00	1.000000000000000000e+01	5.000000000000000000e+00	9.000000000000000000e+00	7.000000000000000000e+00	1.000000000000000000e+01	8.000000000000000000e+00	1.400000000000000000e+01	1.500000000000000000e+01	1.000000000000000000e+01	1.300000000000000000e+01	1.300000000000000000e+01	1.800000000000000000e+01	1.800000000000000000e+01	1.000000000000000000e+01	2.300000000000000000e+01	2.100000000000000000e+01	1.400000000000000000e+01	1.500000000000000000e+01	2.700000000000000000e+01	1.900000000000000000e+01	1.600000000000000000e+01	1.600000000000000000e+01	2.400000000000000000e+01	2.100000000000000000e+01	2.700000000000000000e+01	3.600000000000000000e+01	3.500000000000000000e+01	4.100000000000000000e+01	2.500000000000000000e+01	3.300000000000000000e+01	3.200000000000000000e+01	4.500000000000000000e+01	3.900000000000000000e+01	2.300000000000000000e+01	2.900000000000000000e+01	1.900000000000000000e+01	3.000000000000000000e+01	2.600000000000000000e+01	2.600000000000000000e+01	2.600000000000000000e+01	2.400000000000000000e+01	2.000000000000000000e+01	3.400000000000000000e+01	2.200000000000000000e+01	1.500000000000000000e+01	1.600000000000000000e+01	8.000000000000000000e+00	1.000000000000000000e+00	1.000000000000000000e+00
4.000000000000000000e+00	1.300000000000000000e+01	3.000000000000000000e+00	9.000000000000000000e+00	7.000000000000000000e+00	1.200000000000000000e+01	1.100000000000000000e+01	1.600000000000000000e+01	1.100000000000000000e+01	1.700000000000000000e+01	1.500000000000000000e+01	1.500000000000000000e+01	1.800000000000000000e+01	1.800000000000000000e+01	1.600000000000000000e+01	2.800000000000000000e+01	1.600000000000000000e+01	1.300000000000000000e+01	2.200000000000000000e+01	2.800000000000000000e+01	1.600000000000000000e+01	1.800000000000000000e+01	2.300000000000000000e+01	2.800000000000000000e+01	3.100000000000000000e+01	3.200000000000000000e+01	3.200000000000000000e+01	5.100000000000000000e+01	4.100000000000000000e+01	3.000000000000000000e+01	2.800000000000000000e+01	3.700000000000000000e+01	4.700000000000000000e+01	3.300000000000000000e+01	1.700000000000000000e+01	2.200000000000000000e+01	1.600000000000000000e+01	2.800000000000000000e+01	2.100000000000000000e+01	2.500000000000000000e+01	2.100000000000000000e+01	1.700000000000000000e+01	2.000000000000000000e+01	2.500000000000000000e+01	2.000000000000000000e+01	1.200000000000000000e+01	1.500000000000000000e+01	2.000000000000000000e+00	1.000000000000000000e+00	4.000000000000000000e+00
1.600000000000000000e+01	2.500000000000000000e+01	2.200000000000000000e+01	2.400000000000000000e+01	2.400000000000000000e+01	2.800000000000000000e+01	3.000000000000000000e+01	4.100000000000000000e+01	3.000000000000000000e+01	3.800000000000000000e+01	3.600000000000000000e+01	4.400000000000000000e+01	5.100000000000000000e+01	3.300000000000000000e+01	4.500000000000000000e+01	4.500000000000000000e+01	3.300000000000000000e+01	2.800000000000000000e+01	3.100000000000000000e+01	2.800000000000000000e+01	1.700000000000000000e+01	1.500000000000000000e+01	2.400000000000000000e+01	1.900000000000000000e+01	1.800000000000000000e+01	2.700000000000000000e+01	1.600000000000000000e+01	2.800000000000000000e+01	1.800000000000000000e+01	1.800000000000000000e+01	1.299999999999999822e+01	1.200000000000000000e+01	1.700000000000000000e+01	9.000000000000000000e+00	6.000000000000000000e+00	6.000000000000000000e+00	3.000000000000000000e+00	6.000000000000000000e+00	5.000000000000000000e+00	6.000000000000000000e+00	4.000000000000000000e+00	5.000000000000000000e+00	4.000000000000000000e+00	1.000000000000000000e+00	1.000000000000000000e+00	3.000000000000000000e+00	5.000000000000000000e+00	5.000000000000000000e+00	1.000000000000000000e+00	0.000000000000000000e+00
1.400000000000000000e+01	2.200000000000000355e+01	1.600000000000000000e+01	2.400000000000000000e+01	2.200000000000000355e+01	2.400000000000000000e+01	2.500000000000000000e+01	2.900000000000000000e+01	2.900000000000000000e+01	2.500000000000000000e+01	3.200000000000000000e+01	3.400000000000000000e+01	3.800000000000000000e+01	3.600000000000000000e+01	3.700000000000000000e+01	4.100000000000000000e+01	3.900000000000000000e+01	4.600000000000000000e+01	3.500000000000000000e+01	4.700000000000000000e+01	3.400000000000000000e+01	2.600000000000000355e+01	3.800000000000000000e+01	3.500000000000000000e+01	3.900000000000000000e+01	3.800000000000000000e+01	3.100000000000000000e+01	3.900000000000000000e+01	1.800000000000000000e+01	1.600000000000000000e+01	9.000000000000000000e+00	5.000000000000000000e+00	6.000000000000000000e+00	3.000000000000000000e+00	1.000000000000000000e+00	1.000000000000000000e+00	1.000000000000000000e+00	1.000000000000000000e+00	3.000000000000000000e+00	5.000000000000000000e+00	4.000000000000000000e+00	5.000000000000000000e+00	2.000000000000000000e+00	5.000000000000000000e+00	2.000000000000000000e+00	2.000000000000000000e+00	5.000000000000000000e+00	6.000000000000000000e+00	0.000000000000000000e+00	0.000000000000000000e+00
4.000000000000000000e+00	8.000000000000000000e+00	9.000000000000000000e+00	7.000000000000000000e+00	9.000000000000000000e+00	9.000000000000000000e+00	8.000000000000000000e+00	1.000000000000000000e+01	1.700000000000000000e+01	1.300000000000000000e+01	1.400000000000000000e+01	1.600000000000000000e+01	1.600000000000000000e+01	2.200000000000000000e+01	8.000000000000000000e+00	1.900000000000000000e+01	2.900000000000000000e+01	1.500000000000000000e+01	1.300000000000000000e+01	2.400000000000000000e+01	2.500000000000000000e+01	1.800000000000000000e+01	1.300000000000000000e+01	2.900000000000000000e+01	2.300000000000000000e+01	3.000000000000000000e+01	3.700000000000000000e+01	3.200000000000000000e+01	5.000000000000000000e+01	3.400000000000000000e+01	3.100000000000000000e+01	3.300000000000000000e+01	3.600000000000000000e+01	5.300000000000000000e+01	2.600000000000000000e+01	2.800000000000000000e+01	2.500000000000000000e+01	2.500000000000000000e+01	2.900000000000000000e+01	2.900000000000000000e+01	2.600000000000000000e+01	1.900000000000000000e+01	1.700000000000000000e+01	1.600000000000000000e+01	8.000000000000000000e+00	5.000000000000000000e+00	3.000000000000000000e+00	6.000000000000000000e+00	2.000000000000000000e+00	4.000000000000000000e+00
1.000000000000000000e+01	2.600000000000000355e+01	1.800000000000000000e+01	2.200000000000000355e+01	2.400000000000000000e+01	2.400000000000000000e+01	2.300000000000000000e+01	3.700000000000000000e+01	2.000000000000000000e+01	2.700000000000000000e+01	3.400000000000000000e+01	3.500000000000000000e+01	4.200000000000000000e+01	2.600000000000000355e+01	4.000000000000000000e+01	3.600000000000000000e+01	2.800000000000000000e+01	2.500000000000000000e+01	3.100000000000000000e+01	2.600000000000000355e+01	1.900000000000000000e+01	1.600000000000000000e+01	3.000000000000000355e+01	2.100000000000000000e+01	2.600000000000000355e+01	3.200000000000000000e+01	2.600000000000000355e+01	3.600000000000000000e+01	2.100000000000000000e+01	2.400000000000000000e+01	1.700000000000000000e+01	2.500000000000000000e+01	1.800000000000000000e+01	1.200000000000000000e+01	1.400000000000000000e+01	6.000000000000000000e+00	5.000000000000000000e+00	6.000000000000000000e+00	6.000000000000000000e+00	4.000000000000000000e+00	6.000000000000000000e+00	3.000000000000000000e+00	4.000000000000000000e+00	1.000000000000000000e+00	1.000000000000000000e+00	2.000000000000000000e+00	7.000000000000000000e+00	2.000000000000000000e+00	1.000000000000000000e+00	2.000000000000000000e+00
6.999999999999999112e+00	9.000000000000000000e+00	9.000000000000000000e+00	1.100000000000000000e+01	1.000000000000000000e+01	1.500000000000000000e+01	1.100000000000000000e+01	1.700000000000000000e+01	2.300000000000000000e+01	1.399999999999999822e+01	1.700000000000000000e+01	2.100000000000000000e+01	2.400000000000000000e+01	2.400000000000000000e+01	1.500000000000000000e+01	3.400000000000000000e+01	2.900000000000000000e+01	2.300000000000000000e+01	2.700000000000000000e+01	3.300000000000000000e+01	3.000000000000000000e+01	2.200000000000000000e+01	2.500000000000000000e+01	3.000000000000000000e+01	3.099999999999999645e+01	3.700000000000000000e+01	4.100000000000000000e+01	3.900000000000000000e+01	5.200000000000000000e+01	2.799999999999999645e+01	3.300000000000000000e+01	3.000000000000000000e+01	4.800000000000000000e+01	2.799999999999999645e+01	1.900000000000000000e+01	2.400000000000000000e+01	1.200000000000000000e+01	2.200000000000000000e+01	1.900000000000000000e+01	1.000000000000000000e+01	1.500000000000000000e+01	1.100000000000000000e+01	6.999999999999999112e+00	1.100000000000000000e+01	8.000000000000000000e+00	2.000000000000000000e+00	6.000000000000000000e+00	5.000000000000000000e+00	1.000000000000000000e+00	0.000000000000000000e+00
5.000000000000000000e+00	1.100000000000000000e+01	5.000000000000000000e+00	9.000000000000000000e+00	7.000000000000000000e+00	1.200000000000000000e+01	1.000000000000000000e+01	1.500000000000000000e+01	1.700000000000000000e+01	1.200000000000000000e+01	1.500000000000000000e+01	1.400000000000000000e+01	2.100000000000000000e+01	1.900000000000000000e+01	1.200000000000000000e+01	2.700000000000000000e+01	2.300000000000000000e+01	1.700000000000000000e+01	2.400000000000000000e+01	2.800000000000000000e+01	2.000000000000000000e+01	1.900000000000000000e+01	2.100000000000000000e+01	3.000000000000000000e+01	2.800000000000000000e+01	3.200000000000000000e+01	3.900000000000000000e+01	3.700000000000000000e+01	5.100000000000000000e+01	2.900000000000000000e+01	3.400000000000000000e+01	3.600000000000000000e+01	5.100000000000000000e+01	4.000000000000000000e+01	2.500000000000000000e+01	3.000000000000000000e+01	2.100000000000000000e+01	3.000000000000000000e+01	2.600000000000000000e+01	2.500000000000000000e+01	2.000000000000000000e+01	1.600000000000000000e+01	1.200000000000000000e+01	1.500000000000000000e+01	1.200000000000000000e+01	8.000000000000000000e+00	1.100000000000000000e+01	6.000000000000000000e+00	1.000000000000000000e+00	0.000000000000000000e+00
2.699999999999999645e+01	3.000000000000000000e+01	3.600000000000000000e+01	3.600000000000000000e+01	3.900000000000000000e+01	4.200000000000000000e+01	4.800000000000000000e+01	5.200000000000000000e+01	4.700000000000000000e+01	5.700000000000000000e+01	6.200000000000000000e+01	5.900000000000000000e+01	6.600000000000000000e+01	5.499999999999999289e+01	5.100000000000000000e+01	4.400000000000000000e+01	2.300000000000000000e+01	1.500000000000000000e+01	2.600000000000000000e+01	1.400000000000000000e+01	7.999999999999999112e+00	1.000000000000000000e+01	1.200000000000000000e+01	6.000000000000000000e+00	7.999999999999999112e+00	7.999999999999999112e+00	5.000000000000000000e+00	6.000000000000000000e+00	6.000000000000000000e+00	6.000000000000000000e+00	7.000000000000000000e+00	7.000000000000000000e+00	9.000000000000000000e+00	3.000000000000000000e+00	5.000000000000000000e+00	3.000000000000000000e+00	1.999999999999999778e+00	1.999999999999999778e+00	3.000000000000000000e+00	3.999999999999999556e+00	3.000000000000000000e+00	3.000000000000000000e+00	9.999999999999998890e-01	1.999999999999999778e+00	0.000000000000000000e+00	0.000000000000000000e+00	3.999999999999999556e+00	5.000000000000000000e+00	9.999999999999998890e-01	9.999999999999998890e-01
7.000000000000000000e+00	9.000000000000000000e+00	1.000000000000000000e+01	1.100000000000000000e+01	1.200000000000000000e+01	1.500000000000000000e+01	1.100000000000000000e+01	1.700000000000000000e+01	2.400000000000000000e+01	1.300000000000000000e+01	1.700000000000000000e+01	2.400000000000000000e+01	2.500000000000000000e+01	2.300000000000000000e+01	1.700000000000000000e+01	3.500000000000000000e+01	3.000000000000000000e+01	2.800000000000000000e+01	2.800000000000000000e+01	3.600000000000000000e+01	3.000000000000000000e+01	2.300000000000000000e+01	2.700000000000000000e+01	2.900000000000000000e+01	2.900000000000000000e+01	3.000000000000000000e+01	3.500000000000000000e+01	3.200000000000000000e+01	3.900000000000000000e+01	2.100000000000000000e+01	2.800000000000000000e+01	3.000000000000000000e+01	4.000000000000000000e+01	2.400000000000000000e+01	1.700000000000000000e+01	2.300000000000000000e+01	1.200000000000000000e+01	1.700000000000000000e+01	1.500000000000000000e+01	1.200000000000000000e+01	1.300000000000000000e+01	1.000000000000000000e+01	8.000000000000000000e+00	1.300000000000000000e+01	1.200000000000000000e+01	1.100000000000000000e+01	1.300000000000000000e+01	1.100000000000000000e+01	5.000000000000000000e+00	5.000000000000000000e+00
5.000000000000000000e+00	1.000000000000000000e+01	5.000000000000000000e+00	9.000000000000000000e+00	7.000000000000000000e+00	1.000000000000000000e+01	8.000000000000000000e+00	1.300000000000000000e+01	1.600000000000000000e+01	9.000000000000000000e+00	1.400000000000000000e+01	1.300000000000000000e+01	1.800000000000000000e+01	1.800000000000000000e+01	9.000000000000000000e+00	2.200000000000000000e+01	2.300000000000000000e+01	1.500000000000000000e+01	1.400000000000000000e+01	2.700000000000000000e+01	2.000000000000000000e+01	1.500000000000000000e+01	1.800000000000000000e+01	2.400000000000000000e+01	1.900000000000000000e+01	2.900000000000000000e+01	3.500000000000000000e+01	3.200000000000000000e+01	4.300000000000000000e+01	2.700000000000000000e+01	3.200000000000000000e+01	3.000000000000000000e+01	4.300000000000000000e+01	4.300000000000000000e+01	2.200000000000000000e+01	2.700000000000000000e+01	2.000000000000000000e+01	2.700000000000000000e+01	2.700000000000000000e+01	2.400000000000000000e+01	2.300000000000000000e+01	2.100000000000000000e+01	1.800000000000000000e+01	3.000000000000000000e+01	2.300000000000000000e+01	1.900000000000000000e+01	2.100000000000000000e+01	2.000000000000000000e+01	7.000000000000000000e+00	4.000000000000000000e+00
7.000000000000000000e+00	1.100000000000000000e+01	7.000000000000000000e+00	1.200000000000000000e+01	9.000000000000000000e+00	1.500000000000000000e+01	1.300000000000000000e+01	1.800000000000000000e+01	2.200000000000000000e+01	1.500000000000000000e+01	1.700000000000000000e+01	2.200000000000000000e+01	2.500000000000000000e+01	2.400000000000000000e+01	2.300000000000000000e+01	3.100000000000000000e+01	3.100000000000000000e+01	2.200000000000000000e+01	3.000000000000000000e+01	3.600000000000000000e+01	3.000000000000000000e+01	2.600000000000000000e+01	3.100000000000000000e+01	3.500000000000000000e+01	4.300000000000000000e+01	3.600000000000000000e+01	3.900000000000000000e+01	5.500000000000000000e+01	5.000000000000000000e+01	3.300000000000000000e+01	2.800000000000000000e+01	3.400000000000000000e+01	3.800000000000000000e+01	2.700000000000000000e+01	1.400000000000000000e+01	1.500000000000000000e+01	9.000000000000000000e+00	1.700000000000000000e+01	1.000000000000000000e+01	8.000000000000000000e+00	7.000000000000000000e+00	6.000000000000000000e+00	4.000000000000000000e+00	0.000000000000000000e+00	0.000000000000000000e+00	0.000000000000000000e+00	0.000000000000000000e+00	2.000000000000000000e+00	0.000000000000000000e+00	0.000000000000000000e+00
1.500000000000000000e+01	2.900000000000000000e+01	2.800000000000000000e+01	2.700000000000000355e+01	2.800000000000000000e+01	3.500000000000000000e+01	3.200000000000000000e+01	5.000000000000000000e+01	3.100000000000000000e+01	4.400000000000000000e+01	4.200000000000000000e+01	4.900000000000000000e+01	5.600000000000000000e+01	4.400000000000000000e+01	5.199999999999999289e+01	5.700000000000000000e+01	4.300000000000000000e+01	3.300000000000000000e+01	3.400000000000000000e+01	2.400000000000000000e+01	1.800000000000000000e+01	2.000000000000000000e+01	2.300000000000000000e+01	2.000000000000000000e+01	2.300000000000000000e+01	2.400000000000000000e+01	1.500000000000000000e+01	2.300000000000000000e+01	9.000000000000000000e+00	8.000000000000000000e+00	9.000000000000000000e+00	6.000000000000000000e+00	2.000000000000000000e+00	4.000000000000000000e+00	5.000000000000000000e+00	2.000000000000000000e+00	1.000000000000000000e+00	2.000000000000000000e+00	3.000000000000000000e+00	1.000000000000000000e+00	2.000000000000000000e+00	1.000000000000000000e+00	0.000000000000000000e+00	0.000000000000000000e+00	0.000000000000000000e+00	0.000000000000000000e+00	0.000000000000000000e+00	1.000000000000000000e+00	0.000000000000000000e+00	1.000000000000000000e+00
5.000000000000000000e+00	1.100000000000000000e+01	6.000000000000000000e+00	1.200000000000000000e+01	9.000000000000000000e+00	1.200000000000000000e+01	1.399999999999999822e+01	1.800000000000000000e+01	2.000000000000000000e+01	1.399999999999999822e+01	1.600000000000000000e+01	1.700000000000000000e+01	2.500000000000000000e+01	2.000000000000000000e+01	2.100000000000000000e+01	2.900000000000000000e+01	2.600000000000000000e+01	1.600000000000000000e+01	2.799999999999999645e+01	2.799999999999999645e+01	2.100000000000000000e+01	1.800000000000000000e+01	2.000000000000000000e+01	2.600000000000000000e+01	2.600000000000000000e+01	3.000000000000000000e+01	3.400000000000000000e+01	3.600000000000000000e+01	4.400000000000000000e+01	2.400000000000000000e+01	2.700000000000000000e+01	2.900000000000000000e+01	4.000000000000000000e+01	2.600000000000000000e+01	1.800000000000000000e+01	2.300000000000000000e+01	1.000000000000000000e+01	2.200000000000000000e+01	2.000000000000000000e+01	1.600000000000000000e+01	1.600000000000000000e+01	1.500000000000000000e+01	1.100000000000000000e+01	2.000000000000000000e+01	1.600000000000000000e+01	1.100000000000000000e+01	1.500000000000000000e+01	1.600000000000000000e+01	6.000000000000000000e+00	9.000000000000000000e+00
4.000000000000000000e+00	1.100000000000000000e+01	4.000000000000000000e+00	9.000000000000000000e+00	7.000000000000000000e+00	1.100000000000000000e+01	1.000000000000000000e+01	1.400000000000000000e+01	1.400000000000000000e+01	1.400000000000000000e+01	1.500000000000000000e+01	1.300000000000000000e+01	1.800000000000000000e+01	1.800000000000000000e+01	1.400000000000000000e+01	2.200000000000000000e+01	2.200000000000000000e+01	1.200000000000000000e+01	1.800000000000000000e+01	2.600000000000000000e+01	1.900000000000000000e+01	1.800000000000000000e+01	2.000000000000000000e+01	2.400000000000000000e+01	2.300000000000000000e+01	3.000000000000000000e+01	3.700000000000000000e+01	3.500000000000000000e+01	4.800000000000000000e+01	2.500000000000000000e+01	3.300000000000000000e+01	3.100000000000000000e+01	5.000000000000000000e+01	3.900000000000000000e+01	2.400000000000000000e+01	2.900000000000000000e+01	1.900000000000000000e+01	3.300000000000000000e+01	2.700000000000000000e+01	2.800000000000000000e+01	2.100000000000000000e+01	2.100000000000000000e+01	1.900000000000000000e+01	2.600000000000000000e+01	1.400000000000000000e+01	1.100000000000000000e+01	8.000000000000000000e+00	4.000000000000000000e+00	0.000000000000000000e+00	0.000000000000000000e+00
5.000000000000000000e+00	1.099999999999999822e+01	5.000000000000000000e+00	1.200000000000000000e+01	9.000000000000000000e+00	1.200000000000000000e+01	1.099999999999999822e+01	1.600000000000000000e+01	2.100000000000000000e+01	1.200000000000000000e+01	1.600000000000000000e+01	1.700000000000000000e+01	2.400000000000000000e+01	2.000000000000000000e+01	1.800000000000000000e+01	3.300000000000000000e+01	2.199999999999999645e+01	2.199999999999999645e+01	2.600000000000000000e+01	3.100000000000000000e+01	2.900000000000000000e+01	2.199999999999999645e+01	2.400000000000000000e+01	2.800000000000000000e+01	3.500000000000000000e+01	3.600000000000000000e+01	3.700000000000000000e+01	4.399999999999999289e+01	5.100000000000000000e+01	2.900000000000000000e+01	3.200000000000000000e+01	3.700000000000000000e+01	4.500000000000000000e+01	3.600000000000000000e+01	1.700000000000000000e+01	2.500000000000000000e+01	1.099999999999999822e+01	2.300000000000000000e+01	2.000000000000000000e+01	1.400000000000000000e+01	9.000000000000000000e+00	9.000000000000000000e+00	6.000000000000000000e+00	1.200000000000000000e+01	3.000000000000000000e+00	2.000000000000000000e+00	6.000000000000000000e+00	7.000000000000000000e+00	0.000000000000000000e+00	2.000000000000000000e+00
1.000000000000000000e+01	1.500000000000000000e+01	1.200000000000000000e+01	1.800000000000000000e+01	2.100000000000000000e+01	2.100000000000000000e+01	1.700000000000000000e+01	2.000000000000000000e+01	3.000000000000000000e+01	1.900000000000000000e+01	1.800000000000000000e+01	3.200000000000000000e+01	3.200000000000000000e+01	2.700000000000000000e+01	3.200000000000000000e+01	3.700000000000000000e+01	3.700000000000000000e+01	3.800000000000000000e+01	4.100000000000000000e+01	4.700000000000000000e+01	3.400000000000000000e+01	2.600000000000000000e+01	3.300000000000000000e+01	3.900000000000000000e+01	4.100000000000000000e+01	3.500000000000000000e+01	3.500000000000000000e+01	4.900000000000000000e+01	3.200000000000000000e+01	2.400000000000000000e+01	2.100000000000000000e+01	2.100000000000000000e+01	1.900000000000000000e+01	8.000000000000000000e+00	5.000000000000000000e+00	6.000000000000000000e+00	3.000000000000000000e+00	4.000000000000000000e+00	5.000000000000000000e+00	4.000000000000000000e+00	3.000000000000000000e+00	4.000000000000000000e+00	1.000000000000000000e+00	2.000000000000000000e+00	0.000000000000000000e+00	1.000000000000000000e+00	4.000000000000000000e+00	5.000000000000000000e+00	1.000000000000000000e+00	1.000000000000000000e+00
2.800000000000000000e+01	3.500000000000000000e+01	3.800000000000000000e+01	3.900000000000000000e+01	4.800000000000000000e+01	4.300000000000000000e+01	4.800000000000000000e+01	6.500000000000000000e+01	4.100000000000000000e+01	6.600000000000000000e+01	5.700000000000000711e+01	7.200000000000000000e+01	6.800000000000000000e+01	6.600000000000000000e+01	6.200000000000000000e+01	3.800000000000000000e+01	1.600000000000000000e+01	1.500000000000000000e+01	2.200000000000000000e+01	8.000000000000000000e+00	5.000000000000000000e+00	8.000000000000000000e+00	8.000000000000000000e+00	2.000000000000000000e+00	6.000000000000000000e+00	6.000000000000000000e+00	4.000000000000000000e+00	7.000000000000000000e+00	6.000000000000000000e+00	7.000000000000000000e+00	7.000000000000000000e+00	8.000000000000000000e+00	6.000000000000000000e+00	4.000000000000000000e+00	3.000000000000000000e+00	3.000000000000000000e+00	0.000000000000000000e+00	2.000000000000000000e+00	1.000000000000000000e+00	1.000000000000000000e+00	0.000000000000000000e+00	2.000000000000000000e+00	0.000000000000000000e+00	0.000000000000000000e+00	0.000000000000000000e+00	0.000000000000000000e+00	1.000000000000000000e+00	5.000000000000000000e+00	0.000000000000000000e+00	0.000000000000000000e+00
7.000000000000000000e+00	1.800000000000000000e+01	1.300000000000000000e+01	1.700000000000000000e+01	2.100000000000000000e+01	2.200000000000000000e+01	2.000000000000000000e+01	2.800000000000000000e+01	2.000000000000000000e+01	2.200000000000000000e+01	2.300000000000000000e+01	3.200000000000000000e+01	3.400000000000000000e+01	2.200000000000000000e+01	3.500000000000000000e+01	4.000000000000000000e+01	3.900000000000000000e+01	4.500000000000000000e+01	3.600000000000000000e+01	4.400000000000000000e+01	3.300000000000000000e+01	2.700000000000000000e+01	4.500000000000000000e+01	3.400000000000000000e+01	3.900000000000000000e+01	4.000000000000000000e+01	3.800000000000000000e+01	4.500000000000000000e+01	2.400000000000000000e+01	2.800000000000000000e+01	1.900000000000000000e+01	2.100000000000000000e+01	9.000000000000000000e+00	8.000000000000000000e+00	7.000000000000000000e+00	3.000000000000000000e+00	2.000000000000000000e+00	1.000000000000000000e+00	2.000000000000000000e+00	1.000000000000000000e+00	2.000000000000000000e+00	1.000000000000000000e+00	2.000000000000000000e+00	0.000000000000000000e+00	0.000000000000000000e+00	1.000000000000000000e+00	7.000000000000000000e+00	2.000000000000000000e+00	1.000000000000000000e+00	2.000000000000000000e+00
4.000000000000000000e+00	9.000000000000000000e+00	8.000000000000000000e+00	9.000000000000000000e+00	1.000000000000000000e+01	1.200000000000000000e+01	9.000000000000000000e+00	1.600000000000000000e+01	2.200000000000000000e+01	1.200000000000000000e+01	1.400000000000000000e+01	1.900000000000000000e+01	2.200000000000000000e+01	2.200000000000000000e+01	1.000000000000000000e+01	3.100000000000000000e+01	3.100000000000000000e+01	1.900000000000000000e+01	2.600000000000000000e+01	3.300000000000000000e+01	2.400000000000000000e+01	2.500000000000000000e+01	2.300000000000000000e+01	3.100000000000000000e+01	2.700000000000000000e+01	3.800000000000000000e+01	4.000000000000000000e+01	3.900000000000000000e+01	5.500000000000000000e+01	3.200000000000000000e+01	3.500000000000000000e+01	3.900000000000000000e+01	5.100000000000000000e+01	3.900000000000000000e+01	2.400000000000000000e+01	2.700000000000000000e+01	1.500000000000000000e+01	2.200000000000000000e+01	2.000000000000000000e+01	1.400000000000000000e+01	1.500000000000000000e+01	1.100000000000000000e+01	4.000000000000000000e+00	9.000000000000000000e+00	0.000000000000000000e+00	0.000000000000000000e+00	0.000000000000000000e+00	1.000000000000000000e+00	1.000000000000000000e+00	0.000000000000000000e+00
4.000000000000000000e+00	1.200000000000000000e+01	6.000000000000000000e+00	1.300000000000000000e+01	8.000000000000000000e+00	1.600000000000000000e+01	1.200000000000000000e+01	1.600000000000000000e+01	2.500000000000000000e+01	1.300000000000000000e+01	1.700000000000000000e+01	2.000000000000000000e+01	2.400000000000000000e+01	2.300000000000000000e+01	2.200000000000000000e+01	3.099999999999999645e+01	2.400000000000000000e+01	2.100000000000000000e+01	2.799999999999999645e+01	2.900000000000000000e+01	2.799999999999999645e+01	2.100000000000000000e+01	2.200000000000000000e+01	2.799999999999999645e+01	3.099999999999999645e+01	3.400000000000000000e+01	3.500000000000000000e+01	3.800000000000000000e+01	4.600000000000000000e+01	2.500000000000000000e+01	2.900000000000000000e+01	3.200000000000000000e+01	4.100000000000000000e+01	2.799999999999999645e+01	1.800000000000000000e+01	2.500000000000000000e+01	1.000000000000000000e+01	2.200000000000000000e+01	2.000000000000000000e+01	1.800000000000000000e+01	1.500000000000000000e+01	1.500000000000000000e+01	1.000000000000000000e+01	2.000000000000000000e+01	1.399999999999999822e+01	1.000000000000000000e+01	1.300000000000000000e+01	1.000000000000000000e+01	2.000000000000000000e+00	1.000000000000000000e+00
4.000000000000000000e+00	1.200000000000000000e+01	5.000000000000000000e+00	1.100000000000000000e+01	8.000000000000000000e+00	1.200000000000000000e+01	1.100000000000000000e+01	1.300000000000000000e+01	2.300000000000000000e+01	1.200000000000000000e+01	1.500000000000000000e+01	1.700000000000000000e+01	2.300000000000000000e+01	1.900000000000000000e+01	1.300000000000000000e+01	3.300000000000000000e+01	2.400000000000000000e+01	2.100000000000000000e+01	2.600000000000000000e+01	3.100000000000000000e+01	2.800000000000000000e+01	2.200000000000000000e+01	2.600000000000000000e+01	3.000000000000000000e+01	3.300000000000000000e+01	3.700000000000000000e+01	3.900000000000000000e+01	4.200000000000000000e+01	5.900000000000000000e+01	3.600000000000000000e+01	4.000000000000000000e+01	4.900000000000000000e+01	5.100000000000000000e+01	3.900000000000000000e+01	2.600000000000000000e+01	2.500000000000000000e+01	1.000000000000000000e+01	8.000000000000000000e+00	5.000000000000000000e+00	6.000000000000000000e+00	5.000000000000000000e+00	1.000000000000000000e+01	7.000000000000000000e+00	1.500000000000000000e+01	6.000000000000000000e+00	2.000000000000000000e+00	4.000000000000000000e+00	5.000000000000000000e+00	0.000000000000000000e+00	0.000000000000000000e+00
5.000000000000000000e+00	1.100000000000000000e+01	5.000000000000000000e+00	9.000000000000000000e+00	7.000000000000000000e+00	1.100000000000000000e+01	9.000000000000000000e+00	1.400000000000000000e+01	1.600000000000000000e+01	1.200000000000000000e+01	1.400000000000000000e+01	1.400000000000000000e+01	1.900000000000000000e+01	1.900000000000000000e+01	1.100000000000000000e+01	2.400000000000000000e+01	2.200000000000000000e+01	1.400000000000000000e+01	1.800000000000000000e+01	2.800000000000000000e+01	2.000000000000000000e+01	1.800000000000000000e+01	1.800000000000000000e+01	2.700000000000000000e+01	2.200000000000000000e+01	3.100000000000000000e+01	3.900000000000000000e+01	3.600000000000000000e+01	4.700000000000000000e+01	2.700000000000000000e+01	3.500000000000000000e+01	3.400000000000000000e+01	5.000000000000000000e+01	3.900000000000000000e+01	2.400000000000000000e+01	3.000000000000000000e+01	2.000000000000000000e+01	3.100000000000000000e+01	2.700000000000000000e+01	2.500000000000000000e+01	2.300000000000000000e+01	1.700000000000000000e+01	1.300000000000000000e+01	2.600000000000000000e+01	1.500000000000000000e+01	1.100000000000000000e+01	8.000000000000000000e+00	7.000000000000000000e+00	0.000000000000000000e+00	0.000000000000000000e+00
2.700000000000000000e+01	3.800000000000000000e+01	4.100000000000000000e+01	4.200000000000000000e+01	5.000000000000000000e+01	4.400000000000000000e+01	5.300000000000000000e+01	6.700000000000000000e+01	4.800000000000000000e+01	6.800000000000000000e+01	6.300000000000000000e+01	7.100000000000000000e+01	7.100000000000000000e+01	7.100000000000000000e+01	6.000000000000000000e+01	3.800000000000000000e+01	2.200000000000000000e+01	1.900000000000000000e+01	2.300000000000000000e+01	5.000000000000000000e+00	4.000000000000000000e+00	1.000000000000000000e+00	1.000000000000000000e+00	0.000000000000000000e+00	0.000000000000000000e+00	0.000000000000000000e+00	0.000000000000000000e+00	5.000000000000000000e+00	1.000000000000000000e+00	5.000000000000000000e+00	7.000000000000000888e+00	8.000000000000000000e+00	7.000000000000000888e+00	6.000000000000000000e+00	5.000000000000000000e+00	3.000000000000000000e+00	1.000000000000000000e+00	2.000000000000000000e+00	1.000000000000000000e+00	1.000000000000000000e+00	0.000000000000000000e+00	0.000000000000000000e+00	0.000000000000000000e+00	0.000000000000000000e+00	0.000000000000000000e+00	0.000000000000000000e+00	1.000000000000000000e+00	2.000000000000000000e+00	0.000000000000000000e+00	0.000000000000000000e+00
4.000000000000000000e+00	1.100000000000000000e+01	5.000000000000000000e+00	8.000000000000000000e+00	8.000000000000000000e+00	9.000000000000000000e+00	9.000000000000000000e+00	1.100000000000000000e+01	1.700000000000000000e+01	1.000000000000000000e+01	1.300000000000000000e+01	1.500000000000000000e+01	1.700000000000000000e+01	1.800000000000000000e+01	8.000000000000000000e+00	2.100000000000000000e+01	2.500000000000000000e+01	1.500000000000000000e+01	1.300000000000000000e+01	2.700000000000000000e+01	1.900000000000000000e+01	1.600000000000000000e+01	1.400000000000000000e+01	2.700000000000000000e+01	2.100000000000000000e+01	2.800000000000000000e+01	3.400000000000000000e+01	3.100000000000000355e+01	4.200000000000000000e+01	2.800000000000000000e+01	3.500000000000000000e+01	2.800000000000000000e+01	3.500000000000000000e+01	4.900000000000000000e+01	2.400000000000000000e+01	2.900000000000000000e+01	2.100000000000000000e+01	3.000000000000000000e+01	2.300000000000000000e+01	3.200000000000000000e+01	2.700000000000000000e+01	2.200000000000000000e+01	2.200000000000000000e+01	2.700000000000000000e+01	2.700000000000000000e+01	1.200000000000000000e+01	1.400000000000000000e+01	8.000000000000000000e+00	2.000000000000000000e+00	1.000000000000000000e+00
3.200000000000000000e+01	3.900000000000000000e+01	4.700000000000000000e+01	4.900000000000000000e+01	5.000000000000000000e+01	5.000000000000000000e+01	5.200000000000000000e+01	7.200000000000000000e+01	5.400000000000000000e+01	7.000000000000000000e+01	6.700000000000000000e+01	8.400000000000000000e+01	7.100000000000000000e+01	7.500000000000000000e+01	6.900000000000000000e+01	3.000000000000000000e+01	1.100000000000000000e+01	1.000000000000000000e+01	8.000000000000000000e+00	1.000000000000000000e+00	1.000000000000000000e+00	0.000000000000000000e+00	0.000000000000000000e+00	0.000000000000000000e+00	0.000000000000000000e+00	0.000000000000000000e+00	0.000000000000000000e+00	0.000000000000000000e+00	2.000000000000000000e+00	0.000000000000000000e+00	1.000000000000000000e+00	0.000000000000000000e+00	1.000000000000000000e+00	3.000000000000000000e+00	1.000000000000000000e+00	1.000000000000000000e+00	0.000000000000000000e+00	0.000000000000000000e+00	1.000000000000000000e+00	0.000000000000000000e+00	0.000000000000000000e+00	2.000000000000000000e+00	0.000000000000000000e+00	0.000000000000000000e+00	0.000000000000000000e+00	0.000000000000000000e+00	4.000000000000000000e+00	4.000000000000000000e+00	1.000000000000000000e+00	0.000000000000000000e+00
2.100000000000000000e+01	3.500000000000000000e+01	3.400000000000000000e+01	3.400000000000000000e+01	4.100000000000000000e+01	4.000000000000000000e+01	4.600000000000000000e+01	5.800000000000000000e+01	4.300000000000000000e+01	5.800000000000000000e+01	5.300000000000000711e+01	6.700000000000000000e+01	6.399999999999999289e+01	5.300000000000000711e+01	4.400000000000000000e+01	2.300000000000000000e+01	1.300000000000000000e+01	1.800000000000000000e+01	2.699999999999999645e+01	2.100000000000000000e+01	1.500000000000000000e+01	1.500000000000000000e+01	2.000000000000000000e+01	1.400000000000000000e+01	1.800000000000000000e+01	1.300000000000000000e+01	7.000000000000000000e+00	1.100000000000000000e+01	5.000000000000000000e+00	5.000000000000000000e+00	3.000000000000000000e+00	1.999999999999999778e+00	9.999999999999998890e-01	1.999999999999999778e+00	9.999999999999998890e-01	9.999999999999998890e-01	0.000000000000000000e+00	9.999999999999998890e-01	3.000000000000000000e+00	3.000000000000000000e+00	3.999999999999999556e+00	3.999999999999999556e+00	3.999999999999999556e+00	9.999999999999998890e-01	1.999999999999999778e+00	1.999999999999999778e+00	7.000000000000000000e+00	3.000000000000000000e+00	0.000000000000000000e+00	0.000000000000000000e+00
4.000000000000000000e+00	9.000000000000000000e+00	8.000000000000000000e+00	9.000000000000000000e+00	9.000000000000000000e+00	1.100000000000000000e+01	1.000000000000000000e+01	1.300000000000000000e+01	1.900000000000000000e+01	1.200000000000000000e+01	1.600000000000000000e+01	1.400000000000000000e+01	2.200000000000000000e+01	2.000000000000000000e+01	9.000000000000000000e+00	2.800000000000000000e+01	2.900000000000000000e+01	1.700000000000000000e+01	2.400000000000000000e+01	3.300000000000000000e+01	2.200000000000000000e+01	2.200000000000000000e+01	2.100000000000000000e+01	3.100000000000000000e+01	2.900000000000000000e+01	3.500000000000000000e+01	4.100000000000000000e+01	3.900000000000000000e+01	5.400000000000000000e+01	3.300000000000000000e+01	3.900000000000000000e+01	4.100000000000000000e+01	5.400000000000000000e+01	4.100000000000000000e+01	2.600000000000000000e+01	2.900000000000000000e+01	1.400000000000000000e+01	2.400000000000000000e+01	2.200000000000000000e+01	1.500000000000000000e+01	1.300000000000000000e+01	7.000000000000000000e+00	1.000000000000000000e+00	2.000000000000000000e+00	3.000000000000000000e+00	3.000000000000000000e+00	1.100000000000000000e+01	1.000000000000000000e+01	2.000000000000000000e+00	1.000000000000000000e+00
2.700000000000000000e+01	2.499999999999999645e+01	3.000000000000000000e+01	3.600000000000000000e+01	2.900000000000000000e+01	4.200000000000000000e+01	4.999999999999999289e+01	4.999999999999999289e+01	4.000000000000000000e+01	5.599999999999999289e+01	4.999999999999999289e+01	4.900000000000000000e+01	6.400000000000000000e+01	6.199999999999999289e+01	4.500000000000000000e+01	2.499999999999999645e+01	2.799999999999999645e+01	2.100000000000000000e+01	2.300000000000000000e+01	2.200000000000000000e+01	1.300000000000000000e+01	2.000000000000000000e+01	1.399999999999999822e+01	1.300000000000000000e+01	2.200000000000000000e+01	1.399999999999999822e+01	1.200000000000000000e+01	1.100000000000000000e+01	9.000000000000000000e+00	5.000000000000000000e+00	5.000000000000000000e+00	1.000000000000000000e+01	4.000000000000000000e+00	5.000000000000000000e+00	5.000000000000000000e+00	2.000000000000000000e+00	3.000000000000000000e+00	1.000000000000000000e+00	1.000000000000000000e+00	0.000000000000000000e+00	0.000000000000000000e+00	0.000000000000000000e+00	0.000000000000000000e+00	0.000000000000000000e+00	0.000000000000000000e+00	1.000000000000000000e+00	1.000000000000000000e+00	0.000000000000000000e+00	1.000000000000000000e+00	1.000000000000000000e+00
2.000000000000000000e+01	2.500000000000000000e+01	3.200000000000000000e+01	2.900000000000000000e+01	3.400000000000000000e+01	3.700000000000000000e+01	4.900000000000000000e+01	4.200000000000000000e+01	3.900000000000000000e+01	6.000000000000000000e+01	4.100000000000000000e+01	5.300000000000000000e+01	6.100000000000000000e+01	6.400000000000000000e+01	4.600000000000000000e+01	3.400000000000000000e+01	4.000000000000000000e+01	2.800000000000000000e+01	2.400000000000000000e+01	2.800000000000000000e+01	1.800000000000000000e+01	1.300000000000000000e+01	1.800000000000000000e+01	1.600000000000000000e+01	1.400000000000000000e+01	1.300000000000000000e+01	8.000000000000000000e+00	1.300000000000000000e+01	4.000000000000000000e+00	4.000000000000000000e+00	8.000000000000000000e+00	4.000000000000000000e+00	3.000000000000000000e+00	6.000000000000000000e+00	2.000000000000000000e+00	2.000000000000000000e+00	3.000000000000000000e+00	3.000000000000000000e+00	0.000000000000000000e+00	4.000000000000000000e+00	0.000000000000000000e+00	1.000000000000000000e+00	1.000000000000000000e+00	2.000000000000000000e+00	0.000000000000000000e+00	3.000000000000000000e+00	2.000000000000000000e+00	0.000000000000000000e+00	1.000000000000000000e+00	1.000000000000000000e+00
1.000000000000000000e+01	1.400000000000000000e+01	1.000000000000000000e+01	1.600000000000000000e+01	1.400000000000000000e+01	1.700000000000000000e+01	2.200000000000000000e+01	1.100000000000000000e+01	1.600000000000000000e+01	2.000000000000000000e+01	1.800000000000000000e+01	1.600000000000000000e+01	2.400000000000000000e+01	2.400000000000000000e+01	2.100000000000000355e+01	2.100000000000000355e+01	2.300000000000000000e+01	2.900000000000000000e+01	3.300000000000000000e+01	2.700000000000000000e+01	3.000000000000000000e+01	3.300000000000000000e+01	2.300000000000000000e+01	3.100000000000000000e+01	2.400000000000000000e+01	3.600000000000000000e+01	3.100000000000000000e+01	2.200000000000000000e+01	4.100000000000000000e+01	3.700000000000000000e+01	2.500000000000000000e+01	2.400000000000000000e+01	2.400000000000000000e+01	2.300000000000000000e+01	2.000000000000000000e+01	2.000000000000000000e+01	8.000000000000000000e+00	1.700000000000000000e+01	1.400000000000000000e+01	1.200000000000000000e+01	1.300000000000000000e+01	1.000000000000000000e+01	1.300000000000000000e+01	1.500000000000000000e+01	1.600000000000000000e+01	9.000000000000000000e+00	8.000000000000000000e+00	3.000000000000000000e+00	1.000000000000000000e+01	4.000000000000000000e+00
5.000000000000000000e+00	9.000000000000000000e+00	7.000000000000000000e+00	9.000000000000000000e+00	1.100000000000000000e+01	8.000000000000000000e+00	1.700000000000000000e+01	9.000000000000000000e+00	1.000000000000000000e+01	1.300000000000000000e+01	1.900000000000000000e+01	1.100000000000000000e+01	1.400000000000000000e+01	1.600000000000000000e+01	1.600000000000000000e+01	1.300000000000000000e+01	1.000000000000000000e+01	2.400000000000000000e+01	2.300000000000000000e+01	2.600000000000000000e+01	2.800000000000000000e+01	2.200000000000000000e+01	3.400000000000000000e+01	2.100000000000000000e+01	2.600000000000000000e+01	2.900000000000000000e+01	3.000000000000000000e+01	3.000000000000000000e+01	3.800000000000000000e+01	4.100000000000000000e+01	3.200000000000000000e+01	3.400000000000000000e+01	3.100000000000000000e+01	3.300000000000000000e+01	3.200000000000000000e+01	3.200000000000000000e+01	2.000000000000000000e+01	2.200000000000000000e+01	2.400000000000000000e+01	2.200000000000000000e+01	2.100000000000000000e+01	1.700000000000000000e+01	1.400000000000000000e+01	1.800000000000000000e+01	1.800000000000000000e+01	9.000000000000000000e+00	5.000000000000000000e+00	4.000000000000000000e+00	1.000000000000000000e+00	4.000000000000000000e+00
1.200000000000000000e+01	1.800000000000000000e+01	1.100000000000000000e+01	2.500000000000000000e+01	1.800000000000000000e+01	2.400000000000000000e+01	2.800000000000000000e+01	2.100000000000000000e+01	2.300000000000000355e+01	2.800000000000000000e+01	3.100000000000000000e+01	2.000000000000000000e+01	3.700000000000000000e+01	3.300000000000000000e+01	2.700000000000000355e+01	2.400000000000000000e+01	2.100000000000000000e+01	2.500000000000000000e+01	2.600000000000000000e+01	2.000000000000000000e+01	2.200000000000000000e+01	2.200000000000000000e+01	1.800000000000000000e+01	2.300000000000000355e+01	1.800000000000000000e+01	2.900000000000000000e+01	1.900000000000000000e+01	1.500000000000000000e+01	2.300000000000000355e+01	1.600000000000000000e+01	2.000000000000000000e+01	1.700000000000000000e+01	1.900000000000000000e+01	1.800000000000000000e+01	1.500000000000000000e+01	1.200000000000000000e+01	8.000000000000000000e+00	1.000000000000000000e+01	1.000000000000000000e+01	7.000000000000000000e+00	1.300000000000000000e+01	1.000000000000000000e+01	1.100000000000000000e+01	1.400000000000000000e+01	1.500000000000000000e+01	1.400000000000000000e+01	8.000000000000000000e+00	9.000000000000000000e+00	8.000000000000000000e+00	1.000000000000000000e+01
3.400000000000000000e+01	3.100000000000000000e+01	3.400000000000000000e+01	4.000000000000000000e+01	3.900000000000000000e+01	4.900000000000000000e+01	5.600000000000000711e+01	5.300000000000000000e+01	4.700000000000000000e+01	7.100000000000000000e+01	4.900000000000000000e+01	6.800000000000000000e+01	6.900000000000000000e+01	7.700000000000000000e+01	4.600000000000000000e+01	3.100000000000000000e+01	2.500000000000000000e+01	1.600000000000000000e+01	1.000000000000000000e+01	6.000000000000000000e+00	9.000000000000000000e+00	5.000000000000000000e+00	6.000000000000000000e+00	9.000000000000000000e+00	8.000000000000000000e+00	4.000000000000000000e+00	8.000000000000000000e+00	1.000000000000000000e+01	4.000000000000000000e+00	2.000000000000000000e+00	3.000000000000000000e+00	9.000000000000000000e+00	1.000000000000000000e+00	4.000000000000000000e+00	4.000000000000000000e+00	2.000000000000000000e+00	2.000000000000000000e+00	1.000000000000000000e+00	1.000000000000000000e+00	0.000000000000000000e+00	0.000000000000000000e+00	0.000000000000000000e+00	0.000000000000000000e+00	1.000000000000000000e+00	0.000000000000000000e+00	2.000000000000000000e+00	3.000000000000000000e+00	0.000000000000000000e+00	1.000000000000000000e+00	0.000000000000000000e+00
5.000000000000000000e+00	1.000000000000000000e+01	8.000000000000000000e+00	1.300000000000000000e+01	8.000000000000000000e+00	1.200000000000000000e+01	1.400000000000000000e+01	8.000000000000000000e+00	1.400000000000000000e+01	1.700000000000000000e+01	1.400000000000000000e+01	1.100000000000000000e+01	1.500000000000000000e+01	1.400000000000000000e+01	1.600000000000000000e+01	1.200000000000000000e+01	2.000000000000000000e+01	2.400000000000000000e+01	2.300000000000000000e+01	2.500000000000000000e+01	3.000000000000000000e+01	2.700000000000000000e+01	2.200000000000000000e+01	3.000000000000000000e+01	2.200000000000000000e+01	4.000000000000000000e+01	3.200000000000000000e+01	3.100000000000000000e+01	4.600000000000000000e+01	3.400000000000000000e+01	3.800000000000000000e+01	3.300000000000000000e+01	4.000000000000000000e+01	3.500000000000000000e+01	4.700000000000000000e+01	3.400000000000000000e+01	2.200000000000000000e+01	2.700000000000000000e+01	1.000000000000000000e+01	1.500000000000000000e+01	1.700000000000000000e+01	1.400000000000000000e+01	1.600000000000000000e+01	8.000000000000000000e+00	3.000000000000000000e+00	3.000000000000000000e+00	7.000000000000000000e+00	5.000000000000000000e+00	1.000000000000000000e+01	5.000000000000000000e+00
5.000000000000000000e+00	7.000000000000000000e+00	8.000000000000000000e+00	8.000000000000000000e+00	1.000000000000000000e+01	9.000000000000000000e+00	1.600000000000000000e+01	7.000000000000000000e+00	1.100000000000000000e+01	1.300000000000000000e+01	1.500000000000000000e+01	9.000000000000000000e+00	1.100000000000000000e+01	1.400000000000000000e+01	1.400000000000000000e+01	1.000000000000000000e+01	1.300000000000000000e+01	2.200000000000000000e+01	1.800000000000000000e+01	2.600000000000000000e+01	2.700000000000000000e+01	2.000000000000000000e+01	2.800000000000000000e+01	2.700000000000000000e+01	2.100000000000000000e+01	3.300000000000000000e+01	3.000000000000000000e+01	2.400000000000000000e+01	3.800000000000000000e+01	3.500000000000000000e+01	3.300000000000000000e+01	2.900000000000000000e+01	3.100000000000000000e+01	3.000000000000000000e+01	3.300000000000000000e+01	3.600000000000000000e+01	1.500000000000000000e+01	2.300000000000000000e+01	2.700000000000000000e+01	3.300000000000000000e+01	2.400000000000000000e+01	2.300000000000000000e+01	2.700000000000000000e+01	3.000000000000000000e+01	3.000000000000000000e+01	1.300000000000000000e+01	1.400000000000000000e+01	9.000000000000000000e+00	8.000000000000000000e+00	2.000000000000000000e+00
5.000000000000000000e+00	6.000000000000000000e+00	6.000000000000000000e+00	8.000000000000000000e+00	9.000000000000000000e+00	8.000000000000000000e+00	1.500000000000000000e+01	8.000000000000000000e+00	8.000000000000000000e+00	1.000000000000000000e+01	1.300000000000000000e+01	1.000000000000000000e+01	1.100000000000000000e+01	1.500000000000000000e+01	1.200000000000000000e+01	9.000000000000000000e+00	9.000000000000000000e+00	2.000000000000000000e+01	2.100000000000000000e+01	2.000000000000000000e+01	2.700000000000000000e+01	1.800000000000000000e+01	3.200000000000000000e+01	1.800000000000000000e+01	2.400000000000000000e+01	2.700000000000000000e+01	2.700000000000000000e+01	2.700000000000000000e+01	3.400000000000000000e+01	4.100000000000000000e+01	2.300000000000000000e+01	3.300000000000000000e+01	2.900000000000000000e+01	3.300000000000000000e+01	3.000000000000000000e+01	3.400000000000000000e+01	2.500000000000000000e+01	2.100000000000000000e+01	2.800000000000000000e+01	3.100000000000000355e+01	3.000000000000000000e+01	2.700000000000000000e+01	2.700000000000000000e+01	3.100000000000000355e+01	2.800000000000000000e+01	1.900000000000000000e+01	1.200000000000000000e+01	5.000000000000000000e+00	2.000000000000000000e+00	1.000000000000000000e+00
2.900000000000000000e+01	2.400000000000000000e+01	3.600000000000000000e+01	3.200000000000000000e+01	3.400000000000000000e+01	4.200000000000000000e+01	5.400000000000000000e+01	4.900000000000000000e+01	3.900000000000000000e+01	6.100000000000000000e+01	4.600000000000000000e+01	5.700000000000000000e+01	6.300000000000000000e+01	6.900000000000000000e+01	4.700000000000000000e+01	3.200000000000000000e+01	3.500000000000000000e+01	2.900000000000000000e+01	2.100000000000000000e+01	1.900000000000000000e+01	2.200000000000000000e+01	9.000000000000000000e+00	1.500000000000000000e+01	1.300000000000000000e+01	1.300000000000000000e+01	1.000000000000000000e+01	8.000000000000000000e+00	1.100000000000000000e+01	3.000000000000000000e+00	3.000000000000000000e+00	4.000000000000000000e+00	6.000000000000000000e+00	2.000000000000000000e+00	5.000000000000000000e+00	2.000000000000000000e+00	2.000000000000000000e+00	3.000000000000000000e+00	2.000000000000000000e+00	1.000000000000000000e+00	1.000000000000000000e+00	2.000000000000000000e+00	0.000000000000000000e+00	1.000000000000000000e+00	0.000000000000000000e+00	0.000000000000000000e+00	1.000000000000000000e+00	1.000000000000000000e+00	0.000000000000000000e+00	1.000000000000000000e+00	0.000000000000000000e+00
8.000000000000000000e+00	1.300000000000000000e+01	8.000000000000000000e+00	1.200000000000000000e+01	1.200000000000000000e+01	1.000000000000000000e+01	1.900000000000000000e+01	1.000000000000000000e+01	1.099999999999999822e+01	1.800000000000000000e+01	1.600000000000000000e+01	1.400000000000000000e+01	1.400000000000000000e+01	2.000000000000000000e+01	2.199999999999999645e+01	1.700000000000000000e+01	1.600000000000000000e+01	2.900000000000000000e+01	2.700000000000000000e+01	3.200000000000000000e+01	3.300000000000000000e+01	2.900000000000000000e+01	3.100000000000000000e+01	2.900000000000000000e+01	2.900000000000000000e+01	4.399999999999999289e+01	4.100000000000000000e+01	3.200000000000000000e+01	4.900000000000000000e+01	3.900000000000000000e+01	3.900000000000000000e+01	3.500000000000000000e+01	4.000000000000000000e+01	3.600000000000000000e+01	3.500000000000000000e+01	3.000000000000000000e+01	1.300000000000000000e+01	1.600000000000000000e+01	1.200000000000000000e+01	7.000000000000000000e+00	5.000000000000000000e+00	0.000000000000000000e+00	0.000000000000000000e+00	1.000000000000000000e+00	2.000000000000000000e+00	2.000000000000000000e+00	5.000000000000000000e+00	3.000000000000000000e+00	6.000000000000000000e+00	4.000000000000000000e+00
1.400000000000000000e+01	2.000000000000000000e+01	1.800000000000000000e+01	2.900000000000000000e+01	1.700000000000000000e+01	3.200000000000000000e+01	3.300000000000000000e+01	3.000000000000000355e+01	2.800000000000000000e+01	3.700000000000000000e+01	3.600000000000000000e+01	2.800000000000000000e+01	4.500000000000000000e+01	4.500000000000000000e+01	4.100000000000000000e+01	3.400000000000000000e+01	4.600000000000000000e+01	4.200000000000000000e+01	5.200000000000000711e+01	5.500000000000000000e+01	4.200000000000000000e+01	4.300000000000000000e+01	2.900000000000000000e+01	2.300000000000000000e+01	3.300000000000000000e+01	1.700000000000000000e+01	1.200000000000000000e+01	1.000000000000000000e+01	5.000000000000000000e+00	1.000000000000000000e+00	1.000000000000000000e+00	3.000000000000000000e+00	2.000000000000000000e+00	4.000000000000000000e+00	5.000000000000000000e+00	3.000000000000000000e+00	4.000000000000000000e+00	4.000000000000000000e+00	4.000000000000000000e+00	5.000000000000000000e+00	3.000000000000000000e+00	0.000000000000000000e+00	2.000000000000000000e+00	1.000000000000000000e+00	2.000000000000000000e+00	2.000000000000000000e+00	1.000000000000000000e+00	0.000000000000000000e+00	1.000000000000000000e+00	0.000000000000000000e+00
8.000000000000000000e+00	1.300000000000000000e+01	1.000000000000000000e+01	1.100000000000000000e+01	1.400000000000000000e+01	1.200000000000000000e+01	1.700000000000000000e+01	9.000000000000000000e+00	1.400000000000000000e+01	1.800000000000000000e+01	1.700000000000000000e+01	1.400000000000000000e+01	1.700000000000000000e+01	2.000000000000000000e+01	2.100000000000000000e+01	1.700000000000000000e+01	2.200000000000000000e+01	2.600000000000000000e+01	3.300000000000000000e+01	2.800000000000000000e+01	2.900000000000000355e+01	3.500000000000000000e+01	2.600000000000000000e+01	3.100000000000000000e+01	3.100000000000000000e+01	4.300000000000000000e+01	4.300000000000000000e+01	2.900000000000000355e+01	4.800000000000000000e+01	4.100000000000000000e+01	3.000000000000000000e+01	3.100000000000000000e+01	3.400000000000000000e+01	3.200000000000000000e+01	2.900000000000000355e+01	2.600000000000000000e+01	1.300000000000000000e+01	1.800000000000000000e+01	2.000000000000000000e+01	1.200000000000000000e+01	1.000000000000000000e+01	1.000000000000000000e+01	9.000000000000000000e+00	6.000000000000000000e+00	5.000000000000000000e+00	2.000000000000000000e+00	2.000000000000000000e+00	0.000000000000000000e+00	1.000000000000000000e+00	0.000000000000000000e+00
7.000000000000000000e+00	1.200000000000000000e+01	8.000000000000000000e+00	1.300000000000000000e+01	8.000000000000000000e+00	1.400000000000000000e+01	1.300000000000000000e+01	9.000000000000000000e+00	1.300000000000000000e+01	1.900000000000000000e+01	1.400000000000000000e+01	1.200000000000000000e+01	1.200000000000000000e+01	1.500000000000000000e+01	1.800000000000000000e+01	1.300000000000000000e+01	2.000000000000000000e+01	2.400000000000000000e+01	3.000000000000000000e+01	2.100000000000000000e+01	2.700000000000000000e+01	3.200000000000000000e+01	2.400000000000000000e+01	3.100000000000000000e+01	2.500000000000000000e+01	3.900000000000000000e+01	3.900000000000000000e+01	2.700000000000000000e+01	4.500000000000000000e+01	4.100000000000000000e+01	3.200000000000000000e+01	3.400000000000000000e+01	4.100000000000000000e+01	3.600000000000000000e+01	3.700000000000000000e+01	2.500000000000000000e+01	1.200000000000000000e+01	2.400000000000000000e+01	2.000000000000000000e+01	1.900000000000000000e+01	1.400000000000000000e+01	1.200000000000000000e+01	1.400000000000000000e+01	1.100000000000000000e+01	7.000000000000000000e+00	2.000000000000000000e+00	2.000000000000000000e+00	0.000000000000000000e+00	1.000000000000000000e+00	3.000000000000000000e+00
9.000000000000000000e+00	1.400000000000000000e+01	8.000000000000000000e+00	1.200000000000000000e+01	1.000000000000000000e+01	1.400000000000000000e+01	1.400000000000000000e+01	9.000000000000000000e+00	1.400000000000000000e+01	1.900000000000000000e+01	1.700000000000000000e+01	1.200000000000000000e+01	1.400000000000000000e+01	1.800000000000000000e+01	1.800000000000000000e+01	1.600000000000000000e+01	2.100000000000000000e+01	2.500000000000000000e+01	3.300000000000000000e+01	2.400000000000000000e+01	2.900000000000000000e+01	3.600000000000000000e+01	2.400000000000000000e+01	3.200000000000000000e+01	2.700000000000000000e+01	4.100000000000000000e+01	4.200000000000000000e+01	3.000000000000000000e+01	4.800000000000000000e+01	3.900000000000000000e+01	3.300000000000000000e+01	3.400000000000000000e+01	3.800000000000000000e+01	3.400000000000000000e+01	3.700000000000000000e+01	2.800000000000000000e+01	1.200000000000000000e+01	2.100000000000000000e+01	1.800000000000000000e+01	1.300000000000000000e+01	9.000000000000000000e+00	4.000000000000000000e+00	4.000000000000000000e+00	2.000000000000000000e+00	1.000000000000000000e+00	2.000000000000000000e+00	3.000000000000000000e+00	1.000000000000000000e+00	4.000000000000000000e+00	2.000000000000000000e+00
5.000000000000000000e+00	8.000000000000000000e+00	9.000000000000000000e+00	8.000000000000000000e+00	1.000000000000000000e+01	8.000000000000000000e+00	1.700000000000000000e+01	8.000000000000000000e+00	1.100000000000000000e+01	1.300000000000000000e+01	1.600000000000000000e+01	9.000000000000000000e+00	1.100000000000000000e+01	1.600000000000000000e+01	1.600000000000000000e+01	1.300000000000000000e+01	1.500000000000000000e+01	2.300000000000000000e+01	2.100000000000000000e+01	2.500000000000000000e+01	2.900000000000000000e+01	2.100000000000000000e+01	2.900000000000000000e+01	2.700000000000000000e+01	2.100000000000000000e+01	3.400000000000000000e+01	3.000000000000000000e+01	2.400000000000000000e+01	3.800000000000000000e+01	3.500000000000000000e+01	3.100000000000000000e+01	2.800000000000000000e+01	3.200000000000000000e+01	2.900000000000000000e+01	2.800000000000000000e+01	2.800000000000000000e+01	1.400000000000000000e+01	1.900000000000000000e+01	1.900000000000000000e+01	2.300000000000000000e+01	1.600000000000000000e+01	1.400000000000000000e+01	1.300000000000000000e+01	2.100000000000000000e+01	2.000000000000000000e+01	1.700000000000000000e+01	1.200000000000000000e+01	1.600000000000000000e+01	1.400000000000000000e+01	1.100000000000000000e+01
6.000000000000000000e+00	1.400000000000000000e+01	8.000000000000000000e+00	1.500000000000000000e+01	9.000000000000000000e+00	1.400000000000000000e+01	1.400000000000000000e+01	9.000000000000000000e+00	1.500000000000000000e+01	1.900000000000000000e+01	1.600000000000000000e+01	1.100000000000000000e+01	1.600000000000000000e+01	1.600000000000000000e+01	1.800000000000000000e+01	1.500000000000000000e+01	2.300000000000000000e+01	2.600000000000000000e+01	2.800000000000000000e+01	2.800000000000000000e+01	3.200000000000000000e+01	3.200000000000000000e+01	2.400000000000000000e+01	3.300000000000000000e+01	2.700000000000000000e+01	4.500000000000000000e+01	3.600000000000000000e+01	3.600000000000000000e+01	4.700000000000000000e+01	3.200000000000000000e+01	4.000000000000000000e+01	3.200000000000000000e+01	4.200000000000000000e+01	3.500000000000000000e+01	3.700000000000000000e+01	2.300000000000000000e+01	2.300000000000000000e+01	2.200000000000000000e+01	9.000000000000000000e+00	1.500000000000000000e+01	6.000000000000000000e+00	2.000000000000000000e+00	1.000000000000000000e+00	1.000000000000000000e+00	0.000000000000000000e+00	1.000000000000000000e+00	3.000000000000000000e+00	1.000000000000000000e+00	6.000000000000000000e+00	4.000000000000000000e+00
1.200000000000000000e+01	1.900000000000000000e+01	1.700000000000000000e+01	2.600000000000000000e+01	1.800000000000000000e+01	2.900000000000000000e+01	2.500000000000000000e+01	2.500000000000000000e+01	2.800000000000000000e+01	3.300000000000000000e+01	3.400000000000000000e+01	1.900000000000000000e+01	4.000000000000000000e+01	3.200000000000000000e+01	3.400000000000000000e+01	3.200000000000000000e+01	4.000000000000000000e+01	4.700000000000000000e+01	4.200000000000000000e+01	4.600000000000000711e+01	5.300000000000000000e+01	5.300000000000000000e+01	2.900000000000000000e+01	3.200000000000000000e+01	3.200000000000000000e+01	2.300000000000000355e+01	1.800000000000000000e+01	1.600000000000000000e+01	1.300000000000000000e+01	5.000000000000000000e+00	4.000000000000000000e+00	4.000000000000000000e+00	2.000000000000000000e+00	2.000000000000000000e+00	4.000000000000000000e+00	2.000000000000000000e+00	3.000000000000000000e+00	8.000000000000000000e+00	8.000000000000000000e+00	7.000000000000000000e+00	8.000000000000000000e+00	3.000000000000000000e+00	4.000000000000000000e+00	4.000000000000000000e+00	4.000000000000000000e+00	2.000000000000000000e+00	1.000000000000000000e+00	0.000000000000000000e+00	1.000000000000000000e+00	0.000000000000000000e+00
1.000000000000000000e+01	1.500000000000000000e+01	1.000000000000000000e+01	1.500000000000000000e+01	1.400000000000000000e+01	2.000000000000000000e+01	1.900000000000000000e+01	1.100000000000000000e+01	1.600000000000000000e+01	2.200000000000000000e+01	1.900000000000000000e+01	1.500000000000000000e+01	2.300000000000000000e+01	2.300000000000000000e+01	2.400000000000000000e+01	2.600000000000000000e+01	2.200000000000000000e+01	3.600000000000000000e+01	3.700000000000000000e+01	2.900000000000000000e+01	3.300000000000000000e+01	4.299999999999999289e+01	2.500000000000000000e+01	3.400000000000000000e+01	3.000000000000000000e+01	4.700000000000000000e+01	4.100000000000000000e+01	3.400000000000000000e+01	4.800000000000000000e+01	3.200000000000000000e+01	3.200000000000000000e+01	1.900000000000000000e+01	2.500000000000000000e+01	1.600000000000000000e+01	1.400000000000000000e+01	6.000000000000000000e+00	4.000000000000000000e+00	2.000000000000000000e+00	3.000000000000000000e+00	0.000000000000000000e+00	4.000000000000000000e+00	0.000000000000000000e+00	2.000000000000000000e+00	6.000000000000000000e+00	8.000000000000000000e+00	9.000000000000000000e+00	8.000000000000000000e+00	7.000000000000000000e+00	8.000000000000000000e+00	8.000000000000000000e+00
1.700000000000000000e+01	2.300000000000000000e+01	2.599999999999999645e+01	3.000000000000000000e+01	2.300000000000000000e+01	3.700000000000000000e+01	4.000000000000000000e+01	3.900000000000000000e+01	3.100000000000000000e+01	4.800000000000000000e+01	4.400000000000000000e+01	3.100000000000000000e+01	5.199999999999999289e+01	5.500000000000000000e+01	3.600000000000000000e+01	2.000000000000000000e+01	2.900000000000000000e+01	2.400000000000000000e+01	1.700000000000000000e+01	1.800000000000000000e+01	1.400000000000000000e+01	1.600000000000000000e+01	7.000000000000000000e+00	1.100000000000000000e+01	1.800000000000000000e+01	6.000000000000000000e+00	1.299999999999999822e+01	7.000000000000000000e+00	1.700000000000000000e+01	8.000000000000000000e+00	6.000000000000000000e+00	1.400000000000000000e+01	1.299999999999999822e+01	1.100000000000000000e+01	1.299999999999999822e+01	1.200000000000000000e+01	4.000000000000000000e+00	1.100000000000000000e+01	1.100000000000000000e+01	1.100000000000000000e+01	1.000000000000000000e+01	7.000000000000000000e+00	1.200000000000000000e+01	1.200000000000000000e+01	1.200000000000000000e+01	1.000000000000000000e+01	8.000000000000000000e+00	4.000000000000000000e+00	1.000000000000000000e+01	3.000000000000000000e+00
1.300000000000000000e+01	1.800000000000000000e+01	1.300000000000000000e+01	2.500000000000000355e+01	1.900000000000000000e+01	2.500000000000000355e+01	2.799999999999999645e+01	2.300000000000000000e+01	2.600000000000000000e+01	2.600000000000000000e+01	3.100000000000000000e+01	2.000000000000000000e+01	3.700000000000000000e+01	3.300000000000000000e+01	3.300000000000000000e+01	2.900000000000000000e+01	3.100000000000000000e+01	3.900000000000000000e+01	4.000000000000000000e+01	3.400000000000000000e+01	4.700000000000000711e+01	3.900000000000000000e+01	3.000000000000000000e+01	3.300000000000000000e+01	3.000000000000000000e+01	4.600000000000000000e+01	3.000000000000000000e+01	2.900000000000000000e+01	4.000000000000000000e+01	2.000000000000000000e+01	2.600000000000000000e+01	1.600000000000000000e+01	1.600000000000000000e+01	1.000000000000000000e+01	6.000000000000000000e+00	4.000000000000000000e+00	3.000000000000000000e+00	2.000000000000000000e+00	3.000000000000000000e+00	0.000000000000000000e+00	3.000000000000000000e+00	0.000000000000000000e+00	1.000000000000000000e+00	1.000000000000000000e+00	1.000000000000000000e+00	0.000000000000000000e+00	2.000000000000000000e+00	0.000000000000000000e+00	0.000000000000000000e+00	1.000000000000000000e+00
8.000000000000000000e+00	1.200000000000000000e+01	9.000000000000000000e+00	1.100000000000000000e+01	1.100000000000000000e+01	1.100000000000000000e+01	1.800000000000000000e+01	9.000000000000000000e+00	1.400000000000000000e+01	1.500000000000000000e+01	1.700000000000000000e+01	1.200000000000000000e+01	1.300000000000000000e+01	1.700000000000000000e+01	1.800000000000000000e+01	1.400000000000000000e+01	1.700000000000000000e+01	2.100000000000000000e+01	2.400000000000000000e+01	2.400000000000000000e+01	2.800000000000000000e+01	2.200000000000000000e+01	2.900000000000000000e+01	2.700000000000000000e+01	2.000000000000000000e+01	3.700000000000000000e+01	2.800000000000000000e+01	2.400000000000000000e+01	3.700000000000000000e+01	3.500000000000000000e+01	2.900000000000000000e+01	2.600000000000000000e+01	2.700000000000000000e+01	2.800000000000000000e+01	2.100000000000000000e+01	2.200000000000000000e+01	1.000000000000000000e+01	1.600000000000000000e+01	1.700000000000000000e+01	1.600000000000000000e+01	1.600000000000000000e+01	1.400000000000000000e+01	1.400000000000000000e+01	2.200000000000000000e+01	2.100000000000000000e+01	1.600000000000000000e+01	1.300000000000000000e+01	1.800000000000000000e+01	1.300000000000000000e+01	1.000000000000000000e+01
8.000000000000000000e+00	1.100000000000000000e+01	8.000000000000000000e+00	1.200000000000000000e+01	1.000000000000000000e+01	1.400000000000000000e+01	1.400000000000000000e+01	9.000000000000000000e+00	1.400000000000000000e+01	1.700000000000000000e+01	1.600000000000000000e+01	1.000000000000000000e+01	1.200000000000000000e+01	1.800000000000000000e+01	1.800000000000000000e+01	1.400000000000000000e+01	1.900000000000000000e+01	2.400000000000000000e+01	2.899999999999999645e+01	2.500000000000000000e+01	2.700000000000000000e+01	3.300000000000000000e+01	2.400000000000000000e+01	3.200000000000000000e+01	2.899999999999999645e+01	4.000000000000000000e+01	4.100000000000000000e+01	3.000000000000000000e+01	4.800000000000000000e+01	4.300000000000000000e+01	3.200000000000000000e+01	3.800000000000000000e+01	4.500000000000000000e+01	4.200000000000000000e+01	4.300000000000000000e+01	3.400000000000000000e+01	1.900000000000000000e+01	2.700000000000000000e+01	1.700000000000000000e+01	1.100000000000000000e+01	4.000000000000000000e+00	0.000000000000000000e+00	2.000000000000000000e+00	5.000000000000000000e+00	9.000000000000000000e+00	6.000000000000000000e+00	7.000000000000000000e+00	3.000000000000000000e+00	5.000000000000000000e+00	1.000000000000000000e+00
1.100000000000000000e+01	1.400000000000000000e+01	1.100000000000000000e+01	1.700000000000000000e+01	1.300000000000000000e+01	2.100000000000000355e+01	2.200000000000000000e+01	1.200000000000000000e+01	1.900000000000000000e+01	2.600000000000000000e+01	1.900000000000000000e+01	1.600000000000000000e+01	2.600000000000000000e+01	2.300000000000000000e+01	2.600000000000000000e+01	2.300000000000000000e+01	2.400000000000000000e+01	3.700000000000000000e+01	3.400000000000000000e+01	3.100000000000000000e+01	3.600000000000000000e+01	3.500000000000000000e+01	2.800000000000000000e+01	3.100000000000000000e+01	3.000000000000000000e+01	4.500000000000000000e+01	3.200000000000000000e+01	3.000000000000000000e+01	4.500000000000000000e+01	3.000000000000000000e+01	3.200000000000000000e+01	2.300000000000000000e+01	2.800000000000000000e+01	2.000000000000000000e+01	2.400000000000000000e+01	1.500000000000000000e+01	8.000000000000000000e+00	1.300000000000000000e+01	9.000000000000000000e+00	1.000000000000000000e+01	7.000000000000000000e+00	1.000000000000000000e+00	2.000000000000000000e+00	1.000000000000000000e+00	2.000000000000000000e+00	1.000000000000000000e+00	1.000000000000000000e+00	0.000000000000000000e+00	1.000000000000000000e+00	0.000000000000000000e+00
8.000000000000000000e+00	1.300000000000000000e+01	8.000000000000000000e+00	1.300000000000000000e+01	1.300000000000000000e+01	1.100000000000000000e+01	2.000000000000000000e+01	1.000000000000000000e+01	1.100000000000000000e+01	1.900000000000000000e+01	1.700000000000000000e+01	1.500000000000000000e+01	1.500000000000000000e+01	2.100000000000000000e+01	2.200000000000000000e+01	1.900000000000000000e+01	1.700000000000000000e+01	3.000000000000000000e+01	2.600000000000000000e+01	3.200000000000000000e+01	3.100000000000000000e+01	2.600000000000000000e+01	3.000000000000000000e+01	2.900000000000000355e+01	2.800000000000000000e+01	4.200000000000000000e+01	3.400000000000000000e+01	2.800000000000000000e+01	4.400000000000000000e+01	3.800000000000000000e+01	3.400000000000000000e+01	3.100000000000000000e+01	3.200000000000000000e+01	3.100000000000000000e+01	2.500000000000000000e+01	2.600000000000000000e+01	1.200000000000000000e+01	1.700000000000000000e+01	1.300000000000000000e+01	1.200000000000000000e+01	1.300000000000000000e+01	9.000000000000000000e+00	1.200000000000000000e+01	1.300000000000000000e+01	1.500000000000000000e+01	1.000000000000000000e+01	7.000000000000000000e+00	4.000000000000000000e+00	8.000000000000000000e+00	3.000000000000000000e+00
3.400000000000000000e+01	3.200000000000000000e+01	3.500000000000000000e+01	4.000000000000000000e+01	3.800000000000000000e+01	5.100000000000000000e+01	5.300000000000000000e+01	5.699999999999999289e+01	4.600000000000000000e+01	7.500000000000000000e+01	5.300000000000000000e+01	6.800000000000000000e+01	7.000000000000000000e+01	7.500000000000000000e+01	4.100000000000000000e+01	1.000000000000000000e+01	7.000000000000000888e+00	2.000000000000000000e+00	2.000000000000000000e+00	2.000000000000000000e+00	2.000000000000000000e+00	4.000000000000000000e+00	3.000000000000000000e+00	5.000000000000000000e+00	6.000000000000000000e+00	3.000000000000000000e+00	8.000000000000000000e+00	1.000000000000000000e+01	7.000000000000000888e+00	4.000000000000000000e+00	5.000000000000000000e+00	1.100000000000000000e+01	7.000000000000000888e+00	9.000000000000000000e+00	7.000000000000000888e+00	3.000000000000000000e+00	4.000000000000000000e+00	6.000000000000000000e+00	7.000000000000000888e+00	3.000000000000000000e+00	6.000000000000000000e+00	0.000000000000000000e+00	2.000000000000000000e+00	3.000000000000000000e+00	5.000000000000000000e+00	4.000000000000000000e+00	5.000000000000000000e+00	0.000000000000000000e+00	3.000000000000000000e+00	1.000000000000000000e+00
4.000000000000000000e+00	1.100000000000000000e+01	7.000000000000000000e+00	1.300000000000000000e+01	8.000000000000000000e+00	1.200000000000000000e+01	1.200000000000000000e+01	9.000000000000000000e+00	1.200000000000000000e+01	1.800000000000000000e+01	1.300000000000000000e+01	1.200000000000000000e+01	1.200000000000000000e+01	1.500000000000000000e+01	1.700000000000000000e+01	1.300000000000000000e+01	1.700000000000000000e+01	2.400000000000000000e+01	2.600000000000000000e+01	2.100000000000000000e+01	2.600000000000000000e+01	3.000000000000000000e+01	2.300000000000000000e+01	3.000000000000000000e+01	2.200000000000000000e+01	3.800000000000000000e+01	3.300000000000000000e+01	2.700000000000000000e+01	4.400000000000000000e+01	4.100000000000000000e+01	3.000000000000000000e+01	3.100000000000000000e+01	3.400000000000000000e+01	2.800000000000000000e+01	1.700000000000000000e+01	1.200000000000000000e+01	5.000000000000000000e+00	1.000000000000000000e+01	1.100000000000000000e+01	1.500000000000000000e+01	1.100000000000000000e+01	1.400000000000000000e+01	2.000000000000000000e+01	2.200000000000000000e+01	2.200000000000000000e+01	1.300000000000000000e+01	1.200000000000000000e+01	1.000000000000000000e+01	8.000000000000000000e+00	6.000000000000000000e+00
5.000000000000000000e+00	8.000000000000000000e+00	7.000000000000000000e+00	1.000000000000000000e+01	9.000000000000000000e+00	1.100000000000000000e+01	1.300000000000000000e+01	7.000000000000000000e+00	1.100000000000000000e+01	1.600000000000000000e+01	1.400000000000000000e+01	8.000000000000000000e+00	1.100000000000000000e+01	1.500000000000000000e+01	1.300000000000000000e+01	1.000000000000000000e+01	1.700000000000000000e+01	2.100000000000000000e+01	2.600000000000000000e+01	2.100000000000000000e+01	2.500000000000000000e+01	2.500000000000000000e+01	2.500000000000000000e+01	2.700000000000000000e+01	2.200000000000000000e+01	3.700000000000000000e+01	3.000000000000000000e+01	2.200000000000000000e+01	4.300000000000000000e+01	3.600000000000000000e+01	3.400000000000000000e+01	3.000000000000000000e+01	3.300000000000000000e+01	3.500000000000000000e+01	3.200000000000000000e+01	3.400000000000000000e+01	1.200000000000000000e+01	1.700000000000000000e+01	1.200000000000000000e+01	1.100000000000000000e+01	1.200000000000000000e+01	1.500000000000000000e+01	2.200000000000000000e+01	2.900000000000000000e+01	3.000000000000000000e+01	1.900000000000000000e+01	2.300000000000000000e+01	1.800000000000000000e+01	1.200000000000000000e+01	8.000000000000000000e+00
7.000000000000000000e+00	9.000000000000000000e+00	8.000000000000000000e+00	1.200000000000000000e+01	8.000000000000000000e+00	1.000000000000000000e+01	1.000000000000000000e+01	1.000000000000000000e+01	1.000000000000000000e+01	1.500000000000000000e+01	8.000000000000000000e+00	9.000000000000000000e+00	1.400000000000000000e+01	1.400000000000000000e+01	2.100000000000000000e+01	1.600000000000000000e+01	2.700000000000000000e+01	1.900000000000000000e+01	1.500000000000000000e+01	1.900000000000000000e+01	3.100000000000000000e+01	3.100000000000000000e+01	2.200000000000000000e+01	2.100000000000000000e+01	2.400000000000000000e+01	2.500000000000000000e+01	3.300000000000000000e+01	2.400000000000000000e+01	3.300000000000000000e+01	3.600000000000000000e+01	2.900000000000000000e+01	3.500000000000000000e+01	3.100000000000000000e+01	2.700000000000000000e+01	4.100000000000000000e+01	3.000000000000000000e+01	3.000000000000000000e+01	3.100000000000000000e+01	2.800000000000000000e+01	2.200000000000000000e+01	2.600000000000000000e+01	2.300000000000000000e+01	1.300000000000000000e+01	6.000000000000000000e+00	8.000000000000000000e+00	1.000000000000000000e+00	3.000000000000000000e+00	3.000000000000000000e+00	7.000000000000000000e+00	2.000000000000000000e+00
1.100000000000000000e+01	1.200000000000000000e+01	1.000000000000000000e+01	1.700000000000000000e+01	1.100000000000000000e+01	1.400000000000000000e+01	1.800000000000000000e+01	1.600000000000000000e+01	1.600000000000000000e+01	2.300000000000000000e+01	1.900000000000000000e+01	2.100000000000000355e+01	2.500000000000000000e+01	1.900000000000000000e+01	2.900000000000000000e+01	2.200000000000000000e+01	3.700000000000000000e+01	2.600000000000000000e+01	2.000000000000000000e+01	2.500000000000000000e+01	3.600000000000000000e+01	3.000000000000000000e+01	2.200000000000000000e+01	2.200000000000000000e+01	2.200000000000000000e+01	2.000000000000000000e+01	2.800000000000000000e+01	1.900000000000000000e+01	2.600000000000000000e+01	2.700000000000000000e+01	2.500000000000000000e+01	2.500000000000000000e+01	2.000000000000000000e+01	1.500000000000000000e+01	2.100000000000000355e+01	1.500000000000000000e+01	2.000000000000000000e+01	1.200000000000000000e+01	2.300000000000000000e+01	9.000000000000000000e+00	1.800000000000000000e+01	1.300000000000000000e+01	1.000000000000000000e+01	1.000000000000000000e+01	1.600000000000000000e+01	6.000000000000000000e+00	9.000000000000000000e+00	1.400000000000000000e+01	8.000000000000000000e+00	7.000000000000000000e+00
9.000000000000000000e+00	8.000000000000000000e+00	1.100000000000000000e+01	8.000000000000000000e+00	1.100000000000000000e+01	1.100000000000000000e+01	5.000000000000000000e+00	1.100000000000000000e+01	7.000000000000000000e+00	1.300000000000000000e+01	8.000000000000000000e+00	1.100000000000000000e+01	1.300000000000000000e+01	1.200000000000000000e+01	1.800000000000000000e+01	2.000000000000000000e+01	1.900000000000000000e+01	2.000000000000000000e+01	1.300000000000000000e+01	2.300000000000000000e+01	3.200000000000000000e+01	2.400000000000000000e+01	2.400000000000000000e+01	2.000000000000000000e+01	2.500000000000000000e+01	3.100000000000000000e+01	2.300000000000000000e+01	2.500000000000000000e+01	3.700000000000000000e+01	3.700000000000000000e+01	2.600000000000000000e+01	3.300000000000000000e+01	3.000000000000000000e+01	3.400000000000000000e+01	3.800000000000000000e+01	2.700000000000000000e+01	2.500000000000000000e+01	3.300000000000000000e+01	2.300000000000000000e+01	3.200000000000000000e+01	3.000000000000000000e+01	1.900000000000000000e+01	1.800000000000000000e+01	2.100000000000000000e+01	1.700000000000000000e+01	9.000000000000000000e+00	1.200000000000000000e+01	6.000000000000000000e+00	4.000000000000000000e+00	0.000000000000000000e+00
8.000000000000000000e+00	1.200000000000000000e+01	1.000000000000000000e+01	1.300000000000000000e+01	9.000000000000000000e+00	1.200000000000000000e+01	1.500000000000000000e+01	1.000000000000000000e+01	1.900000000000000000e+01	1.800000000000000000e+01	1.400000000000000000e+01	1.000000000000000000e+01	1.700000000000000000e+01	2.100000000000000000e+01	1.700000000000000000e+01	1.700000000000000000e+01	2.300000000000000000e+01	1.300000000000000000e+01	1.300000000000000000e+01	1.400000000000000000e+01	2.300000000000000000e+01	2.600000000000000000e+01	1.500000000000000000e+01	2.000000000000000000e+01	1.400000000000000000e+01	1.800000000000000000e+01	1.900000000000000000e+01	2.200000000000000000e+01	1.700000000000000000e+01	2.400000000000000000e+01	2.200000000000000000e+01	2.100000000000000000e+01	1.800000000000000000e+01	1.800000000000000000e+01	2.000000000000000000e+01	2.100000000000000000e+01	1.700000000000000000e+01	1.800000000000000000e+01	1.900000000000000000e+01	1.500000000000000000e+01	2.000000000000000000e+01	2.000000000000000000e+01	2.000000000000000000e+01	1.500000000000000000e+01	1.900000000000000000e+01	2.200000000000000000e+01	1.900000000000000000e+01	2.200000000000000000e+01	1.600000000000000000e+01	1.500000000000000000e+01
8.000000000000000000e+00	1.200000000000000000e+01	1.000000000000000000e+01	1.400000000000000000e+01	9.000000000000000000e+00	1.100000000000000000e+01	1.500000000000000000e+01	1.100000000000000000e+01	1.800000000000000000e+01	1.900000000000000000e+01	1.300000000000000000e+01	1.000000000000000000e+01	1.900000000000000000e+01	2.000000000000000000e+01	2.100000000000000000e+01	2.300000000000000000e+01	4.100000000000000000e+01	2.100000000000000000e+01	2.500000000000000000e+01	2.500000000000000000e+01	3.700000000000000000e+01	3.800000000000000000e+01	3.000000000000000000e+01	3.500000000000000000e+01	2.900000000000000355e+01	3.200000000000000000e+01	4.400000000000000000e+01	3.300000000000000000e+01	4.400000000000000000e+01	3.900000000000000000e+01	3.500000000000000000e+01	3.800000000000000000e+01	3.100000000000000000e+01	1.500000000000000000e+01	2.000000000000000000e+01	1.000000000000000000e+01	3.000000000000000000e+00	2.000000000000000000e+00	3.000000000000000000e+00	7.000000000000000000e+00	9.000000000000000000e+00	1.000000000000000000e+01	1.000000000000000000e+01	9.000000000000000000e+00	1.000000000000000000e+01	9.000000000000000000e+00	4.000000000000000000e+00	9.000000000000000000e+00	1.000000000000000000e+00	3.000000000000000000e+00
9.000000000000000000e+00	6.000000000000000000e+00	1.100000000000000000e+01	7.000000000000000000e+00	1.100000000000000000e+01	1.100000000000000000e+01	5.000000000000000000e+00	1.100000000000000000e+01	5.000000000000000000e+00	1.200000000000000000e+01	8.000000000000000000e+00	1.000000000000000000e+01	1.300000000000000000e+01	1.300000000000000000e+01	1.500000000000000000e+01	1.900000000000000000e+01	2.000000000000000000e+01	1.800000000000000000e+01	1.200000000000000000e+01	2.100000000000000000e+01	3.200000000000000000e+01	2.400000000000000000e+01	2.500000000000000000e+01	2.000000000000000000e+01	2.200000000000000000e+01	3.000000000000000000e+01	2.200000000000000000e+01	2.500000000000000000e+01	3.600000000000000000e+01	3.700000000000000000e+01	2.600000000000000000e+01	3.300000000000000000e+01	2.900000000000000000e+01	3.600000000000000000e+01	3.600000000000000000e+01	2.800000000000000000e+01	2.700000000000000000e+01	3.300000000000000000e+01	2.300000000000000000e+01	3.400000000000000000e+01	3.200000000000000000e+01	1.800000000000000000e+01	1.800000000000000000e+01	9.000000000000000000e+00	5.000000000000000000e+00	4.000000000000000000e+00	1.500000000000000000e+01	9.000000000000000000e+00	1.300000000000000000e+01	8.000000000000000000e+00
1.200000000000000000e+01	1.600000000000000000e+01	1.700000000000000000e+01	1.900000000000000000e+01	2.100000000000000000e+01	2.200000000000000000e+01	2.300000000000000000e+01	2.200000000000000000e+01	1.800000000000000000e+01	2.799999999999999645e+01	2.500000000000000355e+01	3.200000000000000000e+01	3.300000000000000000e+01	2.799999999999999645e+01	4.500000000000000000e+01	4.900000000000000000e+01	4.200000000000000000e+01	4.300000000000000000e+01	3.600000000000000000e+01	5.400000000000000000e+01	5.200000000000000000e+01	4.000000000000000000e+01	3.700000000000000000e+01	2.400000000000000000e+01	1.800000000000000000e+01	9.000000000000000000e+00	5.000000000000000000e+00	3.000000000000000000e+00	8.000000000000000000e+00	1.200000000000000000e+01	1.399999999999999822e+01	1.500000000000000000e+01	1.500000000000000000e+01	1.600000000000000000e+01	1.500000000000000000e+01	1.800000000000000000e+01	9.000000000000000000e+00	1.200000000000000000e+01	5.000000000000000000e+00	5.000000000000000000e+00	1.000000000000000000e+00	2.000000000000000000e+00	0.000000000000000000e+00	2.000000000000000000e+00	2.000000000000000000e+00	1.000000000000000000e+00	5.000000000000000000e+00	6.000000000000000000e+00	4.000000000000000000e+00	1.000000000000000000e+00
7.000000000000000000e+00	1.000000000000000000e+01	8.000000000000000000e+00	1.300000000000000000e+01	8.000000000000000000e+00	8.000000000000000000e+00	1.200000000000000000e+01	6.000000000000000000e+00	1.400000000000000000e+01	1.300000000000000000e+01	9.000000000000000000e+00	8.000000000000000000e+00	1.100000000000000000e+01	1.700000000000000000e+01	1.600000000000000000e+01	1.800000000000000000e+01	2.800000000000000000e+01	1.700000000000000000e+01	2.000000000000000000e+01	1.500000000000000000e+01	2.900000000000000000e+01	3.500000000000000000e+01	2.400000000000000000e+01	2.200000000000000000e+01	2.000000000000000000e+01	2.900000000000000000e+01	3.300000000000000000e+01	2.300000000000000000e+01	2.400000000000000000e+01	4.300000000000000000e+01	3.100000000000000000e+01	3.200000000000000000e+01	3.100000000000000000e+01	2.900000000000000000e+01	3.000000000000000000e+01	3.300000000000000000e+01	2.600000000000000000e+01	2.200000000000000000e+01	2.900000000000000000e+01	2.000000000000000000e+01	2.400000000000000000e+01	2.500000000000000000e+01	1.400000000000000000e+01	1.900000000000000000e+01	2.000000000000000000e+01	1.000000000000000000e+01	9.000000000000000000e+00	1.400000000000000000e+01	7.000000000000000000e+00	3.000000000000000000e+00
8.000000000000000000e+00	8.000000000000000000e+00	9.000000000000000000e+00	1.000000000000000000e+01	8.000000000000000000e+00	1.000000000000000000e+01	9.000000000000000000e+00	8.000000000000000000e+00	8.000000000000000000e+00	1.300000000000000000e+01	8.000000000000000000e+00	9.000000000000000000e+00	1.400000000000000000e+01	1.000000000000000000e+01	2.200000000000000000e+01	1.400000000000000000e+01	2.500000000000000000e+01	1.800000000000000000e+01	1.500000000000000000e+01	1.900000000000000000e+01	3.100000000000000000e+01	2.700000000000000000e+01	2.100000000000000000e+01	2.100000000000000000e+01	2.300000000000000000e+01	2.300000000000000000e+01	3.300000000000000000e+01	2.300000000000000000e+01	3.100000000000000000e+01	3.600000000000000000e+01	2.800000000000000000e+01	3.400000000000000000e+01	3.100000000000000000e+01	2.700000000000000000e+01	4.000000000000000000e+01	3.000000000000000000e+01	3.000000000000000000e+01	3.100000000000000000e+01	2.800000000000000000e+01	2.200000000000000000e+01	2.500000000000000000e+01	2.300000000000000000e+01	1.300000000000000000e+01	9.000000000000000000e+00	1.800000000000000000e+01	1.100000000000000000e+01	1.700000000000000000e+01	1.300000000000000000e+01	1.200000000000000000e+01	5.000000000000000000e+00
7.000000000000000000e+00	1.000000000000000000e+01	8.000000000000000000e+00	1.300000000000000000e+01	8.000000000000000000e+00	8.000000000000000000e+00	1.200000000000000000e+01	6.000000000000000000e+00	1.400000000000000000e+01	1.200000000000000000e+01	9.000000000000000000e+00	8.000000000000000000e+00	1.100000000000000000e+01	1.700000000000000000e+01	1.400000000000000000e+01	1.800000000000000000e+01	2.800000000000000000e+01	1.600000000000000000e+01	1.800000000000000000e+01	1.500000000000000000e+01	2.800000000000000000e+01	3.500000000000000000e+01	2.400000000000000000e+01	2.200000000000000000e+01	2.100000000000000000e+01	2.700000000000000000e+01	3.300000000000000000e+01	2.300000000000000000e+01	2.100000000000000000e+01	4.300000000000000000e+01	2.900000000000000000e+01	3.200000000000000000e+01	3.100000000000000000e+01	2.600000000000000000e+01	2.900000000000000000e+01	2.900000000000000000e+01	2.600000000000000000e+01	2.000000000000000000e+01	2.700000000000000000e+01	2.000000000000000000e+01	2.200000000000000000e+01	2.400000000000000000e+01	1.400000000000000000e+01	1.900000000000000000e+01	2.000000000000000000e+01	1.300000000000000000e+01	1.300000000000000000e+01	2.000000000000000000e+01	1.100000000000000000e+01	1.000000000000000000e+01
3.000000000000000000e+01	3.400000000000000000e+01	3.200000000000000000e+01	4.000000000000000000e+01	3.600000000000000000e+01	3.000000000000000000e+01	4.200000000000000000e+01	4.700000000000000000e+01	4.100000000000000000e+01	5.299999999999999289e+01	4.900000000000000000e+01	5.200000000000000000e+01	5.500000000000000000e+01	7.200000000000000000e+01	6.000000000000000000e+01	5.400000000000000000e+01	3.500000000000000000e+01	2.100000000000000000e+01	2.700000000000000000e+01	3.400000000000000000e+01	2.200000000000000000e+01	1.500000000000000000e+01	1.200000000000000000e+01	9.000000000000000000e+00	6.000000000000000000e+00	4.000000000000000000e+00	3.000000000000000000e+00	0.000000000000000000e+00	1.000000000000000000e+00	0.000000000000000000e+00	2.000000000000000000e+00	5.000000000000000000e+00	2.000000000000000000e+00	1.000000000000000000e+00	4.000000000000000000e+00	4.000000000000000000e+00	1.000000000000000000e+00	6.000000000000000000e+00	2.000000000000000000e+00	3.000000000000000000e+00	0.000000000000000000e+00	2.000000000000000000e+00	1.000000000000000000e+00	1.000000000000000000e+00	0.000000000000000000e+00	0.000000000000000000e+00	0.000000000000000000e+00	1.000000000000000000e+00	4.000000000000000000e+00	1.000000000000000000e+00
7.000000000000000000e+00	1.000000000000000000e+01	8.000000000000000000e+00	1.200000000000000000e+01	8.000000000000000000e+00	1.000000000000000000e+01	1.000000000000000000e+01	7.000000000000000000e+00	1.300000000000000000e+01	1.300000000000000000e+01	8.000000000000000000e+00	1.000000000000000000e+01	1.100000000000000000e+01	1.500000000000000000e+01	1.800000000000000000e+01	1.600000000000000000e+01	3.000000000000000000e+01	1.700000000000000000e+01	1.500000000000000000e+01	1.800000000000000000e+01	2.600000000000000000e+01	3.600000000000000000e+01	2.300000000000000000e+01	2.100000000000000000e+01	2.300000000000000000e+01	2.600000000000000000e+01	3.400000000000000000e+01	2.500000000000000000e+01	2.400000000000000000e+01	4.300000000000000000e+01	3.100000000000000000e+01	3.300000000000000000e+01	3.100000000000000000e+01	2.800000000000000000e+01	3.900000000000000000e+01	3.100000000000000000e+01	3.000000000000000000e+01	2.500000000000000000e+01	3.600000000000000000e+01	1.800000000000000000e+01	3.300000000000000000e+01	2.300000000000000000e+01	1.500000000000000000e+01	1.100000000000000000e+01	1.300000000000000000e+01	1.000000000000000000e+00	6.000000000000000000e+00	7.000000000000000000e+00	6.000000000000000000e+00	3.000000000000000000e+00
9.000000000000000000e+00	1.300000000000000000e+01	8.000000000000000000e+00	1.500000000000000000e+01	1.000000000000000000e+01	1.200000000000000000e+01	1.700000000000000000e+01	1.500000000000000000e+01	1.300000000000000000e+01	2.200000000000000000e+01	1.500000000000000000e+01	1.500000000000000000e+01	2.300000000000000000e+01	1.800000000000000000e+01	2.800000000000000000e+01	2.400000000000000000e+01	3.500000000000000000e+01	2.900000000000000000e+01	1.900000000000000000e+01	3.300000000000000000e+01	3.800000000000000000e+01	3.100000000000000000e+01	3.200000000000000000e+01	2.600000000000000000e+01	2.900000000000000000e+01	2.800000000000000000e+01	3.000000000000000000e+01	2.700000000000000000e+01	3.700000000000000000e+01	3.500000000000000000e+01	2.500000000000000000e+01	2.800000000000000000e+01	2.100000000000000000e+01	1.800000000000000000e+01	2.100000000000000000e+01	1.600000000000000000e+01	1.800000000000000000e+01	1.600000000000000000e+01	1.300000000000000000e+01	1.100000000000000000e+01	1.000000000000000000e+01	1.000000000000000000e+01	5.000000000000000000e+00	6.000000000000000000e+00	1.000000000000000000e+01	5.000000000000000000e+00	8.000000000000000000e+00	8.000000000000000000e+00	6.000000000000000000e+00	4.000000000000000000e+00
1.000000000000000000e+01	1.300000000000000000e+01	9.000000000000000000e+00	1.700000000000000000e+01	1.300000000000000000e+01	1.400000000000000000e+01	2.000000000000000000e+01	1.700000000000000000e+01	1.400000000000000000e+01	2.400000000000000000e+01	2.000000000000000000e+01	2.300000000000000000e+01	2.700000000000000000e+01	1.700000000000000000e+01	2.600000000000000000e+01	2.100000000000000000e+01	2.900000000000000000e+01	2.600000000000000000e+01	2.000000000000000000e+01	3.099999999999999645e+01	3.500000000000000000e+01	3.099999999999999645e+01	3.099999999999999645e+01	2.400000000000000000e+01	2.900000000000000000e+01	2.800000000000000000e+01	3.099999999999999645e+01	3.099999999999999645e+01	3.800000000000000000e+01	3.700000000000000000e+01	2.500000000000000355e+01	3.000000000000000000e+01	2.700000000000000000e+01	2.400000000000000000e+01	2.600000000000000000e+01	1.800000000000000000e+01	1.900000000000000000e+01	1.700000000000000000e+01	1.400000000000000000e+01	1.400000000000000000e+01	1.000000000000000000e+01	1.000000000000000000e+01	2.000000000000000000e+00	5.000000000000000000e+00	6.000000000000000000e+00	1.000000000000000000e+00	2.000000000000000000e+00	2.000000000000000000e+00	1.000000000000000000e+00	2.000000000000000000e+00
1.000000000000000000e+01	1.100000000000000000e+01	1.400000000000000000e+01	1.200000000000000000e+01	1.600000000000000000e+01	1.600000000000000000e+01	1.200000000000000000e+01	2.100000000000000355e+01	1.200000000000000000e+01	2.500000000000000000e+01	2.100000000000000355e+01	1.800000000000000000e+01	2.800000000000000000e+01	1.800000000000000000e+01	2.900000000000000000e+01	3.700000000000000000e+01	2.900000000000000000e+01	3.100000000000000000e+01	2.200000000000000000e+01	4.400000000000000000e+01	4.100000000000000000e+01	3.300000000000000000e+01	4.000000000000000000e+01	2.600000000000000000e+01	3.100000000000000000e+01	4.100000000000000000e+01	3.100000000000000000e+01	2.400000000000000000e+01	3.600000000000000000e+01	2.600000000000000000e+01	2.600000000000000000e+01	1.900000000000000000e+01	1.500000000000000000e+01	1.900000000000000000e+01	1.200000000000000000e+01	1.500000000000000000e+01	6.000000000000000000e+00	1.300000000000000000e+01	8.000000000000000000e+00	1.000000000000000000e+01	8.000000000000000000e+00	5.000000000000000000e+00	6.000000000000000000e+00	6.000000000000000000e+00	5.000000000000000000e+00	3.000000000000000000e+00	1.000000000000000000e+01	7.000000000000000000e+00	3.000000000000000000e+00	0.000000000000000000e+00
1.000000000000000000e+01	1.200000000000000000e+01	9.000000000000000000e+00	1.100000000000000000e+01	1.000000000000000000e+01	1.400000000000000000e+01	1.400000000000000000e+01	1.500000000000000000e+01	1.200000000000000000e+01	2.200000000000000000e+01	1.300000000000000000e+01	1.200000000000000000e+01	2.300000000000000000e+01	1.400000000000000000e+01	2.400000000000000000e+01	2.600000000000000000e+01	3.200000000000000000e+01	2.800000000000000000e+01	2.000000000000000000e+01	3.300000000000000000e+01	3.700000000000000000e+01	3.000000000000000000e+01	3.400000000000000000e+01	2.500000000000000000e+01	3.200000000000000000e+01	3.800000000000000000e+01	3.600000000000000000e+01	2.700000000000000000e+01	3.700000000000000000e+01	4.000000000000000000e+01	2.800000000000000000e+01	2.900000000000000355e+01	2.200000000000000000e+01	2.400000000000000000e+01	2.000000000000000000e+01	1.900000000000000000e+01	1.400000000000000000e+01	1.800000000000000000e+01	1.400000000000000000e+01	1.500000000000000000e+01	1.000000000000000000e+01	1.000000000000000000e+01	3.000000000000000000e+00	7.000000000000000000e+00	6.000000000000000000e+00	1.000000000000000000e+00	4.000000000000000000e+00	2.000000000000000000e+00	4.000000000000000000e+00	1.000000000000000000e+00
9.000000000000000000e+00	6.000000000000000000e+00	1.000000000000000000e+01	9.000000000000000000e+00	7.000000000000000000e+00	1.100000000000000000e+01	8.000000000000000000e+00	9.000000000000000000e+00	8.000000000000000000e+00	1.100000000000000000e+01	8.000000000000000000e+00	1.000000000000000000e+01	1.400000000000000000e+01	8.000000000000000000e+00	2.000000000000000000e+01	1.600000000000000000e+01	2.200000000000000000e+01	1.700000000000000000e+01	1.300000000000000000e+01	1.900000000000000000e+01	3.100000000000000000e+01	2.400000000000000000e+01	2.000000000000000000e+01	2.000000000000000000e+01	2.200000000000000000e+01	2.000000000000000000e+01	3.100000000000000000e+01	2.100000000000000000e+01	2.900000000000000000e+01	3.000000000000000000e+01	2.500000000000000000e+01	3.300000000000000000e+01	2.700000000000000000e+01	2.200000000000000000e+01	3.200000000000000000e+01	3.300000000000000000e+01	2.600000000000000000e+01	2.500000000000000000e+01	2.500000000000000000e+01	2.100000000000000000e+01	2.700000000000000000e+01	2.600000000000000000e+01	1.800000000000000000e+01	2.000000000000000000e+01	2.400000000000000000e+01	2.200000000000000000e+01	1.900000000000000000e+01	1.500000000000000000e+01	1.300000000000000000e+01	8.000000000000000000e+00
6.000000000000000000e+00	1.000000000000000000e+01	7.000000000000000000e+00	1.200000000000000000e+01	8.000000000000000000e+00	9.000000000000000000e+00	1.100000000000000000e+01	3.000000000000000000e+00	1.300000000000000000e+01	1.000000000000000000e+01	9.000000000000000000e+00	8.000000000000000000e+00	1.200000000000000000e+01	1.400000000000000000e+01	1.300000000000000000e+01	1.800000000000000000e+01	2.200000000000000000e+01	1.600000000000000000e+01	2.100000000000000000e+01	1.100000000000000000e+01	2.400000000000000000e+01	3.300000000000000000e+01	2.400000000000000000e+01	2.500000000000000000e+01	2.000000000000000000e+01	2.400000000000000000e+01	2.800000000000000000e+01	2.400000000000000000e+01	2.400000000000000000e+01	3.700000000000000000e+01	3.700000000000000000e+01	2.800000000000000000e+01	3.000000000000000000e+01	2.700000000000000000e+01	3.000000000000000000e+01	3.100000000000000000e+01	3.100000000000000000e+01	2.300000000000000000e+01	3.000000000000000000e+01	2.600000000000000000e+01	3.200000000000000000e+01	3.200000000000000000e+01	1.900000000000000000e+01	2.000000000000000000e+01	2.400000000000000000e+01	1.700000000000000000e+01	1.200000000000000000e+01	1.700000000000000000e+01	6.000000000000000000e+00	4.000000000000000000e+00
1.300000000000000178e+01	1.700000000000000000e+01	2.200000000000000355e+01	2.500000000000000000e+01	1.700000000000000000e+01	2.600000000000000355e+01	2.900000000000000000e+01	2.900000000000000000e+01	2.000000000000000000e+01	3.500000000000000000e+01	2.900000000000000000e+01	3.700000000000000000e+01	3.200000000000000000e+01	3.600000000000000000e+01	5.000000000000000000e+01	5.099999999999999289e+01	4.200000000000000000e+01	4.200000000000000000e+01	2.800000000000000000e+01	4.800000000000000000e+01	4.000000000000000000e+01	3.400000000000000000e+01	3.000000000000000355e+01	2.600000000000000355e+01	2.400000000000000000e+01	2.900000000000000000e+01	1.700000000000000000e+01	1.200000000000000000e+01	1.100000000000000178e+01	1.000000000000000000e+01	9.000000000000000000e+00	7.000000000000000000e+00	3.000000000000000000e+00	2.000000000000000000e+00	3.000000000000000000e+00	2.000000000000000000e+00	1.000000000000000000e+00	1.000000000000000000e+00	1.000000000000000000e+00	2.000000000000000000e+00	0.000000000000000000e+00	2.000000000000000000e+00	1.000000000000000000e+00	1.000000000000000000e+00	3.000000000000000000e+00	1.000000000000000000e+00	4.000000000000000000e+00	4.000000000000000000e+00	3.000000000000000000e+00	2.000000000000000000e+00
8.000000000000000000e+00	1.200000000000000000e+01	8.000000000000000000e+00	1.200000000000000000e+01	8.000000000000000000e+00	1.100000000000000000e+01	1.300000000000000000e+01	1.000000000000000000e+01	1.200000000000000000e+01	1.900000000000000000e+01	1.200000000000000000e+01	9.000000000000000000e+00	1.700000000000000000e+01	1.600000000000000000e+01	2.400000000000000000e+01	1.800000000000000000e+01	3.300000000000000000e+01	2.600000000000000000e+01	2.000000000000000000e+01	2.800000000000000000e+01	3.700000000000000000e+01	3.000000000000000000e+01	3.000000000000000000e+01	2.700000000000000000e+01	3.200000000000000000e+01	2.900000000000000000e+01	3.600000000000000000e+01	3.300000000000000000e+01	4.300000000000000000e+01	3.700000000000000000e+01	3.500000000000000000e+01	4.200000000000000000e+01	3.200000000000000000e+01	3.300000000000000000e+01	3.700000000000000000e+01	2.000000000000000000e+01	1.500000000000000000e+01	5.000000000000000000e+00	3.000000000000000000e+00	3.000000000000000000e+00	3.000000000000000000e+00	6.000000000000000000e+00	6.000000000000000000e+00	8.000000000000000000e+00	1.700000000000000000e+01	7.000000000000000000e+00	1.200000000000000000e+01	1.000000000000000000e+01	7.000000000000000000e+00	2.000000000000000000e+00
1.500000000000000000e+01	1.800000000000000000e+01	1.700000000000000000e+01	2.900000000000000000e+01	2.100000000000000000e+01	2.400000000000000000e+01	2.900000000000000000e+01	2.900000000000000000e+01	2.100000000000000000e+01	3.500000000000000000e+01	2.700000000000000000e+01	4.400000000000000000e+01	3.100000000000000000e+01	3.300000000000000000e+01	4.100000000000000000e+01	3.300000000000000000e+01	2.400000000000000000e+01	2.900000000000000000e+01	1.500000000000000000e+01	2.400000000000000000e+01	3.200000000000000000e+01	1.900000000000000000e+01	2.100000000000000000e+01	1.700000000000000000e+01	1.400000000000000000e+01	2.100000000000000000e+01	1.900000000000000000e+01	1.300000000000000000e+01	1.100000000000000000e+01	1.400000000000000000e+01	1.100000000000000000e+01	1.400000000000000000e+01	1.200000000000000000e+01	1.000000000000000000e+01	1.300000000000000000e+01	7.000000000000000000e+00	9.000000000000000000e+00	5.000000000000000000e+00	9.000000000000000000e+00	5.000000000000000000e+00	6.000000000000000000e+00	4.000000000000000000e+00	3.000000000000000000e+00	6.000000000000000000e+00	8.000000000000000000e+00	4.000000000000000000e+00	7.000000000000000000e+00	1.400000000000000000e+01	8.000000000000000000e+00	7.000000000000000000e+00
8.000000000000000000e+00	1.100000000000000000e+01	9.000000000000000000e+00	1.200000000000000000e+01	8.000000000000000000e+00	1.000000000000000000e+01	1.100000000000000000e+01	8.000000000000000000e+00	1.600000000000000000e+01	1.700000000000000000e+01	1.200000000000000000e+01	1.000000000000000000e+01	1.400000000000000000e+01	1.800000000000000000e+01	1.900000000000000000e+01	1.900000000000000000e+01	3.200000000000000000e+01	2.300000000000000000e+01	2.100000000000000000e+01	1.900000000000000000e+01	3.400000000000000000e+01	3.800000000000000000e+01	2.500000000000000000e+01	2.600000000000000000e+01	2.600000000000000000e+01	2.800000000000000000e+01	4.000000000000000000e+01	3.000000000000000000e+01	3.700000000000000000e+01	3.500000000000000000e+01	3.100000000000000000e+01	3.600000000000000000e+01	2.899999999999999645e+01	2.300000000000000000e+01	3.000000000000000000e+01	2.400000000000000000e+01	2.300000000000000000e+01	2.100000000000000000e+01	2.300000000000000000e+01	1.100000000000000000e+01	2.400000000000000000e+01	2.000000000000000000e+01	1.300000000000000000e+01	8.000000000000000000e+00	1.100000000000000000e+01	2.000000000000000000e+00	2.000000000000000000e+00	4.000000000000000000e+00	1.000000000000000000e+00	2.000000000000000000e+00
8.000000000000000000e+00	1.200000000000000000e+01	1.000000000000000000e+01	1.399999999999999822e+01	8.000000000000000000e+00	1.200000000000000000e+01	1.500000000000000000e+01	1.100000000000000000e+01	1.800000000000000000e+01	1.900000000000000000e+01	1.300000000000000000e+01	1.000000000000000000e+01	1.800000000000000000e+01	2.000000000000000000e+01	1.900000000000000000e+01	2.100000000000000000e+01	3.200000000000000000e+01	1.800000000000000000e+01	2.300000000000000000e+01	1.700000000000000000e+01	2.799999999999999645e+01	3.600000000000000000e+01	2.100000000000000000e+01	2.200000000000000000e+01	1.900000000000000000e+01	2.300000000000000000e+01	2.900000000000000000e+01	2.100000000000000000e+01	1.900000000000000000e+01	3.500000000000000000e+01	2.300000000000000000e+01	2.799999999999999645e+01	1.900000000000000000e+01	2.000000000000000000e+01	1.900000000000000000e+01	1.800000000000000000e+01	2.000000000000000000e+01	1.600000000000000000e+01	1.900000000000000000e+01	1.399999999999999822e+01	1.800000000000000000e+01	2.000000000000000000e+01	1.399999999999999822e+01	1.600000000000000000e+01	1.200000000000000000e+01	1.600000000000000000e+01	1.000000000000000000e+01	1.800000000000000000e+01	1.100000000000000000e+01	1.200000000000000000e+01
8.000000000000000000e+00	1.000000000000000000e+01	8.000000000000000000e+00	1.200000000000000000e+01	8.000000000000000000e+00	1.100000000000000000e+01	1.100000000000000000e+01	1.000000000000000000e+01	1.000000000000000000e+01	1.800000000000000000e+01	1.100000000000000000e+01	9.000000000000000000e+00	1.800000000000000000e+01	1.300000000000000000e+01	2.200000000000000000e+01	1.800000000000000000e+01	2.500000000000000000e+01	2.100000000000000000e+01	1.400000000000000000e+01	1.800000000000000000e+01	2.899999999999999645e+01	2.300000000000000000e+01	1.700000000000000000e+01	1.700000000000000000e+01	1.800000000000000000e+01	1.600000000000000000e+01	2.500000000000000000e+01	2.000000000000000000e+01	2.100000000000000000e+01	2.800000000000000000e+01	2.500000000000000000e+01	2.800000000000000000e+01	2.200000000000000000e+01	1.900000000000000000e+01	2.700000000000000000e+01	2.500000000000000000e+01	2.300000000000000000e+01	2.000000000000000000e+01	2.700000000000000000e+01	1.700000000000000000e+01	2.700000000000000000e+01	2.200000000000000000e+01	1.500000000000000000e+01	1.800000000000000000e+01	2.300000000000000000e+01	1.200000000000000000e+01	1.500000000000000000e+01	1.600000000000000000e+01	1.300000000000000000e+01	9.000000000000000000e+00
6.000000000000000000e+00	7.000000000000000000e+00	8.000000000000000000e+00	1.000000000000000000e+01	7.000000000000000000e+00	1.000000000000000000e+01	9.000000000000000000e+00	8.000000000000000000e+00	6.000000000000000000e+00	1.200000000000000000e+01	8.000000000000000000e+00	8.000000000000000000e+00	1.200000000000000000e+01	1.100000000000000000e+01	1.800000000000000000e+01	1.400000000000000000e+01	2.600000000000000000e+01	1.500000000000000000e+01	1.400000000000000000e+01	1.600000000000000000e+01	2.600000000000000000e+01	3.200000000000000000e+01	1.900000000000000000e+01	2.300000000000000000e+01	1.900000000000000000e+01	2.200000000000000000e+01	3.200000000000000000e+01	2.400000000000000000e+01	2.200000000000000000e+01	4.100000000000000000e+01	2.800000000000000000e+01	3.100000000000000355e+01	3.000000000000000000e+01	2.500000000000000000e+01	3.600000000000000000e+01	3.000000000000000000e+01	2.900000000000000000e+01	2.500000000000000000e+01	3.600000000000000000e+01	1.800000000000000000e+01	3.700000000000000000e+01	2.800000000000000000e+01	1.800000000000000000e+01	1.500000000000000000e+01	1.300000000000000000e+01	5.000000000000000000e+00	1.200000000000000000e+01	1.300000000000000000e+01	1.600000000000000000e+01	1.000000000000000000e+01
8.000000000000000000e+00	1.300000000000000000e+01	8.000000000000000000e+00	1.200000000000000000e+01	8.000000000000000000e+00	1.200000000000000000e+01	1.300000000000000000e+01	1.100000000000000000e+01	1.200000000000000000e+01	1.900000000000000000e+01	1.200000000000000000e+01	9.000000000000000000e+00	1.700000000000000000e+01	1.500000000000000000e+01	2.200000000000000000e+01	1.600000000000000000e+01	2.700000000000000000e+01	2.300000000000000000e+01	1.900000000000000000e+01	2.100000000000000000e+01	3.700000000000000000e+01	3.100000000000000000e+01	2.400000000000000000e+01	2.500000000000000000e+01	3.000000000000000000e+01	2.300000000000000000e+01	3.600000000000000000e+01	3.100000000000000000e+01	3.700000000000000000e+01	3.600000000000000000e+01	2.900000000000000000e+01	4.000000000000000000e+01	3.100000000000000000e+01	2.400000000000000000e+01	4.300000000000000000e+01	2.800000000000000000e+01	2.800000000000000000e+01	2.400000000000000000e+01	1.900000000000000000e+01	1.800000000000000000e+01	1.800000000000000000e+01	1.400000000000000000e+01	4.000000000000000000e+00	6.000000000000000000e+00	6.000000000000000000e+00	1.000000000000000000e+00	2.000000000000000000e+00	3.000000000000000000e+00	3.000000000000000000e+00	2.000000000000000000e+00
1.000000000000000000e+01	1.200000000000000000e+01	1.100000000000000000e+01	1.000000000000000000e+01	1.000000000000000000e+01	1.399999999999999822e+01	1.399999999999999822e+01	1.500000000000000000e+01	1.399999999999999822e+01	2.000000000000000000e+01	1.399999999999999822e+01	1.200000000000000000e+01	2.300000000000000000e+01	1.500000000000000000e+01	2.500000000000000000e+01	2.500000000000000000e+01	3.200000000000000000e+01	3.000000000000000000e+01	1.900000000000000000e+01	3.300000000000000000e+01	3.700000000000000000e+01	2.900000000000000000e+01	3.400000000000000000e+01	2.700000000000000000e+01	2.799999999999999645e+01	3.700000000000000000e+01	3.300000000000000000e+01	2.700000000000000000e+01	3.900000000000000000e+01	3.700000000000000000e+01	3.000000000000000000e+01	3.099999999999999645e+01	2.400000000000000000e+01	2.799999999999999645e+01	2.000000000000000000e+01	2.300000000000000000e+01	1.600000000000000000e+01	1.700000000000000000e+01	1.200000000000000000e+01	1.200000000000000000e+01	1.000000000000000000e+01	8.000000000000000000e+00	2.000000000000000000e+00	9.000000000000000000e+00	6.000000000000000000e+00	2.000000000000000000e+00	9.000000000000000000e+00	6.000000000000000000e+00	5.000000000000000000e+00	1.000000000000000000e+00
1.000000000000000000e+01	1.200000000000000000e+01	1.100000000000000000e+01	1.000000000000000000e+01	1.000000000000000000e+01	1.400000000000000000e+01	1.400000000000000000e+01	1.500000000000000000e+01	1.200000000000000000e+01	2.200000000000000000e+01	1.400000000000000000e+01	1.500000000000000000e+01	2.300000000000000000e+01	1.500000000000000000e+01	2.600000000000000000e+01	2.600000000000000000e+01	3.200000000000000000e+01	2.900000000000000000e+01	2.000000000000000000e+01	3.300000000000000000e+01	3.600000000000000000e+01	3.000000000000000000e+01	3.300000000000000000e+01	2.500000000000000000e+01	2.800000000000000000e+01	3.300000000000000000e+01	2.700000000000000000e+01	2.000000000000000000e+01	3.200000000000000000e+01	2.800000000000000000e+01	2.200000000000000000e+01	1.600000000000000000e+01	1.500000000000000000e+01	1.800000000000000000e+01	1.900000000000000000e+01	1.400000000000000000e+01	1.600000000000000000e+01	1.700000000000000000e+01	1.400000000000000000e+01	1.400000000000000000e+01	1.800000000000000000e+01	1.700000000000000000e+01	1.400000000000000000e+01	1.400000000000000000e+01	1.900000000000000000e+01	1.100000000000000000e+01	1.800000000000000000e+01	1.200000000000000000e+01	1.100000000000000000e+01	6.000000000000000000e+00
2.000000000000000000e+01	1.600000000000000000e+01	1.100000000000000000e+01	1.500000000000000000e+01	2.000000000000000000e+01	2.700000000000000000e+01	3.000000000000000000e+01	2.500000000000000355e+01	3.900000000000000000e+01	4.000000000000000000e+01	4.500000000000000000e+01	4.900000000000000000e+01	3.500000000000000000e+01	3.700000000000000000e+01	4.200000000000000000e+01	2.800000000000000000e+01	2.000000000000000000e+01	2.100000000000000000e+01	2.700000000000000000e+01	3.100000000000000000e+01	3.200000000000000000e+01	1.900000000000000000e+01	2.300000000000000000e+01	2.400000000000000000e+01	2.400000000000000000e+01	2.700000000000000000e+01	2.000000000000000000e+01	2.800000000000000000e+01	2.200000000000000000e+01	2.400000000000000000e+01	1.300000000000000000e+01	2.200000000000000000e+01	1.100000000000000000e+01	1.400000000000000000e+01	1.000000000000000000e+01	9.000000000000000000e+00	5.000000000000000000e+00	0.000000000000000000e+00	0.000000000000000000e+00	0.000000000000000000e+00	1.000000000000000000e+00	0.000000000000000000e+00	1.000000000000000000e+00	2.000000000000000000e+00	1.000000000000000000e+00	4.000000000000000000e+00	2.000000000000000000e+00	2.000000000000000000e+00	5.000000000000000000e+00	6.000000000000000000e+00
3.300000000000000000e+01	1.800000000000000000e+01	1.500000000000000000e+01	3.100000000000000000e+01	3.100000000000000000e+01	2.900000000000000000e+01	4.500000000000000000e+01	4.300000000000000000e+01	4.300000000000000000e+01	5.400000000000000000e+01	6.100000000000000000e+01	5.700000000000000000e+01	4.500000000000000000e+01	5.900000000000000000e+01	5.000000000000000000e+01	5.500000000000000000e+01	3.800000000000000000e+01	3.200000000000000000e+01	2.700000000000000000e+01	3.200000000000000000e+01	2.200000000000000000e+01	1.600000000000000000e+01	6.000000000000000000e+00	8.000000000000000000e+00	1.200000000000000000e+01	5.000000000000000000e+00	3.000000000000000000e+00	3.000000000000000000e+00	4.000000000000000000e+00	2.000000000000000000e+00	4.000000000000000000e+00	3.000000000000000000e+00	2.000000000000000000e+00	4.000000000000000000e+00	4.000000000000000000e+00	4.000000000000000000e+00	6.000000000000000000e+00	2.000000000000000000e+00	4.000000000000000000e+00	5.000000000000000000e+00	1.000000000000000000e+00	2.000000000000000000e+00	5.000000000000000000e+00	3.000000000000000000e+00	1.000000000000000000e+00	2.000000000000000000e+00	0.000000000000000000e+00	0.000000000000000000e+00	0.000000000000000000e+00	0.000000000000000000e+00
8.000000000000000000e+00	4.000000000000000000e+00	4.000000000000000000e+00	8.000000000000000000e+00	5.000000000000000000e+00	9.000000000000000000e+00	7.000000000000000000e+00	8.000000000000000000e+00	1.500000000000000000e+01	1.600000000000000000e+01	1.800000000000000000e+01	1.700000000000000000e+01	1.700000000000000000e+01	1.000000000000000000e+01	2.000000000000000000e+01	2.100000000000000000e+01	2.400000000000000000e+01	1.900000000000000000e+01	2.800000000000000000e+01	2.400000000000000000e+01	3.500000000000000000e+01	3.000000000000000000e+01	1.600000000000000000e+01	3.100000000000000000e+01	3.600000000000000000e+01	3.600000000000000000e+01	2.600000000000000000e+01	3.200000000000000000e+01	4.500000000000000000e+01	3.500000000000000000e+01	3.200000000000000000e+01	4.400000000000000000e+01	3.400000000000000000e+01	2.700000000000000000e+01	3.000000000000000000e+01	3.700000000000000000e+01	2.700000000000000000e+01	2.000000000000000000e+01	1.000000000000000000e+01	1.100000000000000000e+01	9.000000000000000000e+00	3.000000000000000000e+00	3.000000000000000000e+00	1.000000000000000000e+00	1.000000000000000000e+00	1.000000000000000000e+00	1.000000000000000000e+00	1.000000000000000000e+00	5.000000000000000000e+00	5.000000000000000000e+00
1.000000000000000000e+01	6.000000000000000000e+00	1.100000000000000000e+01	5.000000000000000000e+00	1.200000000000000000e+01	8.000000000000000000e+00	2.000000000000000000e+01	1.800000000000000000e+01	1.000000000000000000e+01	2.400000000000000000e+01	2.300000000000000000e+01	2.300000000000000000e+01	1.200000000000000000e+01	2.400000000000000000e+01	2.900000000000000000e+01	3.500000000000000000e+01	2.300000000000000000e+01	3.400000000000000000e+01	2.800000000000000000e+01	4.200000000000000711e+01	4.100000000000000000e+01	2.600000000000000000e+01	3.400000000000000000e+01	4.100000000000000000e+01	4.200000000000000711e+01	3.200000000000000000e+01	3.100000000000000000e+01	4.000000000000000000e+01	3.300000000000000000e+01	2.600000000000000000e+01	2.500000000000000000e+01	2.400000000000000000e+01	1.400000000000000000e+01	8.000000000000000000e+00	8.000000000000000000e+00	5.000000000000000000e+00	5.000000000000000000e+00	3.000000000000000000e+00	3.000000000000000000e+00	8.000000000000000000e+00	4.000000000000000000e+00	9.000000000000000000e+00	1.000000000000000000e+01	1.000000000000000000e+01	8.000000000000000000e+00	4.000000000000000000e+00	5.000000000000000000e+00	1.100000000000000000e+01	8.000000000000000000e+00	7.000000000000000000e+00
6.000000000000000000e+00	4.000000000000000000e+00	9.000000000000000000e+00	4.000000000000000000e+00	9.000000000000000000e+00	6.000000000000000000e+00	1.300000000000000000e+01	1.300000000000000000e+01	6.000000000000000000e+00	2.400000000000000000e+01	1.800000000000000000e+01	1.800000000000000000e+01	1.200000000000000000e+01	1.700000000000000000e+01	1.100000000000000000e+01	1.600000000000000000e+01	1.400000000000000000e+01	2.000000000000000000e+01	2.700000000000000000e+01	3.100000000000000000e+01	3.200000000000000000e+01	1.900000000000000000e+01	2.500000000000000000e+01	2.800000000000000000e+01	2.900000000000000355e+01	2.800000000000000000e+01	2.600000000000000000e+01	3.600000000000000000e+01	3.000000000000000000e+01	3.100000000000000000e+01	3.300000000000000000e+01	2.800000000000000000e+01	2.800000000000000000e+01	2.400000000000000000e+01	2.500000000000000000e+01	2.100000000000000000e+01	2.500000000000000000e+01	1.400000000000000000e+01	1.000000000000000000e+01	1.600000000000000000e+01	1.400000000000000000e+01	1.200000000000000000e+01	1.100000000000000000e+01	9.000000000000000000e+00	1.000000000000000000e+01	3.000000000000000000e+00	2.000000000000000000e+00	1.100000000000000000e+01	7.000000000000000000e+00	9.000000000000000000e+00
4.000000000000000000e+00	3.000000000000000000e+00	3.000000000000000000e+00	8.000000000000000000e+00	2.000000000000000000e+00	9.000000000000000000e+00	6.000000000000000000e+00	7.000000000000000000e+00	1.200000000000000000e+01	1.000000000000000000e+01	1.500000000000000000e+01	1.200000000000000000e+01	1.600000000000000000e+01	6.000000000000000000e+00	1.400000000000000000e+01	1.300000000000000000e+01	1.700000000000000000e+01	1.400000000000000000e+01	3.000000000000000000e+01	2.200000000000000000e+01	3.100000000000000000e+01	3.000000000000000000e+01	1.500000000000000000e+01	2.200000000000000000e+01	3.100000000000000000e+01	2.800000000000000000e+01	2.200000000000000000e+01	2.200000000000000000e+01	2.300000000000000000e+01	1.700000000000000000e+01	2.600000000000000000e+01	3.300000000000000000e+01	3.000000000000000000e+01	2.800000000000000000e+01	2.400000000000000000e+01	3.400000000000000000e+01	2.900000000000000000e+01	2.700000000000000000e+01	2.600000000000000000e+01	2.700000000000000000e+01	2.600000000000000000e+01	3.100000000000000000e+01	2.800000000000000000e+01	2.000000000000000000e+01	1.700000000000000000e+01	8.000000000000000000e+00	2.000000000000000000e+00	1.000000000000000000e+00	6.000000000000000000e+00	6.000000000000000000e+00
9.000000000000000000e+00	3.000000000000000000e+00	8.000000000000000000e+00	6.000000000000000000e+00	1.000000000000000000e+01	6.000000000000000000e+00	1.300000000000000000e+01	7.000000000000000000e+00	1.300000000000000000e+01	2.100000000000000000e+01	1.800000000000000000e+01	2.100000000000000000e+01	1.400000000000000000e+01	1.600000000000000000e+01	2.500000000000000000e+01	2.600000000000000000e+01	1.800000000000000000e+01	2.100000000000000000e+01	2.800000000000000000e+01	2.600000000000000000e+01	2.600000000000000000e+01	7.000000000000000000e+00	7.000000000000000000e+00	1.100000000000000000e+01	2.000000000000000000e+01	2.700000000000000000e+01	2.600000000000000000e+01	3.000000000000000000e+01	3.300000000000000000e+01	4.000000000000000000e+01	3.400000000000000000e+01	4.000000000000000000e+01	2.600000000000000000e+01	2.800000000000000000e+01	3.000000000000000000e+01	3.400000000000000000e+01	2.500000000000000000e+01	2.300000000000000000e+01	1.600000000000000000e+01	2.000000000000000000e+01	1.500000000000000000e+01	1.500000000000000000e+01	1.200000000000000000e+01	1.000000000000000000e+01	9.000000000000000000e+00	3.000000000000000000e+00	2.000000000000000000e+00	9.000000000000000000e+00	1.000000000000000000e+01	1.200000000000000000e+01
2.500000000000000000e+01	1.800000000000000000e+01	1.100000000000000000e+01	2.100000000000000000e+01	2.300000000000000000e+01	3.200000000000000000e+01	2.900000000000000000e+01	2.599999999999999645e+01	4.300000000000000000e+01	4.500000000000000000e+01	4.600000000000000000e+01	5.500000000000000000e+01	3.800000000000000000e+01	4.700000000000000711e+01	4.800000000000000000e+01	4.700000000000000711e+01	3.000000000000000000e+01	3.500000000000000000e+01	2.800000000000000000e+01	3.500000000000000000e+01	3.400000000000000000e+01	1.600000000000000000e+01	1.800000000000000000e+01	2.400000000000000000e+01	1.600000000000000000e+01	1.600000000000000000e+01	1.500000000000000000e+01	2.100000000000000000e+01	1.299999999999999822e+01	1.299999999999999822e+01	7.000000000000000000e+00	1.100000000000000000e+01	7.000000000000000000e+00	7.000000000000000000e+00	5.000000000000000000e+00	8.000000000000000000e+00	5.000000000000000000e+00	2.000000000000000000e+00	3.000000000000000000e+00	4.000000000000000000e+00	0.000000000000000000e+00	2.000000000000000000e+00	4.000000000000000000e+00	1.000000000000000000e+00	2.000000000000000000e+00	2.000000000000000000e+00	0.000000000000000000e+00	0.000000000000000000e+00	0.000000000000000000e+00	2.000000000000000000e+00
5.000000000000000000e+00	3.000000000000000000e+00	3.000000000000000000e+00	7.000000000000000000e+00	4.000000000000000000e+00	7.000000000000000000e+00	9.000000000000000000e+00	5.000000000000000000e+00	1.200000000000000000e+01	1.400000000000000000e+01	1.600000000000000000e+01	1.700000000000000000e+01	1.400000000000000000e+01	8.000000000000000000e+00	1.600000000000000000e+01	1.600000000000000000e+01	1.800000000000000000e+01	1.800000000000000000e+01	2.700000000000000000e+01	2.600000000000000000e+01	3.200000000000000000e+01	2.700000000000000000e+01	1.500000000000000000e+01	2.700000000000000000e+01	3.400000000000000000e+01	3.200000000000000000e+01	2.400000000000000000e+01	3.000000000000000000e+01	3.800000000000000000e+01	3.400000000000000000e+01	3.000000000000000000e+01	4.100000000000000000e+01	3.300000000000000000e+01	2.300000000000000000e+01	2.700000000000000000e+01	3.700000000000000000e+01	2.700000000000000000e+01	2.300000000000000000e+01	2.300000000000000000e+01	2.600000000000000000e+01	2.300000000000000000e+01	1.800000000000000000e+01	9.000000000000000000e+00	1.300000000000000000e+01	7.000000000000000000e+00	4.000000000000000000e+00	1.000000000000000000e+00	2.000000000000000000e+00	7.000000000000000000e+00	4.000000000000000000e+00
2.100000000000000000e+01	1.800000000000000000e+01	1.300000000000000000e+01	1.900000000000000000e+01	2.100000000000000000e+01	3.000000000000000000e+01	2.900000000000000000e+01	2.600000000000000000e+01	4.100000000000000000e+01	4.300000000000000000e+01	4.799999999999999289e+01	5.300000000000000000e+01	3.500000000000000000e+01	4.000000000000000000e+01	4.100000000000000000e+01	2.100000000000000000e+01	9.000000000000000000e+00	9.000000000000000000e+00	8.000000000000000000e+00	4.000000000000000000e+00	0.000000000000000000e+00	0.000000000000000000e+00	1.000000000000000000e+00	0.000000000000000000e+00	2.000000000000000000e+00	4.000000000000000000e+00	5.000000000000000000e+00	2.999999999999999556e+00	2.999999999999999556e+00	9.000000000000000000e+00	8.000000000000000000e+00	1.000000000000000000e+01	1.300000000000000000e+01	1.100000000000000000e+01	1.400000000000000000e+01	1.199999999999999822e+01	1.300000000000000000e+01	1.700000000000000000e+01	1.400000000000000000e+01	1.199999999999999822e+01	1.800000000000000000e+01	1.400000000000000000e+01	2.100000000000000000e+01	1.600000000000000000e+01	1.900000000000000000e+01	1.600000000000000000e+01	2.000000000000000000e+01	1.199999999999999822e+01	1.400000000000000000e+01	1.199999999999999822e+01
3.000000000000000000e+00	1.000000000000000000e+00	3.000000000000000000e+00	6.000000000000000000e+00	4.000000000000000000e+00	7.000000000000000000e+00	1.000000000000000000e+01	4.000000000000000000e+00	1.200000000000000000e+01	1.100000000000000000e+01	1.600000000000000000e+01	1.400000000000000000e+01	1.000000000000000000e+01	4.000000000000000000e+00	1.300000000000000000e+01	1.200000000000000000e+01	1.200000000000000000e+01	1.900000000000000000e+01	2.600000000000000000e+01	2.400000000000000000e+01	3.200000000000000000e+01	2.500000000000000000e+01	1.900000000000000000e+01	1.700000000000000000e+01	2.800000000000000000e+01	2.500000000000000000e+01	2.800000000000000000e+01	2.400000000000000000e+01	3.300000000000000000e+01	3.400000000000000000e+01	3.100000000000000000e+01	3.400000000000000000e+01	2.800000000000000000e+01	2.400000000000000000e+01	2.900000000000000000e+01	3.400000000000000000e+01	2.500000000000000000e+01	2.700000000000000000e+01	2.200000000000000000e+01	3.000000000000000000e+01	2.900000000000000000e+01	3.000000000000000000e+01	3.000000000000000000e+01	2.300000000000000000e+01	1.700000000000000000e+01	6.000000000000000000e+00	1.000000000000000000e+00	0.000000000000000000e+00	1.000000000000000000e+00	6.000000000000000000e+00
4.000000000000000000e+00	3.000000000000000000e+00	4.000000000000000000e+00	6.000000000000000000e+00	5.000000000000000000e+00	7.000000000000000000e+00	9.000000000000000000e+00	4.000000000000000000e+00	1.400000000000000000e+01	1.500000000000000000e+01	1.600000000000000000e+01	1.600000000000000000e+01	1.300000000000000000e+01	9.000000000000000000e+00	1.400000000000000000e+01	1.800000000000000000e+01	1.600000000000000000e+01	1.900000000000000000e+01	2.700000000000000000e+01	2.800000000000000000e+01	3.000000000000000000e+01	2.800000000000000000e+01	2.000000000000000000e+01	2.100000000000000000e+01	3.100000000000000000e+01	3.200000000000000000e+01	2.800000000000000000e+01	2.700000000000000000e+01	3.500000000000000000e+01	3.500000000000000000e+01	3.300000000000000000e+01	3.700000000000000000e+01	2.500000000000000000e+01	2.400000000000000000e+01	3.000000000000000000e+01	3.100000000000000000e+01	2.500000000000000000e+01	2.300000000000000000e+01	1.200000000000000000e+01	2.200000000000000000e+01	1.800000000000000000e+01	1.600000000000000000e+01	1.200000000000000000e+01	1.100000000000000000e+01	8.000000000000000000e+00	5.000000000000000000e+00	0.000000000000000000e+00	6.000000000000000000e+00	5.000000000000000000e+00	6.000000000000000000e+00
3.700000000000000000e+01	2.400000000000000000e+01	1.900000000000000000e+01	3.200000000000000000e+01	3.800000000000000000e+01	3.200000000000000000e+01	5.200000000000000711e+01	4.700000000000000000e+01	4.500000000000000000e+01	6.400000000000000000e+01	6.800000000000000000e+01	5.899999999999999289e+01	5.700000000000000711e+01	7.100000000000000000e+01	4.600000000000000000e+01	4.400000000000000000e+01	2.300000000000000000e+01	2.600000000000000355e+01	1.800000000000000000e+01	2.100000000000000000e+01	1.600000000000000000e+01	8.000000000000000000e+00	5.000000000000000000e+00	7.000000000000000000e+00	1.000000000000000000e+01	7.000000000000000000e+00	4.000000000000000000e+00	3.000000000000000000e+00	5.000000000000000000e+00	2.000000000000000000e+00	7.000000000000000000e+00	2.000000000000000000e+00	2.000000000000000000e+00	0.000000000000000000e+00	0.000000000000000000e+00	1.000000000000000000e+00	0.000000000000000000e+00	0.000000000000000000e+00	0.000000000000000000e+00	1.000000000000000000e+00	0.000000000000000000e+00	1.000000000000000000e+00	1.000000000000000000e+00	2.000000000000000000e+00	1.000000000000000000e+00	3.000000000000000000e+00	0.000000000000000000e+00	1.000000000000000000e+00	0.000000000000000000e+00	2.000000000000000000e+00
1.000000000000000000e+01	3.000000000000000000e+00	8.000000000000000000e+00	6.000000000000000000e+00	1.100000000000000000e+01	7.000000000000000000e+00	1.300000000000000000e+01	7.000000000000000000e+00	1.400000000000000000e+01	2.100000000000000000e+01	1.800000000000000000e+01	2.200000000000000000e+01	1.500000000000000000e+01	1.600000000000000000e+01	2.700000000000000000e+01	2.700000000000000000e+01	1.900000000000000000e+01	2.300000000000000000e+01	3.100000000000000000e+01	3.300000000000000000e+01	4.000000000000000000e+01	2.300000000000000000e+01	2.400000000000000000e+01	4.000000000000000000e+01	3.700000000000000000e+01	3.500000000000000000e+01	3.300000000000000000e+01	4.500000000000000000e+01	3.600000000000000000e+01	3.800000000000000000e+01	3.900000000000000000e+01	2.600000000000000000e+01	2.400000000000000000e+01	1.600000000000000000e+01	1.400000000000000000e+01	1.800000000000000000e+01	2.500000000000000000e+01	1.500000000000000000e+01	1.300000000000000000e+01	1.600000000000000000e+01	1.800000000000000000e+01	1.100000000000000000e+01	9.000000000000000000e+00	9.000000000000000000e+00	4.000000000000000000e+00	1.000000000000000000e+00	0.000000000000000000e+00	0.000000000000000000e+00	0.000000000000000000e+00	2.000000000000000000e+00
1.200000000000000000e+01	1.100000000000000000e+01	7.000000000000000000e+00	1.100000000000000000e+01	1.700000000000000000e+01	1.400000000000000000e+01	2.600000000000000000e+01	1.800000000000000000e+01	2.300000000000000355e+01	3.000000000000000000e+01	3.200000000000000000e+01	3.500000000000000000e+01	2.300000000000000355e+01	2.500000000000000000e+01	3.100000000000000000e+01	2.500000000000000000e+01	1.800000000000000000e+01	2.100000000000000000e+01	2.700000000000000355e+01	3.100000000000000000e+01	3.300000000000000000e+01	1.700000000000000000e+01	2.200000000000000000e+01	2.400000000000000000e+01	2.700000000000000355e+01	2.500000000000000000e+01	2.300000000000000355e+01	3.600000000000000000e+01	2.700000000000000355e+01	2.600000000000000000e+01	2.800000000000000000e+01	2.500000000000000000e+01	2.400000000000000000e+01	2.400000000000000000e+01	2.100000000000000000e+01	1.900000000000000000e+01	2.200000000000000000e+01	1.300000000000000000e+01	8.000000000000000000e+00	1.300000000000000000e+01	1.000000000000000000e+01	8.000000000000000000e+00	1.100000000000000000e+01	9.000000000000000000e+00	7.000000000000000000e+00	3.000000000000000000e+00	1.000000000000000000e+00	3.000000000000000000e+00	3.000000000000000000e+00	2.000000000000000000e+00
4.000000000000000000e+00	3.000000000000000000e+00	3.000000000000000000e+00	7.000000000000000000e+00	4.000000000000000000e+00	7.000000000000000000e+00	7.000000000000000000e+00	6.000000000000000000e+00	1.200000000000000000e+01	1.300000000000000000e+01	1.400000000000000000e+01	1.400000000000000000e+01	1.300000000000000000e+01	7.000000000000000000e+00	1.400000000000000000e+01	1.200000000000000000e+01	1.700000000000000000e+01	1.700000000000000000e+01	2.800000000000000000e+01	2.300000000000000000e+01	3.300000000000000000e+01	2.800000000000000000e+01	1.400000000000000000e+01	2.000000000000000000e+01	3.200000000000000000e+01	2.800000000000000000e+01	2.600000000000000000e+01	2.800000000000000000e+01	3.400000000000000000e+01	3.300000000000000000e+01	2.700000000000000000e+01	3.700000000000000000e+01	3.000000000000000000e+01	2.400000000000000000e+01	2.400000000000000000e+01	3.400000000000000000e+01	2.400000000000000000e+01	2.700000000000000000e+01	2.100000000000000000e+01	2.400000000000000000e+01	2.300000000000000000e+01	2.500000000000000000e+01	2.400000000000000000e+01	2.300000000000000000e+01	1.700000000000000000e+01	1.400000000000000000e+01	1.200000000000000000e+01	1.000000000000000000e+01	1.000000000000000000e+01	7.000000000000000000e+00
8.000000000000000000e+00	4.000000000000000000e+00	9.000000000000000000e+00	7.000000000000000000e+00	1.100000000000000000e+01	8.000000000000000000e+00	1.800000000000000000e+01	1.700000000000000000e+01	9.000000000000000000e+00	2.500000000000000000e+01	2.300000000000000000e+01	2.300000000000000000e+01	1.200000000000000000e+01	2.300000000000000000e+01	2.700000000000000000e+01	3.100000000000000000e+01	2.200000000000000000e+01	3.100000000000000000e+01	2.800000000000000000e+01	4.000000000000000000e+01	3.900000000000000000e+01	2.500000000000000000e+01	3.300000000000000000e+01	4.100000000000000000e+01	4.200000000000000000e+01	3.300000000000000000e+01	3.500000000000000000e+01	4.600000000000000000e+01	3.600000000000000000e+01	3.300000000000000000e+01	4.000000000000000000e+01	3.000000000000000000e+01	1.900000000000000000e+01	1.800000000000000000e+01	1.100000000000000000e+01	1.500000000000000000e+01	8.000000000000000000e+00	5.000000000000000000e+00	4.000000000000000000e+00	2.000000000000000000e+00	2.000000000000000000e+00	0.000000000000000000e+00	2.000000000000000000e+00	1.000000000000000000e+00	4.000000000000000000e+00	2.000000000000000000e+00	2.000000000000000000e+00	5.000000000000000000e+00	6.000000000000000000e+00	6.000000000000000000e+00
3.000000000000000000e+00	1.000000000000000000e+00	5.000000000000000000e+00	4.000000000000000000e+00	5.000000000000000000e+00	6.000000000000000000e+00	1.100000000000000000e+01	4.000000000000000000e+00	1.100000000000000000e+01	1.400000000000000000e+01	1.300000000000000000e+01	1.400000000000000000e+01	1.000000000000000000e+01	9.000000000000000000e+00	1.200000000000000000e+01	1.200000000000000000e+01	1.000000000000000000e+01	1.900000000000000000e+01	2.800000000000000000e+01	2.800000000000000000e+01	2.900000000000000000e+01	2.400000000000000000e+01	1.900000000000000000e+01	1.600000000000000000e+01	2.800000000000000000e+01	2.700000000000000000e+01	2.700000000000000000e+01	2.500000000000000000e+01	3.300000000000000000e+01	3.600000000000000000e+01	3.300000000000000000e+01	3.600000000000000000e+01	2.400000000000000000e+01	2.400000000000000000e+01	3.000000000000000000e+01	3.500000000000000000e+01	2.500000000000000000e+01	2.900000000000000000e+01	1.900000000000000000e+01	3.100000000000000000e+01	2.600000000000000000e+01	3.200000000000000000e+01	2.400000000000000000e+01	2.500000000000000000e+01	1.700000000000000000e+01	1.800000000000000000e+01	5.000000000000000000e+00	9.000000000000000000e+00	4.000000000000000000e+00	2.000000000000000000e+00
1.100000000000000000e+01	4.000000000000000000e+00	6.000000000000000000e+00	6.999999999999999112e+00	8.000000000000000000e+00	1.300000000000000000e+01	1.300000000000000000e+01	6.999999999999999112e+00	1.700000000000000000e+01	1.800000000000000000e+01	2.400000000000000000e+01	2.200000000000000000e+01	1.700000000000000000e+01	1.200000000000000000e+01	2.900000000000000000e+01	2.600000000000000000e+01	2.500000000000000000e+01	2.300000000000000000e+01	3.300000000000000000e+01	3.300000000000000000e+01	3.700000000000000000e+01	3.000000000000000000e+01	2.400000000000000000e+01	3.300000000000000000e+01	3.800000000000000000e+01	3.900000000000000000e+01	3.000000000000000000e+01	3.300000000000000000e+01	3.500000000000000000e+01	4.100000000000000000e+01	2.799999999999999645e+01	3.300000000000000000e+01	2.000000000000000000e+01	2.000000000000000000e+01	1.399999999999999822e+01	1.100000000000000000e+01	1.600000000000000000e+01	1.200000000000000000e+01	8.000000000000000000e+00	1.000000000000000000e+01	8.000000000000000000e+00	1.000000000000000000e+01	1.000000000000000000e+01	1.100000000000000000e+01	8.000000000000000000e+00	6.000000000000000000e+00	1.000000000000000000e+00	6.000000000000000000e+00	6.999999999999999112e+00	8.000000000000000000e+00
1.400000000000000000e+01	1.000000000000000000e+01	6.000000000000000000e+00	1.000000000000000000e+01	1.400000000000000000e+01	1.800000000000000000e+01	2.200000000000000000e+01	1.700000000000000000e+01	2.500000000000000000e+01	2.400000000000000000e+01	3.200000000000000000e+01	3.300000000000000000e+01	2.600000000000000000e+01	2.200000000000000000e+01	3.400000000000000000e+01	3.100000000000000000e+01	2.500000000000000000e+01	2.700000000000000000e+01	3.600000000000000000e+01	3.900000000000000000e+01	4.200000000000000000e+01	2.700000000000000000e+01	2.900000000000000000e+01	3.700000000000000000e+01	3.800000000000000000e+01	3.100000000000000000e+01	2.800000000000000000e+01	3.700000000000000000e+01	2.700000000000000000e+01	2.300000000000000000e+01	1.800000000000000000e+01	2.100000000000000000e+01	1.700000000000000000e+01	1.300000000000000000e+01	1.000000000000000000e+01	8.000000000000000000e+00	8.000000000000000000e+00	7.000000000000000000e+00	4.000000000000000000e+00	7.000000000000000000e+00	2.000000000000000000e+00	3.000000000000000000e+00	6.000000000000000000e+00	1.000000000000000000e+01	7.000000000000000000e+00	4.000000000000000000e+00	0.000000000000000000e+00	5.000000000000000000e+00	5.000000000000000000e+00	3.000000000000000000e+00
1.600000000000000000e+01	1.400000000000000178e+01	8.000000000000000000e+00	1.300000000000000000e+01	1.700000000000000000e+01	2.000000000000000000e+01	2.100000000000000000e+01	2.400000000000000000e+01	2.900000000000000000e+01	2.800000000000000355e+01	4.100000000000000000e+01	4.200000000000000000e+01	2.900000000000000000e+01	2.200000000000000000e+01	2.900000000000000000e+01	2.500000000000000000e+01	2.000000000000000000e+01	2.000000000000000000e+01	3.400000000000000000e+01	3.000000000000000000e+01	3.800000000000000000e+01	2.500000000000000000e+01	2.200000000000000000e+01	3.500000000000000000e+01	2.800000000000000355e+01	3.200000000000000000e+01	2.600000000000000000e+01	3.099999999999999645e+01	3.099999999999999645e+01	3.300000000000000000e+01	2.299999999999999645e+01	3.000000000000000000e+01	1.900000000000000000e+01	1.700000000000000000e+01	1.300000000000000000e+01	1.200000000000000000e+01	1.400000000000000178e+01	1.000000000000000000e+01	4.000000000000000000e+00	3.000000000000000000e+00	2.000000000000000000e+00	2.000000000000000000e+00	1.000000000000000000e+00	0.000000000000000000e+00	1.000000000000000000e+00	0.000000000000000000e+00	1.000000000000000000e+00	0.000000000000000000e+00	0.000000000000000000e+00	1.000000000000000000e+00
6.000000000000000000e+00	3.000000000000000000e+00	3.000000000000000000e+00	7.000000000000000000e+00	4.000000000000000000e+00	7.000000000000000000e+00	6.000000000000000000e+00	7.000000000000000000e+00	1.300000000000000000e+01	1.300000000000000000e+01	1.300000000000000000e+01	1.500000000000000000e+01	1.500000000000000000e+01	7.000000000000000000e+00	1.400000000000000000e+01	1.500000000000000000e+01	1.800000000000000000e+01	1.700000000000000000e+01	2.800000000000000000e+01	2.100000000000000000e+01	3.400000000000000000e+01	2.800000000000000000e+01	1.400000000000000000e+01	2.000000000000000000e+01	3.100000000000000000e+01	2.400000000000000000e+01	2.600000000000000000e+01	2.300000000000000000e+01	3.300000000000000000e+01	3.100000000000000000e+01	2.500000000000000000e+01	3.300000000000000000e+01	2.600000000000000000e+01	2.700000000000000000e+01	2.200000000000000000e+01	2.500000000000000000e+01	2.100000000000000000e+01	2.400000000000000000e+01	1.300000000000000000e+01	1.600000000000000000e+01	2.000000000000000000e+01	2.000000000000000000e+01	1.800000000000000000e+01	2.100000000000000000e+01	2.000000000000000000e+01	1.400000000000000000e+01	1.400000000000000000e+01	1.100000000000000000e+01	1.400000000000000000e+01	9.000000000000000000e+00
1.400000000000000000e+01	1.200000000000000000e+01	7.000000000000000000e+00	1.100000000000000000e+01	1.000000000000000000e+01	2.100000000000000000e+01	1.500000000000000000e+01	2.500000000000000000e+01	2.600000000000000000e+01	2.600000000000000000e+01	3.100000000000000000e+01	3.100000000000000000e+01	2.600000000000000000e+01	2.100000000000000000e+01	3.900000000000000000e+01	3.300000000000000000e+01	4.000000000000000000e+01	3.400000000000000000e+01	4.200000000000000000e+01	4.500000000000000000e+01	5.100000000000000000e+01	4.500000000000000000e+01	3.500000000000000000e+01	4.600000000000000000e+01	3.700000000000000000e+01	3.900000000000000000e+01	2.800000000000000000e+01	3.400000000000000000e+01	2.900000000000000000e+01	2.700000000000000000e+01	1.400000000000000000e+01	2.000000000000000000e+01	9.000000000000000000e+00	1.000000000000000000e+01	5.000000000000000000e+00	5.000000000000000000e+00	3.000000000000000000e+00	0.000000000000000000e+00	0.000000000000000000e+00	0.000000000000000000e+00	1.000000000000000000e+00	1.000000000000000000e+00	0.000000000000000000e+00	2.000000000000000000e+00	1.000000000000000000e+00	2.000000000000000000e+00	2.000000000000000000e+00	0.000000000000000000e+00	1.000000000000000000e+00	0.000000000000000000e+00
8.000000000000000000e+00	5.000000000000000000e+00	5.000000000000000000e+00	8.000000000000000000e+00	6.000000000000000000e+00	1.099999999999999822e+01	9.000000000000000000e+00	6.000000000000000000e+00	1.600000000000000000e+01	1.500000000000000000e+01	2.100000000000000000e+01	1.900000000000000000e+01	1.700000000000000000e+01	1.000000000000000000e+01	2.400000000000000000e+01	2.400000000000000000e+01	2.500000000000000000e+01	2.100000000000000000e+01	2.800000000000000000e+01	2.700000000000000000e+01	3.400000000000000000e+01	3.300000000000000000e+01	2.000000000000000000e+01	2.900000000000000000e+01	3.700000000000000000e+01	3.600000000000000000e+01	3.100000000000000000e+01	3.000000000000000000e+01	4.100000000000000000e+01	3.900000000000000000e+01	3.600000000000000000e+01	4.000000000000000000e+01	2.500000000000000000e+01	2.300000000000000000e+01	2.300000000000000000e+01	2.300000000000000000e+01	2.100000000000000000e+01	1.800000000000000000e+01	9.000000000000000000e+00	9.000000000000000000e+00	1.200000000000000000e+01	1.099999999999999822e+01	8.000000000000000000e+00	1.200000000000000000e+01	7.000000000000000000e+00	4.000000000000000000e+00	1.000000000000000000e+00	1.000000000000000000e+00	1.000000000000000000e+00	0.000000000000000000e+00
6.000000000000000000e+00	4.000000000000000000e+00	6.000000000000000000e+00	7.000000000000000000e+00	6.000000000000000000e+00	7.000000000000000000e+00	1.000000000000000000e+01	5.000000000000000000e+00	1.400000000000000000e+01	1.800000000000000000e+01	1.900000000000000000e+01	1.700000000000000000e+01	1.400000000000000000e+01	1.400000000000000000e+01	1.600000000000000000e+01	2.500000000000000000e+01	1.900000000000000000e+01	2.000000000000000000e+01	2.899999999999999645e+01	3.000000000000000000e+01	3.200000000000000000e+01	2.800000000000000000e+01	2.100000000000000000e+01	2.800000000000000000e+01	3.300000000000000000e+01	3.200000000000000000e+01	2.899999999999999645e+01	3.000000000000000000e+01	3.700000000000000000e+01	4.200000000000000000e+01	3.400000000000000000e+01	4.200000000000000000e+01	2.600000000000000000e+01	3.100000000000000000e+01	3.200000000000000000e+01	3.400000000000000000e+01	2.500000000000000000e+01	2.000000000000000000e+01	1.600000000000000000e+01	1.800000000000000000e+01	9.000000000000000000e+00	1.300000000000000000e+01	1.000000000000000000e+01	8.000000000000000000e+00	4.000000000000000000e+00	3.000000000000000000e+00	0.000000000000000000e+00	0.000000000000000000e+00	0.000000000000000000e+00	0.000000000000000000e+00
5.000000000000000000e+00	3.000000000000000000e+00	4.000000000000000000e+00	6.000000000000000000e+00	4.000000000000000000e+00	8.000000000000000000e+00	9.000000000000000000e+00	4.000000000000000000e+00	1.200000000000000000e+01	1.200000000000000000e+01	1.400000000000000000e+01	1.600000000000000000e+01	1.300000000000000000e+01	6.000000000000000000e+00	1.400000000000000000e+01	1.600000000000000000e+01	1.700000000000000000e+01	2.000000000000000000e+01	2.500000000000000000e+01	2.700000000000000000e+01	3.100000000000000000e+01	2.600000000000000000e+01	1.600000000000000000e+01	2.100000000000000000e+01	3.100000000000000000e+01	3.100000000000000000e+01	2.500000000000000000e+01	2.700000000000000000e+01	3.600000000000000000e+01	3.300000000000000000e+01	2.800000000000000000e+01	3.700000000000000000e+01	3.100000000000000000e+01	2.100000000000000000e+01	2.700000000000000000e+01	3.100000000000000000e+01	2.600000000000000000e+01	2.100000000000000000e+01	1.900000000000000000e+01	2.600000000000000000e+01	2.200000000000000000e+01	2.100000000000000000e+01	2.100000000000000000e+01	2.200000000000000000e+01	1.500000000000000000e+01	1.600000000000000000e+01	8.000000000000000000e+00	1.100000000000000000e+01	8.000000000000000000e+00	8.000000000000000000e+00
4.000000000000000000e+00	3.000000000000000000e+00	6.000000000000000000e+00	4.000000000000000000e+00	5.000000000000000000e+00	7.000000000000000000e+00	1.000000000000000000e+01	5.000000000000000000e+00	1.200000000000000000e+01	1.600000000000000000e+01	1.500000000000000000e+01	1.500000000000000000e+01	1.300000000000000000e+01	1.000000000000000000e+01	1.300000000000000000e+01	1.800000000000000000e+01	1.500000000000000000e+01	1.900000000000000000e+01	2.900000000000000000e+01	2.800000000000000000e+01	2.900000000000000000e+01	2.300000000000000000e+01	1.800000000000000000e+01	1.600000000000000000e+01	2.800000000000000000e+01	2.800000000000000000e+01	2.800000000000000000e+01	2.600000000000000000e+01	3.500000000000000000e+01	3.700000000000000000e+01	3.400000000000000000e+01	3.700000000000000000e+01	2.500000000000000000e+01	2.700000000000000000e+01	3.100000000000000000e+01	3.600000000000000000e+01	2.600000000000000000e+01	2.900000000000000000e+01	1.900000000000000000e+01	2.800000000000000000e+01	2.300000000000000000e+01	2.500000000000000000e+01	1.600000000000000000e+01	1.200000000000000000e+01	8.000000000000000000e+00	3.000000000000000000e+00	0.000000000000000000e+00	1.000000000000000000e+00	2.000000000000000000e+00	2.000000000000000000e+00
1.200000000000000000e+01	1.100000000000000000e+01	7.000000000000000888e+00	1.100000000000000000e+01	1.700000000000000000e+01	1.400000000000000178e+01	2.600000000000000000e+01	1.800000000000000000e+01	2.200000000000000000e+01	3.100000000000000000e+01	3.100000000000000000e+01	3.300000000000000000e+01	2.200000000000000000e+01	2.600000000000000000e+01	3.700000000000000000e+01	4.100000000000000000e+01	3.600000000000000000e+01	3.900000000000000000e+01	3.900000000000000000e+01	5.500000000000000000e+01	5.300000000000000000e+01	3.600000000000000000e+01	4.200000000000000000e+01	4.200000000000000000e+01	3.800000000000000000e+01	2.600000000000000000e+01	2.500000000000000000e+01	3.100000000000000000e+01	1.700000000000000000e+01	1.300000000000000000e+01	1.300000000000000000e+01	1.200000000000000000e+01	9.000000000000000000e+00	8.000000000000000000e+00	7.000000000000000888e+00	7.000000000000000888e+00	3.000000000000000000e+00	0.000000000000000000e+00	1.000000000000000000e+00	1.000000000000000000e+00	0.000000000000000000e+00	0.000000000000000000e+00	1.000000000000000000e+00	3.000000000000000000e+00	4.000000000000000000e+00	3.000000000000000000e+00	1.000000000000000000e+00	5.000000000000000000e+00	8.000000000000000000e+00	6.000000000000000000e+00
2.000000000000000000e+00	6.000000000000000000e+00	2.000000000000000000e+00	7.000000000000000000e+00	9.000000000000000000e+00	1.000000000000000000e+01	9.000000000000000000e+00	6.000000000000000000e+00	1.500000000000000000e+01	1.300000000000000000e+01	1.200000000000000000e+01	1.200000000000000000e+01	6.000000000000000000e+00	2.400000000000000000e+01	1.700000000000000000e+01	1.600000000000000000e+01	2.000000000000000000e+01	1.400000000000000000e+01	1.500000000000000000e+01	2.200000000000000000e+01	3.300000000000000000e+01	2.700000000000000000e+01	2.600000000000000000e+01	2.500000000000000000e+01	2.600000000000000000e+01	3.800000000000000000e+01	3.200000000000000000e+01	4.300000000000000000e+01	2.700000000000000000e+01	2.800000000000000000e+01	2.600000000000000000e+01	4.000000000000000000e+01	3.700000000000000000e+01	3.000000000000000000e+01	2.800000000000000000e+01	3.000000000000000000e+01	2.900000000000000000e+01	2.200000000000000000e+01	1.800000000000000000e+01	3.000000000000000000e+01	2.700000000000000000e+01	2.700000000000000000e+01	2.600000000000000000e+01	1.700000000000000000e+01	2.300000000000000000e+01	2.700000000000000000e+01	1.600000000000000000e+01	1.300000000000000000e+01	1.000000000000000000e+01	3.000000000000000000e+00
1.300000000000000000e+01	2.200000000000000000e+01	2.400000000000000000e+01	2.700000000000000000e+01	2.899999999999999645e+01	2.300000000000000000e+01	3.500000000000000000e+01	2.800000000000000000e+01	3.900000000000000000e+01	4.500000000000000000e+01	4.500000000000000000e+01	3.700000000000000000e+01	4.200000000000000000e+01	5.600000000000000000e+01	3.000000000000000000e+01	1.700000000000000000e+01	1.400000000000000000e+01	1.600000000000000000e+01	1.600000000000000000e+01	2.600000000000000000e+01	2.700000000000000000e+01	2.000000000000000000e+01	2.100000000000000000e+01	2.400000000000000000e+01	2.600000000000000000e+01	2.600000000000000000e+01	3.000000000000000000e+01	2.000000000000000000e+01	1.500000000000000000e+01	2.500000000000000355e+01	2.500000000000000355e+01	1.700000000000000000e+01	1.600000000000000000e+01	1.500000000000000000e+01	1.200000000000000000e+01	1.200000000000000000e+01	1.200000000000000000e+01	4.000000000000000000e+00	6.000000000000000000e+00	1.100000000000000000e+01	4.000000000000000000e+00	9.000000000000000000e+00	3.000000000000000000e+00	2.000000000000000000e+00	5.000000000000000000e+00	3.000000000000000000e+00	4.000000000000000000e+00	2.000000000000000000e+00	2.000000000000000000e+00	0.000000000000000000e+00
4.000000000000000000e+00	7.000000000000000000e+00	7.000000000000000000e+00	9.000000000000000000e+00	1.200000000000000000e+01	1.400000000000000000e+01	6.000000000000000000e+00	1.400000000000000000e+01	1.900000000000000000e+01	1.300000000000000000e+01	1.300000000000000000e+01	9.000000000000000000e+00	2.200000000000000000e+01	2.600000000000000000e+01	1.700000000000000000e+01	2.000000000000000000e+01	2.400000000000000000e+01	2.100000000000000000e+01	1.700000000000000000e+01	3.500000000000000000e+01	3.300000000000000000e+01	3.000000000000000000e+01	3.200000000000000000e+01	3.300000000000000000e+01	4.300000000000000000e+01	3.600000000000000000e+01	4.900000000000000000e+01	2.900000000000000000e+01	2.800000000000000000e+01	3.500000000000000000e+01	4.300000000000000000e+01	3.800000000000000000e+01	3.100000000000000000e+01	3.200000000000000000e+01	3.000000000000000000e+01	2.900000000000000000e+01	1.900000000000000000e+01	9.000000000000000000e+00	2.000000000000000000e+01	1.800000000000000000e+01	1.300000000000000000e+01	1.400000000000000000e+01	6.000000000000000000e+00	9.000000000000000000e+00	1.600000000000000000e+01	1.000000000000000000e+01	3.000000000000000000e+00	7.000000000000000000e+00	3.000000000000000000e+00	8.000000000000000000e+00
4.000000000000000000e+00	5.000000000000000000e+00	6.000000000000000000e+00	5.000000000000000000e+00	1.100000000000000000e+01	9.000000000000000000e+00	5.000000000000000000e+00	1.200000000000000000e+01	1.400000000000000000e+01	1.300000000000000000e+01	1.100000000000000000e+01	7.000000000000000000e+00	1.800000000000000000e+01	2.100000000000000000e+01	1.700000000000000000e+01	1.500000000000000000e+01	1.700000000000000000e+01	1.900000000000000000e+01	1.500000000000000000e+01	2.700000000000000000e+01	3.200000000000000000e+01	2.300000000000000000e+01	2.900000000000000000e+01	3.000000000000000000e+01	3.500000000000000000e+01	3.400000000000000000e+01	4.200000000000000000e+01	3.200000000000000000e+01	2.200000000000000000e+01	3.400000000000000000e+01	3.700000000000000000e+01	4.300000000000000000e+01	3.000000000000000000e+01	3.200000000000000000e+01	2.800000000000000000e+01	2.900000000000000000e+01	2.900000000000000000e+01	1.700000000000000000e+01	2.700000000000000000e+01	2.900000000000000000e+01	2.400000000000000000e+01	2.500000000000000000e+01	1.400000000000000000e+01	1.700000000000000000e+01	2.300000000000000000e+01	1.100000000000000000e+01	6.000000000000000000e+00	7.000000000000000000e+00	2.000000000000000000e+00	6.000000000000000000e+00
5.000000000000000000e+00	7.000000000000000000e+00	5.000000000000000000e+00	1.000000000000000000e+01	1.200000000000000000e+01	1.100000000000000000e+01	1.600000000000000000e+01	6.000000000000000000e+00	1.900000000000000000e+01	1.700000000000000000e+01	1.300000000000000000e+01	1.400000000000000000e+01	1.100000000000000000e+01	2.700000000000000000e+01	2.300000000000000000e+01	1.700000000000000000e+01	2.600000000000000000e+01	2.100000000000000000e+01	1.800000000000000000e+01	2.900000000000000000e+01	3.700000000000000000e+01	3.500000000000000000e+01	3.500000000000000000e+01	3.600000000000000000e+01	3.000000000000000000e+01	4.900000000000000000e+01	4.500000000000000000e+01	4.200000000000000000e+01	2.900000000000000000e+01	3.700000000000000000e+01	3.700000000000000000e+01	4.700000000000000000e+01	3.900000000000000000e+01	3.600000000000000000e+01	3.700000000000000000e+01	2.600000000000000000e+01	2.500000000000000000e+01	2.100000000000000000e+01	1.800000000000000000e+01	2.000000000000000000e+01	1.700000000000000000e+01	9.000000000000000000e+00	9.000000000000000000e+00	2.000000000000000000e+00	4.000000000000000000e+00	2.000000000000000000e+00	0.000000000000000000e+00	0.000000000000000000e+00	0.000000000000000000e+00	0.000000000000000000e+00
7.000000000000000000e+00	7.000000000000000000e+00	8.000000000000000000e+00	1.200000000000000000e+01	1.200000000000000000e+01	1.200000000000000000e+01	9.000000000000000000e+00	1.200000000000000000e+01	2.000000000000000000e+01	1.800000000000000000e+01	1.000000000000000000e+01	1.300000000000000000e+01	1.900000000000000000e+01	2.600000000000000000e+01	2.200000000000000000e+01	1.800000000000000000e+01	2.600000000000000000e+01	2.400000000000000000e+01	2.100000000000000000e+01	3.700000000000000000e+01	3.800000000000000000e+01	3.000000000000000000e+01	3.700000000000000000e+01	3.600000000000000000e+01	4.700000000000000000e+01	3.900000000000000000e+01	5.100000000000000000e+01	3.900000000000000000e+01	3.400000000000000000e+01	3.800000000000000000e+01	4.800000000000000000e+01	3.900000000000000000e+01	3.500000000000000000e+01	3.700000000000000000e+01	3.200000000000000000e+01	2.800000000000000000e+01	1.900000000000000000e+01	6.000000000000000000e+00	1.300000000000000000e+01	6.000000000000000000e+00	5.000000000000000000e+00	5.000000000000000000e+00	0.000000000000000000e+00	3.000000000000000000e+00	5.000000000000000000e+00	7.000000000000000000e+00	3.000000000000000000e+00	4.000000000000000000e+00	3.000000000000000000e+00	7.000000000000000000e+00
1.100000000000000000e+01	9.000000000000000000e+00	8.000000000000000000e+00	2.099999999999999645e+01	1.700000000000000000e+01	1.600000000000000000e+01	2.800000000000000000e+01	1.500000000000000178e+01	2.500000000000000000e+01	2.400000000000000000e+01	2.500000000000000000e+01	2.700000000000000000e+01	2.600000000000000000e+01	3.600000000000000000e+01	3.700000000000000000e+01	2.600000000000000000e+01	3.200000000000000000e+01	3.300000000000000000e+01	2.700000000000000000e+01	4.900000000000000000e+01	4.000000000000000000e+01	4.000000000000000000e+01	4.199999999999999289e+01	3.400000000000000000e+01	3.800000000000000000e+01	4.699999999999999289e+01	4.100000000000000000e+01	3.500000000000000000e+01	1.300000000000000000e+01	3.300000000000000000e+01	1.800000000000000000e+01	1.800000000000000000e+01	1.200000000000000000e+01	1.100000000000000000e+01	4.000000000000000000e+00	5.000000000000000000e+00	5.000000000000000000e+00	6.000000000000000000e+00	4.000000000000000000e+00	7.000000000000000000e+00	6.000000000000000000e+00	7.000000000000000000e+00	1.100000000000000000e+01	4.000000000000000000e+00	8.000000000000000000e+00	1.700000000000000000e+01	1.100000000000000000e+01	6.000000000000000000e+00	6.000000000000000000e+00	6.000000000000000000e+00
5.000000000000000000e+00	7.000000000000000000e+00	6.000000000000000000e+00	1.300000000000000000e+01	1.200000000000000000e+01	1.100000000000000000e+01	1.600000000000000000e+01	6.000000000000000000e+00	2.000000000000000000e+01	1.700000000000000000e+01	1.400000000000000000e+01	1.400000000000000000e+01	1.300000000000000000e+01	2.500000000000000000e+01	2.500000000000000000e+01	1.600000000000000000e+01	2.700000000000000000e+01	2.200000000000000000e+01	2.100000000000000000e+01	3.000000000000000000e+01	3.500000000000000000e+01	3.600000000000000000e+01	3.500000000000000000e+01	3.700000000000000000e+01	3.100000000000000000e+01	4.800000000000000000e+01	4.500000000000000000e+01	3.600000000000000000e+01	2.400000000000000000e+01	4.000000000000000000e+01	2.600000000000000000e+01	4.000000000000000000e+01	2.800000000000000000e+01	2.300000000000000000e+01	2.500000000000000000e+01	1.900000000000000000e+01	1.900000000000000000e+01	1.200000000000000000e+01	8.000000000000000000e+00	2.000000000000000000e+01	1.400000000000000000e+01	1.200000000000000000e+01	1.400000000000000000e+01	7.000000000000000000e+00	1.000000000000000000e+01	2.000000000000000000e+01	1.100000000000000000e+01	1.000000000000000000e+01	7.000000000000000000e+00	5.000000000000000000e+00
[truncated: 3,780 more rows]
[truncated: 226 more columns]
