# Supplementary material for: Deep learning approach for an interface structure analysis with a large statistical noise in neutron reflectometry
Source: Sci Rep. 2021 Nov 22;11:22711. doi: 10.1038/s41598-021-02085-6 (PMC8608885; doi:10.1038/s41598-021-02085-6)
Supplement: Supplementary file 2 — Supplementary Information 2. [file 41598_2021_2085_MOESM2_ESM.zip › training_target.csv]

9.067013027983410467e+00	9.601966401410379603e+00	1.044208399628854878e+01	1.118344759849106040e+01	1.217908356433238737e+01	1.298172654021304595e+01	1.379828423970876550e+01	1.501623109568699377e+01	1.619700897508494108e+01	1.715213746227938074e+01	1.831893480336059454e+01	1.936801980525946121e+01	2.091058957514239225e+01	2.221593142124463327e+01	2.361948371892933451e+01	2.507690908491890269e+01	2.626022465676563655e+01	2.776537184316001827e+01	2.946242586501452365e+01	3.138316946845402100e+01	3.268760467369774148e+01	3.428022380519269063e+01	3.635355820726980625e+01	3.782822201659153194e+01	3.938245472833113325e+01	4.126008187942946392e+01	4.319273316863510814e+01	4.488213524102590668e+01	4.636141523704108636e+01	4.718959785302120480e+01	4.381979290239048197e+01	3.901292826491296495e+01	2.570546578883510946e+01	1.155124044959379503e+01	9.877386750202109766e+00	1.375104025213534520e+01	1.377226669229760958e+01	9.610845008534010248e+00	5.826207749316652418e+00	2.633526533426924221e+00	1.634258794276488569e+00	2.730353196073990851e+00	4.713315748641834446e+00	5.829551757369221043e+00	5.619374133810573824e+00	4.330977279384111256e+00	2.585224080059043583e+00	1.190370246107355978e+00	7.233757928289172856e-01	1.149752219126186636e+00
1.065592568491636527e+01	1.128462483584291220e+01	1.227196549918853208e+01	1.314324641895675505e+01	1.431335865200322388e+01	1.525665760570580609e+01	1.621630971345268080e+01	1.764769082489771534e+01	1.903538943020744156e+01	2.015789561252779194e+01	2.152916371566186626e+01	2.276209138500500018e+01	2.457497935514967580e+01	2.610902560764948532e+01	2.775832786905631622e+01	2.947070456242222036e+01	3.086069029262429808e+01	3.262845944851126490e+01	3.462093788893267288e+01	3.687475165208859096e+01	3.840162711868226353e+01	4.026168692246659475e+01	4.267493714128274718e+01	4.436081261987378355e+01	4.608301407524105286e+01	4.803388065505019711e+01	4.960349265485285031e+01	4.942910678191580587e+01	4.453524250432825227e+01	3.078489698734809465e+01	1.355113123811618792e+01	9.147190625240773088e+00	1.367650411616338069e+01	1.617162811184924465e+01	1.407179858282059115e+01	9.784715868570332375e+00	5.063972692440274592e+00	1.979209055217695523e+00	1.487700342056655689e+00	2.588720895377987219e+00	4.117566430893393914e+00	4.903021839147080563e+00	5.124790269632089057e+00	4.213828020447384581e+00	2.797298792423743574e+00	1.502687148899097380e+00	7.987853830237807706e-01	8.400474137330443680e-01	1.412556002716801595e+00	2.080265075989826684e+00
8.342812316343726664e+00	8.835037879351302692e+00	9.608053578798857686e+00	1.029020296716470817e+01	1.120631547001210038e+01	1.194484972425186520e+01	1.269618730492294034e+01	1.381685427643242825e+01	1.490332103287188481e+01	1.578216147151067261e+01	1.685576434356995890e+01	1.782105680832556160e+01	1.924041885359976334e+01	2.044150647789063058e+01	2.173298206223606144e+01	2.307405740262966987e+01	2.416294307434051802e+01	2.554800073844083386e+01	2.710971790216231980e+01	2.887740004090935386e+01	3.007821542373970658e+01	3.154461809760475788e+01	3.345415423339322558e+01	3.481424002183194233e+01	3.625044162189516328e+01	3.799050002863292974e+01	3.979537411010928594e+01	4.141098301486292854e+01	4.292918998663945018e+01	4.415773823359644012e+01	4.255644409097989467e+01	4.348429030448418331e+01	4.275369880140489443e+01	3.517381535488922850e+01	2.008325064011167882e+01	1.055941020746872816e+01	1.215381157852227645e+01	1.300974890210664192e+01	1.144758337724973885e+01	7.158947760971785534e+00	3.034614193034424368e+00	2.083225564501338667e+00	4.063719084382451108e+00	6.205787559574149626e+00	6.836163258814513810e+00	5.749672667898729550e+00	3.623664313429937334e+00	1.652121941796093729e+00	8.652301908741372172e-01	1.360202784782511998e+00
7.237177793157764327e+00	7.664170967491118702e+00	8.334742453660661354e+00	8.926489722795087900e+00	9.721194051532402014e+00	1.036185375974608647e+01	1.101362002845925048e+01	1.198577016347371504e+01	1.292825248053412857e+01	1.369062424020869884e+01	1.462194746434489545e+01	1.545931358173524117e+01	1.669054498423922794e+01	1.773207792408116390e+01	1.885077570466449259e+01	2.001123906165484101e+01	2.095255714235139877e+01	2.215018818969374337e+01	2.350002606757619006e+01	2.502699214599937250e+01	2.606086000928147328e+01	2.732248092221598412e+01	2.896451678764013238e+01	3.012631167282892619e+01	3.134808024235396218e+01	3.282437127963680723e+01	3.434524771866494319e+01	3.568791506700480909e+01	3.692898192002750335e+01	3.790599708170095994e+01	3.647258245531124032e+01	3.738589863664007851e+01	3.794166049142468466e+01	3.668647768101997997e+01	3.436813820562191779e+01	3.243053188410100063e+01	2.910097255735379207e+01	2.347797117020321878e+01	2.070928002884998165e+01	1.645915250012617292e+01	1.035528902201494006e+01	4.643644436616178872e+00	1.752463041557711820e+00	1.381260908252720521e+00	2.677687469196797565e+00	4.439297791608428412e+00	5.894404802392813281e+00	6.663293138889490486e+00	6.782402873675718702e+00	6.282166961554642270e+00
9.067042038656239811e+00	9.601997123711642601e+00	1.044211740661690868e+01	1.118348338087478666e+01	1.217912253233734887e+01	1.298176807634190055e+01	1.379832838848283849e+01	1.501627914138474651e+01	1.619706079878109506e+01	1.715219234198967513e+01	1.831899341633669209e+01	1.936808178210350562e+01	2.091065685996521495e+01	2.221600789225235673e+01	2.361958746135722720e+01	2.507706373217524387e+01	2.626044873406036118e+01	2.776569918233974477e+01	2.946291357246386866e+01	3.138391446993551170e+01	3.268874294599054053e+01	3.428201642412831518e+01	3.635648321961924978e+01	3.783302601228194106e+01	3.939056398542369664e+01	4.127424822676348271e+01	4.321813304323924854e+01	4.492807413866365351e+01	4.644077561829199396e+01	4.727502625870901909e+01	4.350339163562864542e+01	3.669872496866909728e+01	2.153313080346821806e+01	1.176813825867240659e+01	1.408541495028918611e+01	1.602293864374721721e+01	1.242266667461668028e+01	6.310640616240575262e+00	2.731994053403033806e+00	2.181598013952450010e+00	4.023872509391980046e+00	5.770507225383234129e+00	6.593210473967757501e+00	5.514431028865215190e+00	3.468762571511935455e+00	1.639546420317532505e+00	9.132194043576117304e-01	1.394191761452582501e+00	2.435481102873255921e+00	3.191835547990818256e+00
1.087911254965118601e+01	1.152097971586854541e+01	1.252900009054033958e+01	1.341852986662910041e+01	1.461314993582265842e+01	1.557620615343732950e+01	1.655595803960771306e+01	1.801731922711092793e+01	1.943408298453168115e+01	2.058009990096236308e+01	2.198008902165682343e+01	2.323884012027811963e+01	2.508969529812294041e+01	2.665582503510034940e+01	2.833945709723952788e+01	3.008725763427066724e+01	3.150571438542143454e+01	3.330952008097852968e+01	3.534212801586878072e+01	3.764046220902175577e+01	3.919497797884223189e+01	4.108640760525810265e+01	4.353628410619938194e+01	4.523250588449090515e+01	4.694284682710826218e+01	4.883764889185216163e+01	5.024484300100370859e+01	4.973733994473543163e+01	4.453767513413586698e+01	3.105831782066217883e+01	1.374513804770658076e+01	7.796187663995109318e+00	1.142682375617570933e+01	1.481323630527752400e+01	1.421406940449545075e+01	1.117172568865124482e+01	6.852259723433340888e+00	3.074038633172938351e+00	1.486670358612104392e+00	1.504885151587237679e+00	2.609731348905650616e+00	3.775295355926671981e+00	4.759738181248732047e+00	4.751366740436708369e+00	3.950216934303509841e+00	2.735243305051942908e+00	1.545896145302739333e+00	7.940415863099522520e-01	6.785717310042856942e-01	1.072936493130550506e+00
6.751013654632648020e+00	7.149323165984539763e+00	7.774848389894036593e+00	8.326844486742038143e+00	9.068163814253040300e+00	9.665786611666229433e+00	1.027376987606406367e+01	1.118061492304362581e+01	1.205978511528902430e+01	1.277094384408732530e+01	1.363970456578376123e+01	1.442082037747900181e+01	1.556936985929526251e+01	1.654129175432696996e+01	1.758635710392827889e+01	1.867156100495778048e+01	1.955269565156633860e+01	2.067349821007126209e+01	2.193726311347725400e+01	2.336771183502532878e+01	2.433947788917526012e+01	2.552620908484023587e+01	2.707162424222963182e+01	2.817259556535714538e+01	2.933550672680278382e+01	3.074502306427324783e+01	3.220852441143598099e+01	3.352228130561794472e+01	3.476547886451022151e+01	3.579607897940014283e+01	3.459404844989736461e+01	3.568619292483166561e+01	3.655842723325488208e+01	3.585621210720985630e+01	3.434463932474709935e+01	3.358244541950190154e+01	3.194656769935954088e+01	2.838589131668286569e+01	2.918091812376376026e+01	2.842092924631314688e+01	2.101896833040509804e+01	9.987529618670521359e+00	7.818612556823944182e+00	1.204456027684872410e+01	1.419878458786545394e+01	1.235070526159423210e+01	7.929806927096255009e+00	3.469557983291479797e+00	1.505371160007018094e+00	2.370149771183931442e+00
3.175449225443889034e+01	3.362800591329715161e+01	3.657026568253343157e+01	3.916666922703108611e+01	4.265358542181026280e+01	4.546460158358486581e+01	4.832434988921911412e+01	5.258984326450333668e+01	5.672516345317346520e+01	6.007021435968634648e+01	6.415657295120468007e+01	6.782158663649173036e+01	7.279714740221764657e+01	7.221785056650071510e+01	5.805162575349346810e+01	3.780217408102976151e+01	2.504104690383229581e+01	1.850017226858093977e+01	1.435750143350996844e+01	1.145065717785537274e+01	9.104432827729208810e+00	7.449609062318091723e+00	6.336878333064588809e+00	5.474851639239500578e+00	4.923713972281474227e+00	4.640365052976264337e+00	4.531651939667241891e+00	4.519727355309009376e+00	4.571091636212943676e+00	4.625908997990363147e+00	4.392681840243488622e+00	4.423312420944567336e+00	4.373938935670784289e+00	4.080302057568720109e+00	3.653336404595407760e+00	3.275341035019533109e+00	2.799274596036039231e+00	2.193029753943472215e+00	1.975040810502849187e+00	1.772234265650453278e+00	1.498127640871688815e+00	1.176629920542166641e+00	9.825972614218301260e-01	7.811357791879695034e-01	6.315356990147260596e-01	5.463000804466326965e-01	5.200919343916342585e-01	5.412131804984879890e-01	6.044988490765755840e-01	6.892167243987222802e-01
1.235742310948821121e+01	1.308651053429754718e+01	1.423150597541958895e+01	1.524190969736376289e+01	1.659886097282273454e+01	1.769278229268897107e+01	1.880566797564063464e+01	2.046560654391478806e+01	2.207488755068201769e+01	2.337663122346165068e+01	2.496685825826534355e+01	2.639579885377180801e+01	2.845638601024628045e+01	2.970948747006415758e+01	2.952643056569315760e+01	2.830912779076910368e+01	2.718287391937579400e+01	2.682845626442480835e+01	2.678518430232754710e+01	2.694937558038177627e+01	2.657159790914937858e+01	2.641270875040640931e+01	2.656737152848945271e+01	2.622872689006159064e+01	2.590817512903046804e+01	2.575053469835436459e+01	2.557080574895173797e+01	2.521133896629355320e+01	2.474963158197734714e+01	2.410095227654881711e+01	2.200674013693582864e+01	2.142652525005346931e+01	2.069434509565730451e+01	1.911383766465410261e+01	1.722257818121325812e+01	1.582971321014869659e+01	1.415792705137198659e+01	1.187087639099056169e+01	1.172185154441838684e+01	1.183084005260416660e+01	1.154529733179591666e+01	1.072530683001049212e+01	1.078683729781878498e+01	1.035981418046881863e+01	9.867710243875748688e+00	9.418059979593111919e+00	8.946270595961053118e+00	8.379421421925604463e+00	7.854892935039742952e+00	7.317110827308540344e+00
9.133261074169922722e+00	9.672123079434198800e+00	1.051837898568964924e+01	1.126515935414231961e+01	1.226806992488896597e+01	1.307657740419245407e+01	1.389910127490941072e+01	1.512594704823986547e+01	1.631535227020906120e+01	1.727745939479360970e+01	1.845278192982326004e+01	1.950953155241524684e+01	2.106334620956540249e+01	2.237788288527950797e+01	2.379018241888749330e+01	2.525540152397758575e+01	2.644374844169990624e+01	2.795506069006025740e+01	2.965767082982432967e+01	3.158244267337734001e+01	3.288263236386136157e+01	3.446625219699221532e+01	3.652271248907491952e+01	3.796151084114580243e+01	3.945502367164004198e+01	4.123085819706971478e+01	4.299179401326581029e+01	4.439627856466026401e+01	4.541646647521957902e+01	4.559986374788678631e+01	4.196736941130284748e+01	3.920675409305001580e+01	3.276102993746000891e+01	2.147940214675647752e+01	9.984994570249028811e+00	3.628179975350916742e+00	2.873606208626151126e+00	4.435429562017964678e+00	6.631930916808931542e+00	8.164231312036797306e+00	8.351335907915718337e+00	7.185789641196184796e+00	5.915350897686708187e+00	4.033381230804645945e+00	2.297050215500486381e+00	1.113959520562245231e+00	6.439262826734097889e-01	8.233188399183578587e-01	1.419050395279309429e+00	2.122786893364685401e+00
3.617993568170088992e+01	3.831455030986596455e+01	4.166685613031074809e+01	4.462510570618088934e+01	4.859797362810322596e+01	5.180074516412138763e+01	5.505904036640846044e+01	5.991899135324661074e+01	6.463062765498624174e+01	6.844185932828656860e+01	7.309771160826228709e+01	7.726602653576549073e+01	8.261738075196196007e+01	7.854394346917479197e+01	5.224737314630671392e+01	2.143134544089537386e+01	7.770449195910166473e+00	3.660954614862844458e+00	2.140279617487478969e+00	1.552334756277388594e+00	1.386845764249591717e+00	1.480635274963202797e+00	1.732846591343065512e+00	2.030528042929157007e+00	2.363768487032428922e+00	2.723984888932304838e+00	3.079979137163100233e+00	3.398599888408612379e+00	3.676222610285667436e+00	3.890060924006756959e+00	3.812178494314260035e+00	3.939162625938389617e+00	3.996687123277518072e+00	3.841285312689846521e+00	3.569646115798667196e+00	3.354849514933202936e+00	3.042524894056455320e+00	2.565284103988822562e+00	2.525870931829613308e+00	2.520199703055538976e+00	2.409373288550507475e+00	2.171825550481962797e+00	2.097692856510803061e+00	1.913070198633743502e+00	1.708784603206531472e+00	1.507975721952974135e+00	1.303210741755730151e+00	1.089779335901455148e+00	8.918253330848827654e-01	7.057490035029329034e-01
1.118115413722611073e+01	1.184084174394462785e+01	1.287684823171932891e+01	1.379107441429701986e+01	1.501886124600004990e+01	1.600865521704494654e+01	1.701560838583630186e+01	1.851754198685940267e+01	1.997363997972968974e+01	2.115147426795858365e+01	2.259033193414477481e+01	2.388372191595607674e+01	2.577073526397477465e+01	2.718595041615043328e+01	2.812112631106598570e+01	2.863422881440400758e+01	2.887915135169537706e+01	2.955012996578751228e+01	3.038099681278653463e+01	3.134268142660613066e+01	3.158086644820391342e+01	3.198593177301403045e+01	3.269137093197329591e+01	3.270523126297931071e+01	3.264588418142299275e+01	3.269465026277387665e+01	3.261447484249045914e+01	3.219777844489604490e+01	3.153900375429211067e+01	3.053032194273827926e+01	2.760013120413422882e+01	2.648905061485869084e+01	2.510018651693772185e+01	2.262954367742533890e+01	1.979482370095119492e+01	1.755884197621093890e+01	1.506071420408983919e+01	1.202826445027822189e+01	1.123115825821869684e+01	1.063531254400411541e+01	9.655742306161904764e+00	8.269662508514603161e+00	7.592702891983186042e+00	6.586179089038927792e+00	5.600190265287674940e+00	4.710625745249624075e+00	3.888080116669144104e+00	3.115028221002754005e+00	2.454611353432070597e+00	1.885662834612525929e+00
2.061548090240890474e+01	2.183179337703823819e+01	2.374195146102200127e+01	2.542757462443617911e+01	2.769133162756451227e+01	2.951628444164472498e+01	3.137287487641251005e+01	3.414209557479200186e+01	3.682680593614121989e+01	3.899846191880423163e+01	4.165138502228775508e+01	4.403661990148203387e+01	4.754130801658767780e+01	5.047125217565002231e+01	5.346095904000745236e+01	5.621199723334764542e+01	5.759877034955636788e+01	5.780440285774849940e+01	5.396521149105880966e+01	4.300754815431805866e+01	2.605875880503448627e+01	1.393617186273271891e+01	1.163646739376247652e+01	1.415963534606353846e+01	1.611588337513254032e+01	1.575871889545312143e+01	1.332938539036849512e+01	9.868925837519407551e+00	6.693420044407869973e+00	4.697807842133016720e+00	3.897709038926811864e+00	4.377691348463140564e+00	5.174024353360260342e+00	5.497588730057474393e+00	5.156661585208746068e+00	4.432273552994678845e+00	3.338038504312659249e+00	2.156218067100305724e+00	1.588072087914817798e+00	1.319802633276953019e+00	1.330102465613422602e+00	1.513788875101832687e+00	1.898453218858986213e+00	2.111433085152750966e+00	2.093015817677613910e+00	1.851308618746497769e+00	1.456692324003793226e+00	1.043999298800650122e+00	7.722741579751967178e-01	7.030786386286045353e-01
6.839711734705036683e+00	7.243254428914915444e+00	7.876998105524410043e+00	8.436246593865396548e+00	9.187305732971307037e+00	9.792780387520306107e+00	1.040875162987626545e+01	1.132751124534956055e+01	1.221823240047229575e+01	1.293873467634338326e+01	1.381890959626230142e+01	1.461028808518161348e+01	1.577392777455416173e+01	1.675861937147816150e+01	1.781741581568392618e+01	1.891687856531775225e+01	1.980959098845807276e+01	2.094512031883427028e+01	2.222549048785986514e+01	2.367473464846246500e+01	2.465926966711362311e+01	2.586159399174244555e+01	2.742731419511506985e+01	2.854274912148818899e+01	2.972093337714473549e+01	3.114895368244079421e+01	3.263164918633554379e+01	3.396259412012157952e+01	3.522197332395387548e+01	3.626579889000933576e+01	3.504738533249069832e+01	3.615251007877059664e+01	3.703312993747962878e+01	3.631488814556767863e+01	3.476723813413919828e+01	3.394939998319176055e+01	3.214939790262723562e+01	2.804020888380537002e+01	2.659727138889862985e+01	1.998775457435177572e+01	1.001888239491970900e+01	8.127297950212383881e+00	1.268754087525535823e+01	1.407008698740207997e+01	1.128296755062064172e+01	6.483840067204928559e+00	2.576897925236867781e+00	1.717635597918897528e+00	3.392618441516254357e+00	5.463166854029105401e+00
8.235713408704063099e+00	8.721620140829251966e+00	9.484712431495699647e+00	1.015810488615971785e+01	1.106245700838128698e+01	1.179151050135202539e+01	1.253320296103663267e+01	1.363948363162917765e+01	1.471200312443745695e+01	1.557956165388318404e+01	1.663938240147325587e+01	1.759226287503492969e+01	1.899239262194832989e+01	2.016498683509139767e+01	2.138509039687799174e+01	2.261579889116289976e+01	2.359361021455665863e+01	2.485542029511315221e+01	2.627353102570904042e+01	2.786795974873752257e+01	2.888765214209316312e+01	3.012951885064683566e+01	3.174994762467646581e+01	3.279496696202021155e+01	3.384899261385135105e+01	3.510626855936517643e+01	3.632090531725316396e+01	3.723944630748898987e+01	3.792660283507905916e+01	3.820000994408272277e+01	3.593702870878459521e+01	3.586704223137342495e+01	3.527776128019248603e+01	3.290143989567575034e+01	2.960982962037923372e+01	2.680473002899211465e+01	2.319761635679201817e+01	1.840683420726253416e+01	1.673343177728284559e+01	1.503382788133785297e+01	1.253866871190430565e+01	9.481676737012740830e+00	7.323700550612251448e+00	5.037931380236909895e+00	3.159737055695816199e+00	1.799151884823597447e+00	9.316994502801451139e-01	5.034861510094821302e-01	4.366832688739768487e-01	6.216993377964754597e-01
5.794923946633321776e+00	6.136824206888457311e+00	6.673761515076078510e+00	7.147583012663710100e+00	7.783915472182246553e+00	8.296901941615207221e+00	8.818781611580559954e+00	9.597197764689886057e+00	1.035185842171774162e+01	1.096230167634552366e+01	1.170802706924247794e+01	1.237851996836569413e+01	1.336440993806975008e+01	1.419868617120497412e+01	1.509574562986664858e+01	1.602725772002120763e+01	1.678360102049051861e+01	1.774566982294547302e+01	1.883045395985084980e+01	2.005831539316093881e+01	2.089245398797207542e+01	2.191111446266570439e+01	2.323766304123122595e+01	2.418271575927026262e+01	2.518094550155472433e+01	2.639087386375443245e+01	2.764717696799637991e+01	2.877500853287807558e+01	2.984239731040016252e+01	3.072752825859358694e+01	2.969655349746846440e+01	3.063576010018826778e+01	3.138791413039918510e+01	3.079170762696230312e+01	2.950732303115849575e+01	2.888306303028424438e+01	2.754925175375852575e+01	2.466690399019068636e+01	2.604042460413879567e+01	2.811535025254149289e+01	2.932131844549951083e+01	2.894230063766632455e+01	3.024983701191728969e+01	2.790393954489526607e+01	2.033315571468401117e+01	9.804578968996361610e+00	5.568827140981841950e+00	8.794659621866331989e+00	1.218723451217562648e+01	1.248107963025620215e+01
1.613988242169725851e+01	1.709213478105246153e+01	1.858759962265847321e+01	1.990727583072671081e+01	2.167957365073612763e+01	2.310833119385794276e+01	2.456185786462788911e+01	2.672988376143598899e+01	2.883174642346223848e+01	3.053193825437222841e+01	3.260891463966470383e+01	3.447629941973508494e+01	3.721930861883010522e+01	3.950448730034443656e+01	4.182952521812460134e+01	4.407702323186621385e+01	4.570135525304876012e+01	4.767093050210205263e+01	4.959381109289991230e+01	5.127078051981556683e+01	5.099036974676996437e+01	4.973594506856203168e+01	4.704593377742660465e+01	4.093453110397802419e+01	3.243126088166429355e+01	2.279559955883580358e+01	1.384134250443018033e+01	7.508080178280921224e+00	4.569025487239496641e+00	4.303750389565784040e+00	5.133764906464872269e+00	6.574615609864850718e+00	7.694425475465330955e+00	7.906988820500405524e+00	7.349918783641146369e+00	6.508236644635291057e+00	5.252043764736517240e+00	3.720510601257597028e+00	2.904360017731764110e+00	2.178234813147280846e+00	1.521192423449756026e+00	1.047789743847000965e+00	9.214348903037655747e-01	9.792371626868907608e-01	1.193820752535853957e+00	1.489394859004702809e+00	1.771048765304325423e+00	1.947214737345770219e+00	1.999429922263419090e+00	1.901898406671475028e+00
3.226026148759594747e+01	3.416361550916438716e+01	3.715273807990008237e+01	3.979049580569420641e+01	4.333294980960556586e+01	4.618873839214951005e+01	4.909403529909577202e+01	5.342746726071186458e+01	5.762865270409695029e+01	6.102698186233876498e+01	6.517842580932999397e+01	6.890242596218874382e+01	7.398698863155746608e+01	7.376747853564468471e+01	6.076069069016882196e+01	4.181996919074215668e+01	2.906561279053193303e+01	2.125055634765483958e+01	1.509213644429079437e+01	9.975530348083481158e+00	5.757761720392600147e+00	2.846459833586877597e+00	1.167362940682973749e+00	5.480339879740087072e-01	7.929113307683549605e-01	1.624934042498386910e+00	2.765261583169627002e+00	3.942350721426683080e+00	4.950480770815977039e+00	5.620447669542095959e+00	5.546247739194432036e+00	5.455393694732799226e+00	4.989032788614069958e+00	4.080526866020691479e+00	3.023980003767762881e+00	2.097041071280099089e+00	1.274412418004195358e+00	6.412570057250852607e-01	3.447664060432452660e-01	2.296374123069338524e-01	2.880052578565200916e-01	4.766408937408139757e-01	7.981011489647690249e-01	1.118089331111891793e+00	1.378679816294390070e+00	1.535439884818264211e+00	1.546738038458889353e+00	1.396996821091901264e+00	1.139719897782662805e+00	8.200195427108639690e-01
6.016552999475929475e+00	6.371529364188139866e+00	6.929002042321144472e+00	7.420945021863311730e+00	8.081614256393025997e+00	8.614220086906222207e+00	9.156059241761695944e+00	9.964246214353691400e+00	1.074776915295330681e+01	1.138155904018287146e+01	1.215580498210336557e+01	1.285194113646197600e+01	1.387553690668848816e+01	1.474172122142626762e+01	1.567309280827439011e+01	1.664023767914205365e+01	1.742551542244228457e+01	1.842438839066263156e+01	1.955067277529970582e+01	2.082551063651946421e+01	2.169157143932334719e+01	2.274921850437573312e+01	2.412654006700811848e+01	2.510778597980258908e+01	2.614426048635512245e+01	2.740055728984603078e+01	2.870503926721339738e+01	2.987618516010553904e+01	3.098464765387521425e+01	3.190397922027253230e+01	3.083396522305486442e+01	3.180977594412591358e+01	3.259167933444273046e+01	3.197392183597076709e+01	3.064206538240261324e+01	2.999644291751755532e+01	2.861488337475033816e+01	2.562560384364802246e+01	2.705810993715893531e+01	2.921539549393078516e+01	3.043064920823570674e+01	2.976496037008135787e+01	2.957450021063631596e+01	2.252905060933792569e+01	1.150416229283794678e+01	8.186681800960323940e+00	1.237622419331222368e+01	1.449878615593983255e+01	1.238535211229442545e+01	7.671481389477182056e+00
1.536938892944915480e+01	1.627618220634693103e+01	1.770025582599494740e+01	1.895693269468607411e+01	2.064462370648188028e+01	2.200517453283753966e+01	2.338931204627807503e+01	2.545383967705975081e+01	2.745536260547595830e+01	2.907438985866093972e+01	3.105221460664273891e+01	3.282984233170948585e+01	3.541186431475298235e+01	3.720644999616296644e+01	3.787617938976810450e+01	3.758682948725799378e+01	3.697598097230980585e+01	3.696442583698159723e+01	3.710865353757632334e+01	3.732314507823346617e+01	3.658618749786255364e+01	3.595897537114166909e+01	3.556211146755465791e+01	3.431530267190112227e+01	3.292243769014653765e+01	3.157053938818062377e+01	3.003191771423208323e+01	2.814963593765990169e+01	2.605920593682665753e+01	2.372420861227863398e+01	2.006735858036770637e+01	1.792365766598461008e+01	1.571699105839034161e+01	1.303572370116706303e+01	1.042532543740986739e+01	8.400318124793489716e+00	6.500755002474671862e+00	4.651478249821080269e+00	3.863625219520189891e+00	3.232468055089559478e+00	2.577905650396811410e+00	1.933155486168469661e+00	1.557514776961842040e+00	1.200583516963709796e+00	9.351539810748930037e-01	7.623968900056559139e-01	6.642635712681543847e-01	6.233968444124253772e-01	6.365187287318655462e-01	6.858904744529524811e-01
8.861528124888165436e+00	9.384357897989445974e+00	1.020543598315925315e+01	1.092999812853284425e+01	1.190307008577203796e+01	1.268752283587383012e+01	1.348557496145731704e+01	1.467591959706777871e+01	1.582993761328076410e+01	1.676342010922882153e+01	1.790377443650525180e+01	1.892898890029849568e+01	2.043187596414393070e+01	2.164701162065790641e+01	2.276825572434196587e+01	2.377982172385792481e+01	2.453069806394381658e+01	2.558918472788492338e+01	2.679234626577374812e+01	2.814465246473123372e+01	2.888352677450677675e+01	2.981046809043470347e+01	3.106776900032169308e+01	3.171683639239901709e+01	3.233365785436555484e+01	3.310024221203914863e+01	3.378085765420638609e+01	3.414756327398676206e+01	3.427664593108106317e+01	3.402516031307801825e+01	3.156028699207505284e+01	3.108996358347034317e+01	3.024240844266485695e+01	2.798579827473492898e+01	2.511447614555084584e+01	2.283464186837299081e+01	2.004882681033596015e+01	1.636037018167195001e+01	1.557136375356253133e+01	1.498568985433339051e+01	1.377787802768146186e+01	1.189928359330196450e+01	1.096319809325631134e+01	9.489360725513524386e+00	7.999640318160316177e+00	6.622134985977041310e+00	5.333092474424557139e+00	4.126951212410817860e+00	3.102844452194870595e+00	2.240257986719011551e+00
1.420465106459222859e+01	1.504272485823346628e+01	1.635887795646310749e+01	1.752032012587156729e+01	1.908011290861997011e+01	2.033755715918441354e+01	2.161680062774954791e+01	2.352487223313862330e+01	2.537471381932275349e+01	2.687104638668273893e+01	2.869898564873054170e+01	3.034250164274819639e+01	3.275853745090945779e+01	3.479544335307705438e+01	3.695738962288704954e+01	3.916495031171305641e+01	4.090901441662055760e+01	4.309758868984670954e+01	4.547992832146003650e+01	4.802138687722196408e+01	4.929944453306938357e+01	5.044225894404075916e+01	5.121442578528908740e+01	4.923966370019923033e+01	4.433024164035602155e+01	3.574525091138485067e+01	2.396545564897685310e+01	1.259348367122100321e+01	5.909742460313581525e+00	4.687664004134147078e+00	6.208091321576876709e+00	8.576547794766378630e+00	1.012927333189376888e+01	1.008113138902031203e+01	8.818463177461353553e+00	7.150271647373940276e+00	5.120945435412723512e+00	3.107441104261256637e+00	2.023090183581906398e+00	1.314936552481763776e+00	9.995947207756811226e-01	1.056239705957711328e+00	1.489577174856092645e+00	1.984673213857975682e+00	2.405491363245408909e+00	2.650583799998606604e+00	2.643725728649718221e+00	2.368110125839068658e+00	1.929389094085522727e+00	1.414883269330263982e+00
1.632268195442250658e+01	1.728571947824041644e+01	1.879812188277965745e+01	2.013274468016500407e+01	2.192511546011817813e+01	2.337005504251614241e+01	2.484004428651173413e+01	2.703262514044515896e+01	2.915829339797900488e+01	3.087774151986544169e+01	3.297824187322991207e+01	3.486462410266940282e+01	3.753530979415605628e+01	3.856777818616936315e+01	3.598741140380317916e+01	3.121945624325974578e+01	2.761848151116578975e+01	2.574523811391471284e+01	2.458343250183560613e+01	2.383239650619674421e+01	2.276307412825389065e+01	2.201175253153319389e+01	2.161464466708884657e+01	2.089579668236018151e+01	2.026657319830580661e+01	1.982738036327027231e+01	1.942468276142374606e+01	1.893524474320959428e+01	1.841614567891394927e+01	1.780221574004243479e+01	1.616717913675925189e+01	1.568479007044918205e+01	1.512249793853358426e+01	1.396859419182261242e+01	1.261014019097738270e+01	1.163309963180558704e+01	1.046187792694334462e+01	8.836366966624540353e+00	8.805847540372443660e+00	8.986491151375950892e+00	8.884042168845843079e+00	8.377147388899828684e+00	8.569064168701679307e+00	8.387665927259973842e+00	8.159830476635651308e+00	7.971863349797901677e+00	7.769060481696382858e+00	7.483482854996943878e+00	7.232259599380214787e+00	6.963843030879583118e+00
8.194608577366730984e+00	8.678090126234749846e+00	9.437373787539527825e+00	1.010740530892440070e+01	1.100724376734919652e+01	1.173265852019175348e+01	1.247064915807337471e+01	1.357140833002703140e+01	1.463857482781591912e+01	1.550180333200961336e+01	1.655633446257946417e+01	1.750447920949424585e+01	1.889862590194662317e+01	2.007835769364347200e+01	2.134680507254984150e+01	2.266389149814584414e+01	2.373321843093950534e+01	2.509337584480217131e+01	2.662692182900381965e+01	2.836256275857014231e+01	2.954114522487047978e+01	3.098012208196348993e+01	3.285356144632616804e+01	3.418624862183944657e+01	3.559183537417288790e+01	3.729264352411765771e+01	3.905171864029646400e+01	4.061590590767176678e+01	4.206890387291408473e+01	4.321237853016609165e+01	4.155889776267869706e+01	4.241147644405508998e+01	4.230232478605261548e+01	3.853461922515935356e+01	2.996168735732091193e+01	1.750420530193226298e+01	6.782915204492416805e+00	4.627533789051365254e+00	7.946469494154134061e+00	1.085837242516024403e+01	1.108456687421561604e+01	8.795388494928046086e+00	6.078931670340003812e+00	3.057743105874578760e+00	1.261222500080362074e+00	1.127605413277285029e+00	2.178557617667550961e+00	3.507698331185317819e+00	4.423961516575624309e+00	4.561259014197005968e+00
2.179696984669147142e+01	2.308299011753329211e+01	2.510262081914563481e+01	2.688484833252517703e+01	2.927834297720549017e+01	3.120788522986733682e+01	3.317087827940423495e+01	3.609880512948118536e+01	3.893737829061422673e+01	4.123349353505498271e+01	4.403845792669333292e+01	4.655812640716723649e+01	5.015359251874397017e+01	5.187284565358359600e+01	4.959827066197904344e+01	4.445574679233843796e+01	3.984917666011833859e+01	3.685162302092744113e+01	3.441988100820911001e+01	3.227107485964165789e+01	2.950479820057228864e+01	2.704548188091369099e+01	2.493697088237213677e+01	2.242551338427080765e+01	2.004497690831907519e+01	1.790565670909244389e+01	1.586849058693784009e+01	1.386353474304665312e+01	1.197346973945395199e+01	1.018568805008340838e+01	8.070183045219140539e+00	6.776245048334424759e+00	5.615822142773812864e+00	4.436329748249162819e+00	3.417212051244995052e+00	2.694448400686022982e+00	2.086078605706851441e+00	1.538381512725536027e+00	1.368046052625352615e+00	1.282441365987632143e+00	1.204534098243833506e+00	1.117007347677601237e+00	1.159099320769647168e+00	1.179335721106363977e+00	1.212254875723677738e+00	1.262261600226343816e+00	1.313940376548362821e+00	1.347999893298401197e+00	1.378478722190606742e+00	1.391645249052504640e+00
3.077312496347187576e+01	3.258873799494011791e+01	3.544006771636077247e+01	3.795622984202847761e+01	4.133538347293227133e+01	4.405952564870697330e+01	4.683089390955702669e+01	5.096456292295884083e+01	5.497208173038441004e+01	5.821375439611265534e+01	6.217382469897587072e+01	6.572608535685547793e+01	7.057261191254681876e+01	7.031872958736504131e+01	5.779132258406248468e+01	3.990916673596405673e+01	2.878136965802641711e+01	2.313151544548426841e+01	1.936625154833783213e+01	1.643371406741643170e+01	1.360323451211704082e+01	1.122479042446182262e+01	9.217821256274367769e+00	7.270832957177587375e+00	5.587165572266337144e+00	4.184298117059049638e+00	3.017206325974800762e+00	2.075946695427288269e+00	1.375173232811633062e+00	9.031856495258112627e-01	6.086920842909966378e-01	5.455814501751045098e-01	6.210577604543336960e-01	7.690084012981023287e-01	9.454666390088415362e-01	1.150008318407249819e+00	1.303344972300837901e+00	1.325556712305647755e+00	1.524257184719868485e+00	1.725159724309978104e+00	1.821944518302528238e+00	1.769782344876661195e+00	1.798284391290019713e+00	1.683970359177347609e+00	1.505508569493869686e+00	1.292890879825474792e+00	1.052602076582564550e+00	7.974144786638149851e-01	5.629064547500171045e-01	3.610431809701258321e-01
9.248247057468683252e+00	9.793893230735427835e+00	1.065080333451276751e+01	1.140698552278394295e+01	1.242252254285701873e+01	1.324120897431758870e+01	1.407408826083761788e+01	1.531637978420814328e+01	1.652075938694650148e+01	1.749497925339408155e+01	1.868509887093108546e+01	1.975515244233302781e+01	2.132851291404010396e+01	2.265938294763958893e+01	2.408851812164612127e+01	2.557042470232770270e+01	2.677156867386247541e+01	2.829909991115137657e+01	3.001927573954501582e+01	3.196276981309411269e+01	3.327197359207236360e+01	3.486481213847478244e+01	3.693098715425469436e+01	3.836514911299448727e+01	3.984344536336835318e+01	4.158888791675477137e+01	4.328999466944014074e+01	4.458496327266567505e+01	4.541846215931189334e+01	4.529940068019963206e+01	4.126208185327856626e+01	3.798743502861402277e+01	3.123693169685257232e+01	2.034032806194232634e+01	9.628360746490198352e+00	3.518625335681419664e+00	2.343515518923134255e+00	3.548198645568221732e+00	5.600318200066065621e+00	7.276760021494734332e+00	7.847490995260256952e+00	7.163322087234071489e+00	6.352163119500882082e+00	4.787086744932796734e+00	3.118116976803613216e+00	1.731803347721152075e+00	8.540064349116455178e-01	5.701894052368828847e-01	8.012810112880225377e-01	1.335059506290824149e+00
1.140836418514052930e+01	1.208145717478209491e+01	1.313851614791187927e+01	1.407132014206418802e+01	1.532405659000863452e+01	1.633396397088818475e+01	1.736137923821791063e+01	1.889383333840099155e+01	2.037952041399635661e+01	2.158128924259370152e+01	2.304938562263834001e+01	2.436936540298076892e+01	2.630987753605829482e+01	2.794712216037488162e+01	2.969042742970399829e+01	3.148155699204525604e+01	3.291706085492040046e+01	3.474026296729160634e+01	3.677636389197618882e+01	3.904909112432157769e+01	4.049352997802419907e+01	4.220418885863320924e+01	4.436036669835481661e+01	4.556170253146213867e+01	4.651589070088473932e+01	4.729679996308248491e+01	4.724772353894742594e+01	4.557288178909691112e+01	4.178985721450801094e+01	3.527719268046689649e+01	2.489825405859948759e+01	1.590752145349525648e+01	8.190260435329147271e+00	3.453384239346230622e+00	2.052105755949582555e+00	2.688977275585813231e+00	3.858017465600319440e+00	4.509068062212620909e+00	5.442951888529798943e+00	6.068383104374759363e+00	6.020183995996202242e+00	5.272134425926205736e+00	4.634396187323059912e+00	3.585409545468593695e+00	2.510982279051668709e+00	1.597352756034351673e+00	9.403893836968812980e-01	5.929791139186288973e-01	5.550313944207048156e-01	7.513688656142545330e-01
2.450607386158791812e+01	2.595193115122089722e+01	2.822257791978332975e+01	3.022631510840280455e+01	3.291729265997996379e+01	3.508665405724607922e+01	3.729362378744628614e+01	4.058545710895739944e+01	4.377683114110556772e+01	4.635832619159902634e+01	4.951191455431761312e+01	5.234243947349693116e+01	5.627798770541499351e+01	5.694661136514291400e+01	4.989729088825263403e+01	3.879015222112182926e+01	3.115396368220670809e+01	2.710835749309879006e+01	2.448732992385129847e+01	2.261542739112017486e+01	2.067270295915234612e+01	1.919448679066496766e+01	1.814242719151263472e+01	1.691435265758723006e+01	1.584414494649034388e+01	1.498819835037610915e+01	1.421103812833736413e+01	1.341624001135473243e+01	1.264354925681049480e+01	1.184702804450671820e+01	1.043108531135736428e+01	9.812383263068124251e+00	9.172986713578053397e+00	8.214398966940084534e+00	7.187523394532306931e+00	6.424646253705111221e+00	5.595964433719952780e+00	4.575382156223405161e+00	4.411131183977339276e+00	4.352021367000163288e+00	4.156139475982664422e+00	3.782421857371784046e+00	3.730571785419555475e+00	3.517080667168920538e+00	3.291609495324018031e+00	3.089683300912001052e+00	2.888970012034314028e+00	2.665893178330763558e+00	2.464166162021830697e+00	2.265379309505253680e+00
1.385619672144313874e+01	1.467371172402743440e+01	1.595757826616767794e+01	1.709052909380318752e+01	1.861205859453996325e+01	1.983865647595499127e+01	2.108651881868046729e+01	2.294778351308566755e+01	2.475224662908333428e+01	2.621187265718938875e+01	2.799497080955433859e+01	2.959745355930722255e+01	3.191911412280881066e+01	3.346169005067798707e+01	3.378217111982898047e+01	3.314835325047674530e+01	3.238983885059860768e+01	3.231890718336712354e+01	3.249867646696252166e+01	3.284403500489146666e+01	3.245340232665336089e+01	3.225986689606588698e+01	3.238221400973887398e+01	3.183816494878990966e+01	3.125446619081797195e+01	3.080586068925612153e+01	3.026901311083890533e+01	2.946133765114284131e+01	2.848259658035262376e+01	2.724594296947903516e+01	2.437413622538610625e+01	2.318582555774776921e+01	2.181470083402713556e+01	1.956749164516366690e+01	1.706736610636126272e+01	1.513340436161833047e+01	1.301034903598713832e+01	1.044568280116412673e+01	9.836799371515219548e+00	9.427674821632933799e+00	8.696209259158235838e+00	7.598653247466428340e+00	7.150453735416433254e+00	6.389082737989821403e+00	5.627103890442250567e+00	4.933107386092341784e+00	4.273112608248375466e+00	3.620970809294857595e+00	3.044448001930354586e+00	2.519851275196742790e+00
8.105208202367858661e+00	8.583415133007836317e+00	9.334415269430335726e+00	9.997136976233178984e+00	1.088715850504357263e+01	1.160465923120363207e+01	1.233459864380104776e+01	1.342334890992021279e+01	1.447887298645276388e+01	1.533268396310307580e+01	1.637571051999347205e+01	1.731351088110427128e+01	1.869242519220683363e+01	1.985898942638902298e+01	2.111232341639469112e+01	2.241275566580834422e+01	2.346779157923102588e+01	2.480994544420611092e+01	2.632269205942234080e+01	2.803399157608927084e+01	2.919309241853984815e+01	3.060743940288853793e+01	3.244802683270305010e+01	3.375057305130127361e+01	3.511999393908070743e+01	3.677376111867504704e+01	3.847573622315572806e+01	3.997458333383605122e+01	4.135294680148671631e+01	4.242312381530746279e+01	4.077504009898121495e+01	4.171119998269721663e+01	4.216795761309161605e+01	4.047011179577214790e+01	3.736089559869127896e+01	3.423596097340821842e+01	2.896759665463606481e+01	2.083666118942310419e+01	1.488641228954394613e+01	8.306762630193091468e+00	3.213335360927803031e+00	1.583490622147521787e+00	2.834145839025468572e+00	4.981600775324096730e+00	6.810005881802534411e+00	7.871620790475102325e+00	8.034640160483727200e+00	7.325278533452495466e+00	6.067062232356847495e+00	4.480290188604664436e+00
1.100691605996149036e+01	1.165632362771630071e+01	1.267618582696334606e+01	1.357616544695167171e+01	1.478481944011037719e+01	1.575918926117161689e+01	1.675045088489772027e+01	1.822897956549761389e+01	1.966238690304978931e+01	2.082186677283502263e+01	2.223830241460309409e+01	2.351181341169458250e+01	2.538303353152615571e+01	2.694957516321546720e+01	2.857609620273170492e+01	3.020777911903487833e+01	3.148820458151501001e+01	3.312947443619361110e+01	3.495290133556074608e+01	3.697268887496560552e+01	3.817768612487874691e+01	3.960412951781318469e+01	4.142074880835644279e+01	4.233776249715727857e+01	4.306542290728454958e+01	4.376605913747736309e+01	4.401383283748159414e+01	4.337422993857943965e+01	4.179890187002151691e+01	3.898412887861334752e+01	3.297723660937369772e+01	2.846198083917108335e+01	2.301759049961697912e+01	1.656945712877082499e+01	1.065959831528056156e+01	6.308261552335620692e+00	3.253184464480294302e+00	1.475662620974057981e+00	9.410212832933367855e-01	1.023506851276390073e+00	1.476462144273473109e+00	2.031732789105212156e+00	2.787604839811966606e+00	3.365965416725792636e+00	3.764380599694638896e+00	3.983324031944956545e+00	3.989312938151900578e+00	3.760072903864545069e+00	3.388274976659854332e+00	2.894038694666608347e+00
2.823738834638073314e+01	2.990339302797138288e+01	3.251977029686766940e+01	3.482859811884775780e+01	3.792930607331048520e+01	4.042897617894369233e+01	4.297198089248340835e+01	4.676503139890356664e+01	5.044232660389251777e+01	5.341688216374122078e+01	5.705063862804374963e+01	6.031048155969300950e+01	6.477000631428916222e+01	6.466842302925698505e+01	5.355173024874980570e+01	3.740540842828784918e+01	2.718845982788438320e+01	2.207464284417418554e+01	1.889060266425507706e+01	1.666041248528114949e+01	1.462248286492060600e+01	1.309056444511389117e+01	1.197073947357631951e+01	1.082919978372327918e+01	9.868487308037863670e+00	9.103204872484017329e+00	8.434944167029028605e+00	7.798193026523486004e+00	7.211012157952883861e+00	6.642502366395379276e+00	5.760507485907956138e+00	5.347106055070240060e+00	4.941611011421334965e+00	4.382773969876555320e+00	3.805187810842807661e+00	3.381331293953558692e+00	2.933506078590609523e+00	2.393657155316501584e+00	2.307684169140431063e+00	2.281402613926043266e+00	2.187784987324653763e+00	2.003717782432909544e+00	1.993309986933587519e+00	1.899900005215115595e+00	1.802022403812636231e+00	1.718562284999011425e+00	1.636946130326792481e+00	1.542988293367504093e+00	1.461026420536182258e+00	1.380038927880620214e+00
1.685793984274542368e+01	1.785255755864290705e+01	1.941455507994106355e+01	2.079294319617725506e+01	2.264408989306909703e+01	2.413641233275657072e+01	2.565460586945329524e+01	2.791908643944629631e+01	3.011446019672458263e+01	3.189029293563480394e+01	3.405967344926185802e+01	3.600814738416968908e+01	3.877731390795827338e+01	3.997451624397731962e+01	3.778722380881620779e+01	3.346806072281733435e+01	3.009391516062116878e+01	2.833724242015756900e+01	2.724327673317420917e+01	2.653680199121894034e+01	2.542726633031104910e+01	2.463500946069401465e+01	2.420975804237019702e+01	2.339965974414297634e+01	2.266926557213664850e+01	2.213357735266941972e+01	2.162267458850262614e+01	2.100138725117973948e+01	2.033565504089644094e+01	1.955608486512056388e+01	1.765465828090297151e+01	1.701336876802252718e+01	1.628132162771095182e+01	1.491551548069311295e+01	1.334397588839562765e+01	1.218975009534632648e+01	1.084650463523103170e+01	9.056755580409577178e+00	8.914901604988141770e+00	8.978384549440013629e+00	8.751540816100693121e+00	8.128767679081578379e+00	8.182564796949836960e+00	7.873721228053179644e+00	7.522099148266017110e+00	7.208616789097379574e+00	6.883146716999187120e+00	6.488076862408257206e+00	6.128016643429107901e+00	5.758891995857635671e+00
2.134127500117343601e+01	2.260040929599306381e+01	2.457781691306439953e+01	2.632278457348732914e+01	2.866624000721184018e+01	3.055544259500597803e+01	3.247739664596860365e+01	3.534411126411522019e+01	3.812334025184929942e+01	4.037145213210860817e+01	4.311777517955593453e+01	4.558311329537249890e+01	4.902687996456465669e+01	4.980395165437467142e+01	4.436033656960123750e+01	3.553952920555946093e+01	2.936142174815911687e+01	2.610140921195299057e+01	2.401426830026935733e+01	2.255890359161043435e+01	2.095991399377633257e+01	1.977366680339846283e+01	1.898700191903921208e+01	1.798305714299343450e+01	1.711473649522815066e+01	1.645242220699562807e+01	1.585639068139441044e+01	1.522144382663449846e+01	1.459202057608767333e+01	1.391479656192669978e+01	1.247501714284626573e+01	1.195574059869192318e+01	1.139388524237776501e+01	1.040848240498989874e+01	9.297278404745444647e+00	8.490408228284730185e+00	7.561693052554503858e+00	6.327368704489793494e+00	6.248996817224315770e+00	6.322020981934199035e+00	6.197664634464986833e+00	5.796679933337982149e+00	5.882825988998131805e+00	5.714223926542366883e+00	5.517543348585878249e+00	5.351176331105591544e+00	5.177865636674417793e+00	4.952666049501095458e+00	4.753514302865697871e+00	4.546115039399849067e+00
1.080098842284890637e+01	1.143824626899030150e+01	1.243902793634927484e+01	1.332216989939681540e+01	1.450821126795277394e+01	1.546435167090708163e+01	1.643706784894955675e+01	1.788793483794205841e+01	1.929452465599703714e+01	2.043231189647868007e+01	2.182224753897525815e+01	2.307195313205314235e+01	2.490919965699337979e+01	2.645990531928631384e+01	2.811328400630376834e+01	2.981503370553508958e+01	3.118278479749733023e+01	3.292201144454315909e+01	3.487017098210269950e+01	3.705451805369067131e+01	3.847127375034656893e+01	4.017023376155496805e+01	4.234348432508745219e+01	4.368793385477842151e+01	4.493097512114861303e+01	4.623988462059507754e+01	4.713432526442164772e+01	4.704237090583280434e+01	4.569168238146331618e+01	4.240492044810039118e+01	3.474274921527711513e+01	2.764322060531399927e+01	1.902648895914296290e+01	1.039916189170796734e+01	4.488775514331203809e+00	1.966815425821544450e+00	1.741669580983381760e+00	2.436181185365790647e+00	3.723463971979634302e+00	5.008119338699366985e+00	5.789250917700234034e+00	5.816269778505957611e+00	5.858379370229362948e+00	5.243423156621348724e+00	4.322289908192504804e+00	3.290872013497056159e+00	2.272598692732403336e+00	1.397787171891844205e+00	7.975045258778643564e-01	4.989128197644123741e-01
3.247683451098037466e+01	3.439296633148824611e+01	3.740215579823036052e+01	4.005762160013076567e+01	4.362385718355977104e+01	4.649881755017948137e+01	4.942361860575792321e+01	5.378614222436256398e+01	5.801553151332476688e+01	6.143667469681990667e+01	6.561598860631109176e+01	6.936447624325070649e+01	7.445672312794468439e+01	7.388705003768484403e+01	5.934265721453331821e+01	3.813904364122122814e+01	2.416100701653727967e+01	1.643673551556480916e+01	1.127183631957730903e+01	7.579638120724077943e+00	4.843040549348171631e+00	3.089505591482838653e+00	2.120977077036107161e+00	1.722320077234315683e+00	1.797998416389626986e+00	2.217836290007451527e+00	2.843898698101536837e+00	3.539981821483348501e+00	4.205750339280831085e+00	4.736517295430402008e+00	4.787421762640279077e+00	4.948643024321431660e+00	4.872421776433658813e+00	4.404312810956359847e+00	3.721769717079248530e+00	3.062669010001567216e+00	2.326812283876079857e+00	1.557293428837402738e+00	1.136816044174473905e+00	7.688542385715601002e-01	4.432215762205810039e-01	2.140614946995055556e-01	1.260445133682359387e-01	1.500412843997667722e-01	2.761928093361951109e-01	4.756559789074237821e-01	7.075714121649533395e-01	9.204035196006453701e-01	1.086310189768770140e+00	1.170816819101292205e+00
7.510400285544353238e+00	7.953513575018959614e+00	8.649400898108773106e+00	9.263488182696285378e+00	1.008819468957730869e+01	1.075304098643820616e+01	1.142941314566295574e+01	1.243826450461497224e+01	1.341632800747145104e+01	1.420748130578673063e+01	1.517396443261199579e+01	1.604292365247831498e+01	1.731965929339334309e+01	1.838792832557210133e+01	1.949660178087702533e+01	2.061385903600244518e+01	2.150359639970814385e+01	2.265603511636106404e+01	2.395524426866943912e+01	2.542083217347945379e+01	2.636940955947330778e+01	2.753026536838834915e+01	2.905035339768020108e+01	3.006146289681456807e+01	3.110319569096769499e+01	3.236212913409867298e+01	3.362302024945122980e+01	3.466353519031936514e+01	3.555752268495227497e+01	3.615051864558480332e+01	3.442592880695170265e+01	3.490832241528901392e+01	3.505086722323279247e+01	3.357869956285441759e+01	3.128964135445677641e+01	2.962978380540079826e+01	2.717320828400204746e+01	2.322261061600316978e+01	2.319888592180775788e+01	2.346977405207798029e+01	2.269755152564923506e+01	2.060828887212840144e+01	1.992109939620380743e+01	1.802442078929757230e+01	1.579457442359469077e+01	1.348681519396582118e+01	1.109294609789980512e+01	8.658489652154125693e+00	6.464970798336252322e+00	4.544215496813691857e+00
3.343504693506005765e+01	3.540771324682089016e+01	3.850568731270450229e+01	4.123950127757746742e+01	4.491095682147033585e+01	4.787074142615119854e+01	5.088183724387675255e+01	5.537307489494889268e+01	5.972725015594239295e+01	6.324933242270549272e+01	6.755195493033616572e+01	7.141035732847673501e+01	7.661934923413114973e+01	7.560656581849991653e+01	5.889339049656338432e+01	3.433336776479015384e+01	1.782803071653388827e+01	8.885992984038544762e+00	3.827888298473568263e+00	1.400391630375425578e+00	8.655222097080230714e-01	1.608580715714954090e+00	3.075301719535893596e+00	4.717028265952555088e+00	6.221157814782653617e+00	7.403124392133110021e+00	8.087026327358820765e+00	8.160484060862428279e+00	7.664307518503225225e+00	6.665851313244749221e+00	5.038370951295735090e+00	3.708779731497044541e+00	2.409370258913664298e+00	1.270583541297634511e+00	5.124607212648168986e-01	1.694604931910026202e-01	1.544585442849271129e-01	3.421001868828800196e-01	7.034497862486657205e-01	1.158825819413402680e+00	1.559253187914425132e+00	1.758575471963538028e+00	1.928473048551408775e+00	1.825115723818291791e+00	1.541135939818097267e+00	1.153726571533983947e+00	7.346521019743250669e-01	3.697505258911716330e-01	1.403469698982422187e-01	7.809776413810286255e-02
6.483030172958165416e+00	6.865528670572451198e+00	7.466223485901241297e+00	7.996307934592147504e+00	8.708200372367462805e+00	9.282100356263768504e+00	9.865949545346651917e+00	1.073679711025001104e+01	1.158106838195469024e+01	1.226399745489445259e+01	1.309827246498461761e+01	1.384836270811756975e+01	1.495037978692761982e+01	1.587164531892547537e+01	1.682529425147566471e+01	1.778506988552713253e+01	1.855029809955599163e+01	1.954433783909220779e+01	2.066711675855915686e+01	2.193601020867886220e+01	2.276195626599164257e+01	2.377514652101946879e+01	2.510399936066146864e+01	2.599989739724564330e+01	2.693074581747226759e+01	2.806078036091418682e+01	2.920707829414950751e+01	3.018021734492782215e+01	3.104833859534786100e+01	3.168110198263852695e+01	3.030746593340483130e+01	3.090777453484198745e+01	3.125578338438692327e+01	3.021050518935907547e+01	2.846528273627754402e+01	2.733106520073972945e+01	2.550136119751991970e+01	2.226706926180401425e+01	2.284618955496483395e+01	2.389082467839132917e+01	2.406956944087708195e+01	2.298268271908797544e+01	2.362966897578575498e+01	2.304750500399937962e+01	2.211789284599760208e+01	2.106765405463535146e+01	1.974832324603381295e+01	1.801278791525703227e+01	1.619086697844554124e+01	1.420516152553225631e+01
8.341572650789723653e+00	8.833725073583648779e+00	9.606625909973161015e+00	1.028867393718315881e+01	1.120465031409719536e+01	1.194307482890609329e+01	1.269430076768917282e+01	1.381480121834341190e+01	1.490110653576656929e+01	1.577981638675961484e+01	1.685325973126117916e+01	1.781840873090094490e+01	1.923755827104912086e+01	2.043844623655797221e+01	2.172963672153002790e+01	2.307033656580858505e+01	2.415883808984411374e+01	2.554339432679585187e+01	2.710446390048817022e+01	2.887128173624887140e+01	3.007110187782015842e+01	3.153608319097230606e+01	3.344350643393359235e+01	3.480080559191895162e+01	3.623294540939284047e+01	3.796686720604498078e+01	3.976262747823086130e+01	4.136514928929521773e+01	4.286560758001682814e+01	4.407600285240860671e+01	4.248905331619812387e+01	4.361551374934237657e+01	4.421827975715162040e+01	4.232245274331047824e+01	3.804343968776694851e+01	3.130320627233277975e+01	1.937245387473358704e+01	7.444624521918728810e+00	4.193597597046310632e+00	7.142953735302536522e+00	1.061911067956062205e+01	1.136024345260780066e+01	1.075167254035891062e+01	8.041247927995909706e+00	4.744524720307705223e+00	2.123016590239017010e+00	9.764874056792800516e-01	1.336983107427449857e+00	2.560272029451211573e+00	3.816739140224845173e+00
1.432342426502942878e+01	1.516850567231922398e+01	1.649566387831471204e+01	1.766681752905109093e+01	1.923965263012069116e+01	2.050761109024451301e+01	2.179755104408119948e+01	2.372157712594454892e+01	2.558688629415471993e+01	2.709573055273035891e+01	2.893895442628277337e+01	3.059464963653786285e+01	3.295533831008573600e+01	3.406836738449543844e+01	3.257131748334440857e+01	2.939741016357162096e+01	2.687931962319801826e+01	2.564061778638972555e+01	2.493135593286513085e+01	2.454269028021863264e+01	2.375668331872478589e+01	2.324670114920150255e+01	2.307202698531622431e+01	2.252134586273853856e+01	2.203656538590928093e+01	2.173379437912950607e+01	2.145095505225499721e+01	2.105386273958730925e+01	2.060619102890736087e+01	2.003554481778436980e+01	1.829347676148086421e+01	1.783596514242323394e+01	1.727549363526163617e+01	1.602478514983256019e+01	1.452260710815594003e+01	1.344515117227769352e+01	1.213089081062940444e+01	1.027644216917977715e+01	1.026844267652734644e+01	1.050439085873748013e+01	1.040699849546286160e+01	9.831854831468325173e+00	1.007372982919779858e+01	9.874413079546918937e+00	9.617502096858471461e+00	9.404839534697657655e+00	9.172150191794600005e+00	8.839327427322794861e+00	8.544852639730020627e+00	8.228056887090323457e+00
3.108486639039426436e+01	3.291887215246235598e+01	3.579908674004585833e+01	3.834073837879859781e+01	4.175412389794701795e+01	4.450586249007604778e+01	4.730530558236393546e+01	5.148084996195595409e+01	5.552896619434012138e+01	5.880347802292978088e+01	6.280366511852740530e+01	6.639159311479625103e+01	7.127205943868328575e+01	7.082985820822541712e+01	5.747255932198262940e+01	3.847083161011374131e+01	2.671321773885086515e+01	2.090423793752292525e+01	1.730338380221017047e+01	1.477070551859418934e+01	1.254367238990634803e+01	1.085639892550611485e+01	9.586571643998214043e+00	8.362552567288931371e+00	7.336608501787919678e+00	6.503926273524708535e+00	5.780671837872731089e+00	5.116086188248158528e+00	4.519459633297342904e+00	3.968672793226637019e+00	3.273919081754148586e+00	2.884711911269808748e+00	2.525504894800975730e+00	2.117931194324953026e+00	1.735864082290626387e+00	1.454298484627769339e+00	1.188624092723387538e+00	9.136207357343164581e-01	8.303412223642702150e-01	7.752818813094392025e-01	7.043925474473260451e-01	6.141103666955122220e-01	5.853088605185331472e-01	5.389386922996171059e-01	4.988257672364021511e-01	4.696890277150604365e-01	4.474404915914689251e-01	4.275595456534699856e-01	4.159968758593268201e-01	4.089578378648748291e-01
1.170783283097184579e+01	1.239859445766384916e+01	1.348340114414761004e+01	1.444069116841093425e+01	1.572631184774572510e+01	1.676272921646042846e+01	1.781711405224190159e+01	1.938979494977584750e+01	2.091448119207357692e+01	2.214779635613688313e+01	2.365443014777079611e+01	2.500906703726278124e+01	2.700091050723373343e+01	2.868632269729090467e+01	3.049811375677035841e+01	3.237881974968824750e+01	3.390487732079559891e+01	3.584519827032155348e+01	3.803084330701883431e+01	4.050052987501120327e+01	4.216588243041950790e+01	4.418477717233910340e+01	4.678234656653390999e+01	4.851412528374803657e+01	5.010385892580499245e+01	5.138643988976028965e+01	5.047263604605358722e+01	4.324089327894850499e+01	2.729314779053909490e+01	1.217372987162340614e+01	9.472147841415601732e+00	1.439914021586717929e+01	1.704627123523397003e+01	1.490059781301451203e+01	1.013060048809350455e+01	5.493668763000561839e+00	2.390206991594919561e+00	1.465383305274265080e+00	2.316759008644758921e+00	3.794532149014470335e+00	4.840669842971538905e+00	4.816962334975829485e+00	4.327154153166511641e+00	3.078534536418573886e+00	1.784326347048556860e+00	9.481519352780004573e-01	7.878164502864610785e-01	1.192369324174055167e+00	1.828186369669173139e+00	2.305520647523220834e+00
3.098153432716765820e+01	3.280944350200955029e+01	3.568008370339067170e+01	3.821328640417670641e+01	4.161532517459372826e+01	4.435791645939277572e+01	4.714805366543428278e+01	5.130971773393157065e+01	5.534437725084459458e+01	5.860800397350978841e+01	6.259489369704262174e+01	6.617075972259699768e+01	7.102906772470967667e+01	7.052210710945072947e+01	5.699855597579309574e+01	3.787019522832795815e+01	2.613672757263400470e+01	2.040457807217950403e+01	1.688790759961280941e+01	1.443757533894231848e+01	1.229648078953954027e+01	1.068788749246349035e+01	9.490742949165669629e+00	8.336674599019040954e+00	7.375040215729502968e+00	6.601952679818319680e+00	5.933773264356283939e+00	5.318488690451069978e+00	4.765258867613308524e+00	4.250597471513787085e+00	3.567185330671613475e+00	3.202142423275083249e+00	2.859920634451988519e+00	2.449661821229364378e+00	2.052672042209480185e+00	1.759320288614906191e+00	1.471309980008779439e+00	1.156675694859422121e+00	1.073903539037082355e+00	1.022069033289345175e+00	9.433569462838815589e-01	8.315142770634114111e-01	7.961882202954924104e-01	7.306617129242509723e-01	6.676255085509334997e-01	6.138867333611753851e-01	5.644258053699389155e-01	5.143221236076334080e-01	4.716792484802501684e-01	4.325035357897661359e-01
8.935142046086578915e+00	9.462315037329787515e+00	1.029021392999550422e+01	1.102079511180628479e+01	1.200195051034037519e+01	1.279291981629078379e+01	1.359760146958742943e+01	1.479783446022760707e+01	1.596143906129479006e+01	1.690267612349014570e+01	1.805250352034176942e+01	1.908632438553037147e+01	2.060614745706055473e+01	2.188844643880794294e+01	2.325430507461742380e+01	2.466008736403213675e+01	2.579226455146424613e+01	2.723587375893242424e+01	2.885861843406839355e+01	3.068705364498034882e+01	3.189583083670292396e+01	3.336400468915612549e+01	3.526897357139229428e+01	3.655260254231798456e+01	3.786167990254394056e+01	3.941174736564519776e+01	4.092177275496003830e+01	4.209152421330274052e+01	4.296721091968443318e+01	4.329950357252285187e+01	4.062378062085441144e+01	4.020876445770366558e+01	3.885543800680529358e+01	3.506727852331864881e+01	2.981865985738891567e+01	2.459637031121669182e+01	1.839619881092076525e+01	1.171589484102318401e+01	7.739363368939535803e+00	4.443473836938664157e+00	2.060786423068489359e+00	9.223506726298272840e-01	9.323703239594298697e-01	1.577995715321768300e+00	2.504273251417645341e+00	3.446462540905529170e+00	4.209971597266190635e+00	4.652623818597778182e+00	4.805485744215835631e+00	4.649479651352505627e+00
6.659149837162646079e+00	7.052039387288073335e+00	7.669052832384525509e+00	8.213537691471927360e+00	8.944769582210714276e+00	9.534260280596111414e+00	1.013397046683372515e+01	1.102847570054507997e+01	1.189568266264502228e+01	1.259716436233381742e+01	1.345410350098858565e+01	1.422457890955418591e+01	1.535693084517868101e+01	1.630830854838144717e+01	1.730876108540521940e+01	1.832859282291158110e+01	1.914707239379021431e+01	2.020002283413492350e+01	2.138741512909259512e+01	2.272892894265980246e+01	2.361465343289040320e+01	2.469794385694728334e+01	2.611354131667365763e+01	2.708335825242322770e+01	2.809388926773364048e+01	2.931709560584547702e+01	3.056266201283359507e+01	3.163214383334151236e+01	3.259597059272410036e+01	3.331598995212508640e+01	3.192447301059830522e+01	3.260916119327510643e+01	3.302552054112652513e+01	3.196224480870946039e+01	3.014507701340423651e+01	2.895816722705501789e+01	2.701402915787313930e+01	2.355983053864353849e+01	2.411069405961842804e+01	2.510131864322959672e+01	2.511295040554849223e+01	2.373111750261741904e+01	2.403906914347601642e+01	2.296657030697172175e+01	2.142808252735746066e+01	1.965722288291688358e+01	1.753856301173517807e+01	1.500788508381686270e+01	1.243439815145457494e+01	9.842364644188492662e+00
2.630649478148123066e+01	2.785857682690896553e+01	3.029604427702561509e+01	3.244699273958209318e+01	3.533567198365340545e+01	3.766441279291782962e+01	4.003352495744947248e+01	4.356720385611525614e+01	4.699304288674242969e+01	4.976419613053783308e+01	5.314947356341257034e+01	5.618695312678480747e+01	6.036622438748381825e+01	6.055637575926387228e+01	5.117055848746145585e+01	3.720078792955806790e+01	2.812949034752709565e+01	2.351324166127341186e+01	2.061398283407130450e+01	1.858327920626506469e+01	1.664926552005258031e+01	1.520127756142785813e+01	1.416822847634374760e+01	1.305760109265007962e+01	1.211827971656079406e+01	1.138140054888581787e+01	1.073518059147470005e+01	1.010141014308188723e+01	9.505956374733033343e+00	8.910570909470978407e+00	7.862862881654210767e+00	7.426154556117499084e+00	6.982703026407912184e+00	6.300902041025139511e+00	5.565707139257327185e+00	5.031724327933148722e+00	4.441164302015702781e+00	3.686798820408994981e+00	3.616088138439629507e+00	3.636950780685192175e+00	3.548220515290458010e+00	3.306056686458048510e+00	3.345901620879244920e+00	3.244365840776044507e+00	3.130512647725642861e+00	3.037186283900499717e+00	2.942966400897801815e+00	2.821963693377163018e+00	2.718173126763291592e+00	2.611754511649713617e+00
8.156276750308187218e+00	8.637496723050606562e+00	9.393228691834783817e+00	1.006012601441577381e+01	1.095575530874892145e+01	1.167777679727760898e+01	1.241231534477138077e+01	1.350792550810381698e+01	1.457010013334019582e+01	1.542929072340750452e+01	1.647888908589688128e+01	1.742259711741429840e+01	1.881014258495168789e+01	1.998331528614785313e+01	2.124139259768250554e+01	2.254448236900758218e+01	2.360003968274552832e+01	2.494354910465130715e+01	2.645700795931170646e+01	2.816773912048880746e+01	2.932075345597072769e+01	3.072647042319584898e+01	3.255489952919455732e+01	3.383679034104098093e+01	3.517720137417749271e+01	3.679068711387551360e+01	3.843624171641683063e+01	3.985740926346819890e+01	4.113022387491236742e+01	4.205991056775858539e+01	4.025838604584914293e+01	4.096249759345574404e+01	4.113128812109417964e+01	3.915555755937425886e+01	3.584202291970514409e+01	3.267113838225757405e+01	2.784962933398598040e+01	2.086805081694183883e+01	1.665547432151438656e+01	1.170157515894097244e+01	6.436118715500460219e+00	2.590633348729938668e+00	1.136276920974117477e+00	1.378005875370091005e+00	2.587934424665315536e+00	4.042150458841571314e+00	5.265444113944189652e+00	5.979141420442640076e+00	6.202663133042194410e+00	5.928140574079036718e+00
2.342628096396368420e+01	2.480843051970415658e+01	2.697902746928884810e+01	2.889447547714451758e+01	3.146688248721955716e+01	3.354065692745704297e+01	3.565038259263884868e+01	3.879717031195328047e+01	4.184792520482032074e+01	4.431567375979103929e+01	4.733030781567419609e+01	5.003685994185664043e+01	5.383323332968661390e+01	5.487394160616122463e+01	4.954075729487713176e+01	4.054767027143467573e+01	3.397309841834596256e+01	3.032723621682884740e+01	2.785787632949010373e+01	2.602343186960674259e+01	2.396424438972355375e+01	2.234135871908133453e+01	2.114186820344931661e+01	1.968297734513067354e+01	1.836746472695175214e+01	1.726996148488538907e+01	1.624001381368670138e+01	1.517379147312000320e+01	1.412327386552395581e+01	1.304328714284279300e+01	1.129606770610233113e+01	1.043028051978125426e+01	9.551000775512404672e+00	8.360037256717182785e+00	7.134512484433607860e+00	6.206149123329276485e+00	5.248621340249691514e+00	4.156961341674951349e+00	3.872826778991791841e+00	3.683151955677085088e+00	3.381905469335853009e+00	2.951556114451662882e+00	2.784292045266321125e+00	2.503925766366394079e+00	2.229456345035556453e+00	1.985841574703269385e+00	1.757830049621476709e+00	1.532401199078992526e+00	1.335962536680397328e+00	1.157363512346839984e+00
1.150998720583091384e+01	1.218907594926353433e+01	1.325555095471434619e+01	1.419666414710571978e+01	1.546055967622105598e+01	1.647946307414537870e+01	1.751603031464803806e+01	1.906213515495500133e+01	2.056105638103614197e+01	2.177353028325768491e+01	2.325470411929810055e+01	2.458644923831085194e+01	2.654461565590761651e+01	2.820130838724151801e+01	2.998140178461768102e+01	3.182814547929294946e+01	3.332534886747604475e+01	3.522833099164871840e+01	3.736996307169538056e+01	3.978661485656046182e+01	4.140674731004814646e+01	4.336414358833346228e+01	4.587379028458821040e+01	4.751502335262949117e+01	4.901469262068648902e+01	5.034783724910400338e+01	5.034405988055455339e+01	4.679235853040243853e+01	3.729160043029197169e+01	2.288963143099391928e+01	1.130612162675087085e+01	9.744813373844436910e+00	1.284055459029947599e+01	1.465596445654082380e+01	1.372308816154301958e+01	1.121985253346409372e+01	7.603264065204254685e+00	4.012987173722410539e+00	2.076283479974381674e+00	1.202584915572666224e+00	1.377847928425532942e+00	2.151597949166980328e+00	3.231895450730038810e+00	3.887173207348229464e+00	3.966211152071130286e+00	3.514067280722335429e+00	2.687007575449550600e+00	1.758252965236639875e+00	1.055795243172457765e+00	7.461506441606341467e-01
1.667883406372105171e+01	1.766288454646317163e+01	1.920828675507805627e+01	2.057203030147596934e+01	2.240350964433001124e+01	2.387997702844075576e+01	2.538204064424345319e+01	2.762246242885951020e+01	2.979451162034180101e+01	3.155147717209359470e+01	3.369780932480033897e+01	3.562521671194276252e+01	3.834787981481155583e+01	3.932738655279691642e+01	3.641535310902069966e+01	3.119343070950695918e+01	2.730969606719858334e+01	2.528205943260790178e+01	2.401793051861053740e+01	2.319018780751428821e+01	2.207771010009119550e+01	2.129325786946449739e+01	2.086594449542041119e+01	2.014019122657061800e+01	1.951167754339747518e+01	1.907534782197473078e+01	1.868225622413076437e+01	1.821315170659710958e+01	1.772227898930287537e+01	1.714622248221966672e+01	1.559084402313807161e+01	1.515040195846694893e+01	1.463695740016005331e+01	1.355305182362619476e+01	1.226989950974620314e+01	1.135632263462102465e+01	1.025092555188692067e+01	8.694292911824053505e+00	8.704445013856991764e+00	8.928499668618343321e+00	8.876327847018211870e+00	8.421246695996098097e+00	8.671645421222379468e+00	8.549382845615996374e+00	8.381951422985356004e+00	8.257452406700853231e+00	8.119617942337260530e+00	7.896174370565279155e+00	7.709101118361786575e+00	7.503634396451933419e+00
1.217512295113163567e+01	1.289345467454424998e+01	1.402155882300885814e+01	1.501705678694163559e+01	1.635398993805489809e+01	1.743177342497050830e+01	1.852824150738867459e+01	2.016369219811931046e+01	2.174923264184401006e+01	2.303177262825836991e+01	2.459854092051463326e+01	2.600234158412298058e+01	2.787433775455093610e+01	2.758073968133777853e+01	2.372540963940658898e+01	2.141607415451742469e+01	2.252210755077253523e+01	2.441953725271437392e+01	2.611924304889063819e+01	2.770446186255906440e+01	2.848520413515598904e+01	2.927756007055181087e+01	3.022881198603737474e+01	3.042721037803356054e+01	3.044216812303669073e+01	3.044551591274779057e+01	3.022097261946001368e+01	2.958927128865782308e+01	2.866411295575614560e+01	2.738749232060344596e+01	2.442337931496197712e+01	2.315439292436972352e+01	2.175897665271477521e+01	1.959290059567016229e+01	1.729626704938220882e+01	1.569508688902229032e+01	1.399447915267254672e+01	1.182385461065138266e+01	1.188805995101193780e+01	1.232638638971572043e+01	1.243829074518542832e+01	1.199174301068599391e+01	1.252455917256883566e+01	1.246368217454467953e+01	1.224139538259755966e+01	1.196150190705133731e+01	1.152640990751504724e+01	1.083362377239274998e+01	1.006694359710987996e+01	9.174539257732524433e+00
1.514163226444800792e+01	1.603498790803845608e+01	1.743795839471117759e+01	1.867601275772488023e+01	2.033869413002471305e+01	2.167908315813335207e+01	2.304270934575533047e+01	2.507664305181117825e+01	2.704850571271824933e+01	2.864354084432803660e+01	3.059205647818736651e+01	3.234359330822585576e+01	3.489962146979175373e+01	3.682196646219086489e+01	3.809542834557891666e+01	3.873926960585806256e+01	3.890394876515537703e+01	3.951579466269883056e+01	4.019976202314934000e+01	4.088865853093437153e+01	4.045108698055078378e+01	4.003201844152744826e+01	3.975482413661838876e+01	3.839439137469755536e+01	3.672294160831259546e+01	3.494219209077201072e+01	3.279907657807084576e+01	3.014011425904392638e+01	2.715011581021945020e+01	2.384573463495958023e+01	1.926932846058720372e+01	1.626000958320544854e+01	1.329991020963842097e+01	1.013934975021354035e+01	7.325893925757167580e+00	5.223612159551508149e+00	3.487403334738338412e+00	2.085183442979045676e+00	1.390164743301715689e+00	8.889250295023854997e-01	5.167040922482625254e-01	2.845029791530372387e-01	2.074589970207114664e-01	2.222621888405011958e-01	3.123029151708512363e-01	4.540417478466116097e-01	6.218315992433818273e-01	7.870101914630419637e-01	9.415283285603507357e-01	1.066855967902677227e+00
7.178133366046202113e+00	7.601642921753673399e+00	8.266743558599094044e+00	8.853663064826562845e+00	9.641883807951574070e+00	1.027731670171824518e+01	1.092376554324546767e+01	1.188798440319264138e+01	1.282277748971816322e+01	1.357892944865236906e+01	1.450265448354007702e+01	1.533318933345357493e+01	1.655439442598806110e+01	1.758767188981443752e+01	1.869826104981074621e+01	1.985101141893089149e+01	2.078654692443843643e+01	2.197660033255081302e+01	2.331821165596129575e+01	2.483644967608315923e+01	2.586653172121314270e+01	2.712428874378539945e+01	2.876209966206332780e+01	2.992630647058047089e+01	3.115449269810596178e+01	3.264198307229204232e+01	3.418304635466541441e+01	3.555989382596923321e+01	3.685435225904350176e+01	3.791257631601701661e+01	3.659310849467007642e+01	3.768006218135325014e+01	3.849898402284622989e+01	3.761043027937247274e+01	3.580799786060227774e+01	3.468608071048344499e+01	3.251504232137670414e+01	2.825710281673269719e+01	2.828847410790260852e+01	2.772293352100169983e+01	2.420069994142380310e+01	1.736973388697673926e+01	1.061657362501893154e+01	4.410775650548570681e+00	1.714531941901221490e+00	2.356020763387618899e+00	4.571701805130598650e+00	6.753248870992147879e+00	8.207918833560505334e+00	8.664691974393484486e+00
2.866504384213212830e+01	3.035628017933094469e+01	3.301228250505887729e+01	3.535607754478239428e+01	3.850374574858474830e+01	4.104127338003182501e+01	4.362279192240465875e+01	4.747328821222500750e+01	5.120627608555221855e+01	5.422588131561037272e+01	5.791467082474794381e+01	6.122556129570085659e+01	6.582316337875784029e+01	6.645488314885346881e+01	5.708226067955249050e+01	4.097429436544862824e+01	2.797735541265056369e+01	1.970303798239401871e+01	1.427509489734560510e+01	1.093502949875790264e+01	8.933996590420262507e+00	8.143331164202727734e+00	8.183074671889587037e+00	8.499354028045093656e+00	9.011979990245750471e+00	9.608558921892187854e+00	1.011391297063928896e+01	1.038760394790697816e+01	1.041387801964061843e+01	1.014206138472800234e+01	9.065981825294395335e+00	8.456351456401190347e+00	7.655770272538573451e+00	6.485091131125815700e+00	5.245092531652857382e+00	4.239173882894162304e+00	3.272948590650959222e+00	2.334862999951367257e+00	1.946498087698023571e+00	1.662753189176392032e+00	1.395158850664713457e+00	1.147775258063249204e+00	1.062531314711545605e+00	9.757627034875830940e-01	9.130981956180833636e-01	8.643388882950476804e-01	8.063887881773715849e-01	7.214178433637975507e-01	6.175173785796284065e-01	4.931106262803441886e-01
7.952507480002888762e+00	8.421705074679435299e+00	9.158556498266351653e+00	9.808792642597628841e+00	1.068204631955567585e+01	1.138602945598250926e+01	1.210221693614298566e+01	1.317045533532912138e+01	1.420609352060065333e+01	1.504381884594600116e+01	1.606719498679291291e+01	1.698710140032105187e+01	1.832915517054966514e+01	1.933893563164421892e+01	2.004839423675311849e+01	2.058261274263354323e+01	2.106023156934934093e+01	2.193524754925499565e+01	2.299662552278454086e+01	2.422402182086251798e+01	2.495111953855277775e+01	2.586292529167665322e+01	2.708375727640233777e+01	2.779506131775751498e+01	2.849586933331129046e+01	2.934714360392248267e+01	3.014127489580219077e+01	3.067228303899332786e+01	3.100334944915478275e+01	3.099923203127740834e+01	2.896922659437011660e+01	2.875794982727020965e+01	2.819644418430230104e+01	2.630737181899568000e+01	2.381267058421069294e+01	2.185384339229461048e+01	1.939079691996839827e+01	1.602326308409750411e+01	1.549363876188787970e+01	1.522527690655021004e+01	1.440051359945540632e+01	1.293067646145105165e+01	1.256539895346232072e+01	1.168702703352395389e+01	1.083466146999935376e+01	1.013887984037227774e+01	9.526491460252561438e+00	8.907614694505747721e+00	8.405551410294371806e+00	7.932541274819573829e+00
9.920622457060487065e+00	1.050593874959482754e+01	1.142514879733573530e+01	1.223630770690810543e+01	1.332567732524859849e+01	1.420388472463671903e+01	1.509731684236960092e+01	1.642992669895994595e+01	1.772186832416801394e+01	1.876691690744404184e+01	2.004356180414727717e+01	2.119140584721371923e+01	2.287886320416358643e+01	2.430256537051246113e+01	2.581766038082381698e+01	2.737049173385587508e+01	2.860576964419450618e+01	3.016316419537938032e+01	3.187872155837846933e+01	3.375123597208503412e+01	3.482640973331935896e+01	3.599604739774469664e+01	3.732502525614998490e+01	3.754382182386448363e+01	3.722873576998940592e+01	3.657488730650137398e+01	3.550589069271184428e+01	3.417491045075988154e+01	3.303396394052563778e+01	3.207076629518291355e+01	2.944802529362661048e+01	2.884964601550195340e+01	2.781623694398961533e+01	2.525199880937351438e+01	2.186362938601476458e+01	1.874568195227952572e+01	1.507503178032252755e+01	1.088037328924265879e+01	8.808197433684878064e+00	6.933921801088546388e+00	5.055893093320999121e+00	3.431918982567367937e+00	2.562099901893945653e+00	1.943383590668458893e+00	1.593976365559687025e+00	1.400380738556799676e+00	1.250279686584412353e+00	1.081562513894928523e+00	9.087137810863568088e-01	7.548454496966857663e-01
6.406855857836854184e+00	6.784860074179358769e+00	7.378496844900329421e+00	7.902352906747700523e+00	8.605880749967564469e+00	9.173037523196150289e+00	9.750026600429167800e+00	1.061064187964792538e+01	1.144499313182732791e+01	1.211989792398792254e+01	1.294437036680677267e+01	1.368566520942192710e+01	1.477562722394075223e+01	1.569753080445963533e+01	1.668728357944627660e+01	1.771343043203025758e+01	1.854510552488344288e+01	1.960285311845418477e+01	2.079396950108944964e+01	2.213982283134113871e+01	2.304691556290987009e+01	2.415253679967191403e+01	2.559149726734747787e+01	2.660445128611449306e+01	2.767137591087886506e+01	2.896751070660952720e+01	3.031184145149083164e+01	3.151254900069703879e+01	3.264270691068420405e+01	3.356596529024706399e+01	3.238709838440137645e+01	3.334162485049403557e+01	3.406468201424947040e+01	3.328879643373767294e+01	3.172652727986631405e+01	3.081076678859515994e+01	2.904526633420587345e+01	2.554665416707272740e+01	2.623085535829579840e+01	2.710330796053546010e+01	2.635948926870544540e+01	2.334776831607081604e+01	2.090814089793315844e+01	1.621536526266498868e+01	1.096001585890054031e+01	6.296084104867539999e+00	2.903319953202206705e+00	1.034590739293889339e+00	5.826047172918598083e-01	1.218596347851234496e+00
7.275535804386772831e+00	7.704792099710640940e+00	8.378917704534092792e+00	8.973801313419032866e+00	9.772717681494976105e+00	1.041677297193477436e+01	1.107199368913165749e+01	1.204929635001475319e+01	1.299677394953667076e+01	1.376318638160510233e+01	1.469944574346535227e+01	1.554125052269474949e+01	1.677903318879013739e+01	1.782641954003092977e+01	1.895246526973857826e+01	2.012157794384651055e+01	2.107066460877080516e+01	2.227787817321809172e+01	2.363889438145376332e+01	2.517912820962252951e+01	2.622455733595013072e+01	2.750077086397696036e+01	2.916208369988117965e+01	3.034259714475373571e+01	3.158668659636062870e+01	3.309110343934209197e+01	3.464476342963369859e+01	3.602211334392079323e+01	3.729650397308003562e+01	3.829233861173900522e+01	3.681218851848979767e+01	3.758155151254547377e+01	3.764414669615883469e+01	3.498754919413497078e+01	2.922277069352457701e+01	2.058429733345787582e+01	1.073959786245948145e+01	6.274286367577705192e+00	8.945173143815448924e+00	1.349097454427372611e+01	1.639867409237628237e+01	1.671958924983189476e+01	1.682890109287007974e+01	1.475636228345580392e+01	1.144735006542277134e+01	7.636919435404777801e+00	4.190889890553052943e+00	2.040186705776098730e+00	1.606749618156737558e+00	2.493719150514363658e+00
6.980709237070804818e+00	7.392570777774293056e+00	8.039378787941684479e+00	8.610155925897796436e+00	9.376697802705296070e+00	9.994654037962442672e+00	1.062332324334228950e+01	1.156102266448004734e+01	1.247010562534079448e+01	1.320546072327325859e+01	1.410378004315870548e+01	1.491147240942551377e+01	1.609909870112997510e+01	1.710407190002229427e+01	1.818461630305129617e+01	1.930658556441753504e+01	2.021747847832430978e+01	2.137608579915896456e+01	2.268233347891670348e+01	2.416061902316851828e+01	2.516416081553380479e+01	2.638911909000005807e+01	2.798337583875010637e+01	2.911554749981929291e+01	3.030692639998956395e+01	3.174390064742004114e+01	3.321892614640612607e+01	3.450659224227602095e+01	3.566479201678693300e+01	3.652173933761343250e+01	3.502686626215909627e+01	3.581313262661255692e+01	3.636855080047059374e+01	3.537888653302798048e+01	3.359476505026259474e+01	3.248584823551814083e+01	3.041596668208825349e+01	2.642335308912773328e+01	2.649848158054000180e+01	2.613635645276754005e+01	2.316992947314226470e+01	1.713059770739086574e+01	1.097917315903236712e+01	4.761302999458183471e+00	1.370374616234512732e+00	8.934567157063491027e-01	1.789083498729177268e+00	2.650269168238352790e+00	2.960925126017996067e+00	2.774518153281061661e+00
9.604925293238560258e+00	1.017161546686840623e+01	1.106157412375309868e+01	1.184692007972610561e+01	1.290162343590891147e+01	1.375188424359532746e+01	1.461688528385735886e+01	1.590708841102850357e+01	1.715791746404999074e+01	1.816971018306706043e+01	1.940572928428058574e+01	2.051705249045934210e+01	2.215113107499939105e+01	2.353383166561834372e+01	2.502027809891858112e+01	2.656341300069638578e+01	2.781586638649027421e+01	2.940871695169899880e+01	3.120394150874545502e+01	3.323454139627094150e+01	3.460993877875240798e+01	3.628610507470806823e+01	3.846290748103690049e+01	3.999097994589522642e+01	4.157328551971853869e+01	4.343261520301811629e+01	4.519976217643209537e+01	4.633146044603257252e+01	4.618834846173607644e+01	4.257094560273863237e+01	3.077393609230267302e+01	1.797509766143173238e+01	1.172721429261412496e+01	1.449840610040373434e+01	1.833591257836218347e+01	1.962983495499942777e+01	1.769331155164857350e+01	1.315396558877026223e+01	9.889280092264362665e+00	6.152001662682728522e+00	2.717523907353734280e+00	8.201995129913537408e-01	6.958159836877849669e-01	1.571771172332039557e+00	2.602276283248448951e+00	3.200140600202570074e+00	3.123145483079460494e+00	2.444867905099691541e+00	1.529116383219877751e+00	7.468441190206950298e-01
9.802396207925514915e+00	1.038073715691428411e+01	1.128899277547678004e+01	1.209048492515114859e+01	1.316687228512474483e+01	1.403461389295174122e+01	1.491739878279207154e+01	1.623412763336824227e+01	1.751067290485849881e+01	1.854326741333233741e+01	1.980469825077048185e+01	2.093886365147185202e+01	2.260623765663968143e+01	2.401336824239206535e+01	2.551255844114685800e+01	2.705270586779436570e+01	2.828462989469846178e+01	2.984461352687561586e+01	3.157794719785487914e+01	3.349577613580203206e+01	3.466775320209627864e+01	3.599945044173806963e+01	3.757199139753832640e+01	3.806057231086789727e+01	3.780529617757788685e+01	3.637545462112510819e+01	3.258396427674612283e+01	2.573151645952787803e+01	1.736675854042514899e+01	1.109489027025496988e+01	9.138928109562460378e+00	1.170160297724091514e+01	1.554433219101491659e+01	1.818884563955808531e+01	1.919416940811844086e+01	1.948175134765417482e+01	1.837510179988137793e+01	1.559503374043621093e+01	1.495353401307828278e+01	1.399690688738306044e+01	1.201631051459401789e+01	9.259295888076247039e+00	7.297643309078172713e+00	5.332756816413156464e+00	4.067004261454710168e+00	3.692981939287934168e+00	4.117095596631981991e+00	5.062300302563957466e+00	6.279154160157477627e+00	7.435414394772291047e+00
8.051584850813661376e+00	8.526628006049339348e+00	9.272659590976655153e+00	9.930996788686185184e+00	1.081513001257724937e+01	1.152788381642284321e+01	1.225299401343964689e+01	1.333454120262146780e+01	1.438308202379318779e+01	1.523124426138354437e+01	1.626737024658624264e+01	1.719895456884337293e+01	1.856816485202640976e+01	1.971948528949663526e+01	2.093287659111929599e+01	2.217047623967879844e+01	2.316118004466522962e+01	2.443117670996453228e+01	2.585876444800123863e+01	2.746603019287131531e+01	2.851382340237726254e+01	2.978872091168332759e+01	3.144814277415206405e+01	3.254909692039417735e+01	3.367098125252317686e+01	3.500914790406011434e+01	3.632090684306083261e+01	3.735303869647591313e+01	3.816841525345748920e+01	3.857957187616178629e+01	3.642716057296419763e+01	3.648777616867229057e+01	3.600568542378879044e+01	3.366226319019685320e+01	3.032079032989392431e+01	2.739907820162767038e+01	2.357033350052958909e+01	1.847520348189416595e+01	1.644568319275278867e+01	1.429625544305018892e+01	1.136016508811938230e+01	8.027316443511169908e+00	5.657634087269108214e+00	3.454476526811313786e+00	1.879334369236639990e+00	9.606761036267654763e-01	5.946616467715515331e-01	6.411751338369897635e-01	9.578645467122295365e-01	1.404209735410097526e+00
6.709179386412925439e+00	7.105020677763373094e+00	7.726669685250577402e+00	8.275245206470509984e+00	9.011970771745186681e+00	9.605890256784832104e+00	1.021010600770141430e+01	1.111133157279723882e+01	1.198505377700487884e+01	1.269180564091897878e+01	1.355518287935324651e+01	1.433145826293820946e+01	1.547288754119940357e+01	1.643874738040564054e+01	1.747716044679686220e+01	1.855529190629321334e+01	1.943049437632364729e+01	2.054367265600416204e+01	2.179857465049177279e+01	2.321853778236251742e+01	2.418184614164945856e+01	2.535724992150948509e+01	2.688631385801108564e+01	2.796931363857156683e+01	2.910533826534296153e+01	3.046925508406469874e+01	3.185155370910170447e+01	3.300902330338915647e+01	3.392254022268697611e+01	3.424954891570222060e+01	3.187754758249119647e+01	3.120530761659191654e+01	3.070377578258102247e+01	2.991330445223945489e+01	2.902747608517740474e+01	2.870294367138179581e+01	2.735368644805022953e+01	2.415383428734572036e+01	2.476035456678850366e+01	2.542557860311842077e+01	2.448884000248306236e+01	2.146563629694869491e+01	1.917861399310801929e+01	1.535139302230703784e+01	1.178742935196700437e+01	9.449586632630557759e+00	8.384457751223884259e+00	7.997629987800016771e+00	7.723454573872809981e+00	7.043294879678445142e+00
2.522015440280729237e+01	2.670814241324599081e+01	2.904495337777759900e+01	3.110707730530074500e+01	3.387646703817191707e+01	3.610904128501194776e+01	3.838031973101450944e+01	4.176807352241016957e+01	4.505244074918351771e+01	4.770915777906152044e+01	5.095463833283497479e+01	5.386738825106371564e+01	5.790586607513268547e+01	5.845410353025004468e+01	5.069249615045622193e+01	3.861412100559054750e+01	3.035059394636528296e+01	2.591677368121784397e+01	2.299181508184910427e+01	2.084979337627422780e+01	1.870390239511491615e+01	1.703166573782050008e+01	1.577584888108666306e+01	1.440187597467214431e+01	1.319886808300736547e+01	1.220548622366161062e+01	1.130329955937869002e+01	1.041428126224182904e+01	9.570807920650590717e+00	8.738918173804457012e+00	7.493241954750702760e+00	6.860855076973230382e+00	6.240400425705809440e+00	5.436140854589696758e+00	4.627268684941113541e+00	4.025035688086884278e+00	3.414064120433675242e+00	2.721397036086883769e+00	2.562137872921621096e+00	2.474127875831856560e+00	2.319557317949877184e+00	2.080334523151500026e+00	2.031662421559161658e+00	1.907525024189218321e+00	1.790035849228978959e+00	1.698023015943444181e+00	1.618804632394051923e+00	1.537966868220308703e+00	1.478993004876973716e+00	1.430126409611449656e+00
2.776732242344845147e+01	2.940559323607590514e+01	3.197841584685168570e+01	3.424880876586844636e+01	3.729789944154892112e+01	3.975595770543466045e+01	4.225662918889560871e+01	4.598653703618747812e+01	4.960261655284067217e+01	5.252765488441712449e+01	5.610092024031671087e+01	5.930813590918039324e+01	6.376668454451316848e+01	6.449969744627441059e+01	5.630505121691737003e+01	4.308582696250022082e+01	3.346896473459140253e+01	2.778884086639767048e+01	2.368983193142958044e+01	2.043263248881036986e+01	1.726114811580907116e+01	1.465317024703665005e+01	1.252067728458773921e+01	1.042596738433652348e+01	8.608916215156416030e+00	7.075230146783950680e+00	5.734024395080478342e+00	4.542290431103252146e+00	3.516254938447559653e+00	2.640222967795184061e+00	1.809749527492815924e+00	1.281572679244310287e+00	8.687564175909544550e-01	5.440361489048841648e-01	3.271917309334254620e-01	2.110590762505547280e-01	1.588993982752482659e-01	1.475123350166235858e-01	1.957555367902046317e-01	2.815627973391543470e-01	3.864467919041341681e-01	4.875684061184147322e-01	6.417073542266502617e-01	7.798614315495173699e-01	9.129716305508013274e-01	1.044470682902535197e+00	1.163707394769619041e+00	1.254324985627654598e+00	1.330321885102821788e+00	1.380677528439073098e+00
6.425536291079601448e+00	6.804642652169164307e+00	7.400010286251500702e+00	7.925393752243632406e+00	8.630972867600917198e+00	9.199783296612551453e+00	9.778454697621572933e+00	1.064157926792286624e+01	1.147836323331030428e+01	1.215523584154088255e+01	1.298211219393352955e+01	1.372556888772988160e+01	1.481873226481483208e+01	1.574363141883228501e+01	1.673761212551605126e+01	1.776926855341206135e+01	1.860656628925404021e+01	1.967176491676763916e+01	2.087265769249946601e+01	2.223164413535748452e+01	2.315361807720478637e+01	2.427928461935306004e+01	2.574498012945771919e+01	2.678653826796116988e+01	2.788511261612512371e+01	2.921549901758268319e+01	3.059356419360691604e+01	3.182449787067506364e+01	3.298182567007740573e+01	3.392848158202008335e+01	3.274916029240046811e+01	3.372743421133925779e+01	3.447409156957134257e+01	3.370693959533774375e+01	3.214662141851203359e+01	3.124532405467099139e+01	2.948639730360713074e+01	2.596735917533110438e+01	2.669428939449182181e+01	2.758189914659462616e+01	2.669830863068595761e+01	2.320199359464297828e+01	1.966121629784970182e+01	1.334946050181273236e+01	6.851092927664561572e+00	2.510054287963813024e+00	1.274528847302425660e+00	2.308592742693487576e+00	4.157647531309917710e+00	5.783970175439077543e+00
7.423524195400288406e+00	7.861511799343251283e+00	8.549349488923221330e+00	9.156333356879956753e+00	9.971500122321085513e+00	1.062865585082050757e+01	1.129720411698474436e+01	1.229438565032560682e+01	1.326113546418945965e+01	1.404313714572679750e+01	1.499844053729312598e+01	1.585736325542846537e+01	1.712007701922886937e+01	1.818550348537332084e+01	1.932002347507644657e+01	2.048530309048141618e+01	2.141802059225029353e+01	2.260092085794056871e+01	2.391857206487710741e+01	2.538321195693021792e+01	2.629732466544485092e+01	2.736302303942705194e+01	2.867873223385336345e+01	2.931167551650310443e+01	2.968458443073474129e+01	2.981130754907960778e+01	2.931347967225926610e+01	2.797004599438074735e+01	2.616630705408323720e+01	2.446111938743229430e+01	2.220939447172648329e+01	2.249765654920742719e+01	2.333748488338205718e+01	2.341908535600943253e+01	2.287587403072098979e+01	2.260103314827080467e+01	2.149615920134174374e+01	1.894324787953149425e+01	1.941093577619496457e+01	2.004173110685524861e+01	1.967875976049582221e+01	1.803904188500215255e+01	1.750071439178916322e+01	1.580693962775917782e+01	1.379506967783395410e+01	1.179702513676934750e+01	9.928619536558008107e+00	8.316212350130307129e+00	7.225895204986101383e+00	6.605431712712503511e+00
9.340682025251934917e+00	9.891781857588727078e+00	1.075725666096195177e+01	1.152099678705386232e+01	1.254668396111285134e+01	1.337355305177861453e+01	1.421475685315411042e+01	1.546946491083935449e+01	1.668588212341730070e+01	1.766983918453640356e+01	1.887185388615322879e+01	1.995259402972623874e+01	2.154125486853166294e+01	2.287988757403300966e+01	2.429971305001503978e+01	2.575484884055717671e+01	2.692167063709332453e+01	2.841043432047031558e+01	3.008042967659100242e+01	3.195649599802413121e+01	3.317638514672219685e+01	3.465167298404164598e+01	3.655955151892552379e+01	3.779484858422822668e+01	3.901858255508010132e+01	4.043656659350375548e+01	4.173620952477337198e+01	4.258233258222016104e+01	4.298654419457867704e+01	4.265587556983830098e+01	3.916984703577809057e+01	3.762690901806090693e+01	3.488285056258177264e+01	2.974428439824959014e+01	2.344167961056108496e+01	1.751961064415535674e+01	1.157511203967858826e+01	6.329866037212423358e+00	3.466395409859137189e+00	1.579436864250880035e+00	6.154611933910157928e-01	4.656688949772782027e-01	8.947433980714631918e-01	1.555986596152246548e+00	2.240150098453800975e+00	2.824908557402181497e+00	3.217884446132566190e+00	3.354342033570330006e+00	3.287545027506505679e+00	3.025018636190084820e+00
1.523121960820689580e+01	1.612986090117408011e+01	1.754113223659797782e+01	1.878651170167957218e+01	2.045903053437073638e+01	2.180735014027540331e+01	2.317904439122737514e+01	2.522501211811563948e+01	2.720854154882419706e+01	2.881301390345904778e+01	3.077305817585425274e+01	3.253491653145805174e+01	3.510401599040312703e+01	3.701159133341221263e+01	3.818565783679196102e+01	3.865875644960654967e+01	3.865011342568955399e+01	3.907569440555528928e+01	3.953261614313576899e+01	3.993154903868727246e+01	3.915550439966536800e+01	3.831490489494122187e+01	3.751286032180411922e+01	3.559808086706701147e+01	3.333165214976512658e+01	3.092824735025033434e+01	2.820478920648401200e+01	2.509675893651933976e+01	2.183502835362170913e+01	1.849702496856294687e+01	1.441836927772112098e+01	1.175865062341338430e+01	9.332703012926582886e+00	6.948758224085982427e+00	4.951481005604358110e+00	3.533686128435211682e+00	2.417140058852173645e+00	1.540201290080577046e+00	1.171474051350408052e+00	9.569806085555220276e-01	8.322070245886272755e-01	7.812397126468744180e-01	8.870408097915485346e-01	1.025651725786747459e+00	1.199249662702634778e+00	1.392686570723119077e+00	1.573063390680758067e+00	1.702104276562927287e+00	1.787584186128917008e+00	1.809613524706657151e+00
6.076218904222288053e+00	6.434715554713741348e+00	6.997716666106636119e+00	7.494538223625356821e+00	8.161759287353572034e+00	8.699646947637656780e+00	9.246859498755787499e+00	1.006306122779190027e+01	1.085435433064089850e+01	1.149442948570471046e+01	1.227635359228961143e+01	1.297939326433426999e+01	1.401313820109195518e+01	1.488788896432436282e+01	1.582839570385087136e+01	1.680494825087016153e+01	1.759779847631054750e+01	1.860631209971427324e+01	1.974341766344747739e+01	2.103042554263387842e+01	2.190448018940732666e+01	2.297179333126019785e+01	2.436159818442733993e+01	2.535103619872606373e+01	2.639564154192915169e+01	2.766129582857876201e+01	2.897426010722887213e+01	3.015066349549360680e+01	3.126085683703254858e+01	3.217576576247645193e+01	3.107859271466431039e+01	3.203396986155988913e+01	3.277657145294164565e+01	3.208512590801054642e+01	3.063792751509550882e+01	2.980817756586314715e+01	2.812733423304019098e+01	2.469545953114818460e+01	2.514832854949042229e+01	2.547251421363901969e+01	2.399283052726958232e+01	2.075016861643287669e+01	1.931146902641122054e+01	1.771450506973501859e+01	1.670212144799220511e+01	1.585762015251376411e+01	1.451260112113457801e+01	1.227538807394475562e+01	9.403047989776894156e+00	6.177392636051724395e+00
8.924348225723917949e+00	9.450884382036225162e+00	1.027778315720187230e+01	1.100748178314548298e+01	1.198745192742563681e+01	1.277746572751427045e+01	1.358117531017454738e+01	1.477995839669149269e+01	1.594215734142189866e+01	1.688225737146760963e+01	1.803069575483231546e+01	1.906327040062845057e+01	2.058138795576609326e+01	2.186378878670680592e+01	2.323458850517546281e+01	2.464846431115614678e+01	2.578608515652630828e+01	2.722984495707982688e+01	2.884453769633088527e+01	3.064997974175550155e+01	3.181007321682960054e+01	3.318160709855236234e+01	3.489901021466216946e+01	3.584183464599120583e+01	3.652313164360886333e+01	3.690836233514361453e+01	3.631585126889132908e+01	3.394024957054323011e+01	2.950070561101223632e+01	2.346901051098351942e+01	1.684410578157192617e+01	1.403726090872273780e+01	1.386044957478631723e+01	1.466549561814191804e+01	1.533433588593262620e+01	1.585160636151596059e+01	1.532702023661250479e+01	1.337481518296032235e+01	1.326024713419201007e+01	1.297979178293016922e+01	1.188619361872393476e+01	1.007539420069259783e+01	9.098799791858365182e+00	7.895039888413657003e+00	7.046504669775480068e+00	6.705400957195941203e+00	6.783637083820462266e+00	7.086125418911572105e+00	7.537876930278136101e+00	7.918069550049730232e+00
2.972600428111883275e+01	3.147983723797140598e+01	3.423414443317636113e+01	3.666468881917456457e+01	3.992885959864653245e+01	4.256030707353176012e+01	4.523737366603323551e+01	4.923038584581571087e+01	5.310154034727123218e+01	5.623290824227112950e+01	6.005822912989812323e+01	6.348706869466295899e+01	6.805976737087895856e+01	6.664042900984637186e+01	5.106578217876403158e+01	3.134500608333689442e+01	2.146146729505741746e+01	1.794124238094365253e+01	1.628602469799277586e+01	1.532003305311472197e+01	1.429045707806137244e+01	1.348664619570684664e+01	1.286235911553123223e+01	1.198507879253969044e+01	1.109589466951256576e+01	1.024426314485600464e+01	9.347907167838757303e+00	8.362372390463205463e+00	7.339231651937422107e+00	6.280458935264564779e+00	4.938771044383289954e+00	4.042955179111896946e+00	3.189143737055823102e+00	2.320751282977577823e+00	1.573611008771645725e+00	1.024024607549026911e+00	5.954786235280848938e-01	2.858778066474250701e-01	1.319886748426039313e-01	4.695611116193185164e-02	2.812355309774408618e-02	7.206479525738863912e-02	1.800469346963944617e-01	3.317936801702502381e-01	5.150269467163530734e-01	7.199685937407115377e-01	9.288907404890119901e-01	1.116063535621723002e+00	1.281837243639264878e+00	1.407313201106796585e+00
7.827696230981920245e+00	8.289529967406656041e+00	9.014816818844222368e+00	9.654847781283287134e+00	1.051439611028569310e+01	1.120733052846006750e+01	1.191227774834329622e+01	1.296375059664000240e+01	1.398313487762253438e+01	1.480771245749817489e+01	1.581502713051595066e+01	1.672059557033746202e+01	1.804622576857985550e+01	1.909526066567755365e+01	1.998785765710084306e+01	2.072994060347327050e+01	2.126241536510557850e+01	2.208405504640318284e+01	2.304000152748097463e+01	2.412963180896960935e+01	2.470007156730712339e+01	2.544044459551103188e+01	2.647341641988093741e+01	2.700253121849750571e+01	2.752336593599611092e+01	2.819593363646837503e+01	2.882593813328843879e+01	2.922575343699827144e+01	2.946702094022558072e+01	2.943265498281941817e+01	2.752715279293245132e+01	2.740899241210639303e+01	2.702637830414694875e+01	2.543683481001054147e+01	2.330737865812193732e+01	2.173495161555319655e+01	1.967378523003825208e+01	1.664873702438349667e+01	1.654253503489390553e+01	1.674596603990656263e+01	1.633240744585626558e+01	1.510581648504767216e+01	1.506372894083628822e+01	1.428183637953617868e+01	1.336622930365355089e+01	1.247273120252701695e+01	1.152347560154978012e+01	1.044062900084208678e+01	9.413780357067079052e+00	8.385817909340378407e+00
1.742207555168586453e+01	1.844997724982059850e+01	2.006424560535239365e+01	2.148876023315532535e+01	2.340185387990849719e+01	2.494411554024416589e+01	2.651311405045025893e+01	2.885337341451012350e+01	3.112221336887442291e+01	3.295747274416294204e+01	3.519944945873733388e+01	3.721454203340866229e+01	4.014368407709383035e+01	4.220344883551221926e+01	4.303788905762804262e+01	4.272627054414207493e+01	4.185469297848842984e+01	4.145740535854822184e+01	4.103052761792012859e+01	4.045878780751391446e+01	3.863747385775695875e+01	3.672996788261324497e+01	3.484685531873769548e+01	3.196137280250349377e+01	2.884977881812729450e+01	2.573696320825693817e+01	2.249961376682728798e+01	1.912867402110616766e+01	1.584008305580389475e+01	1.271404252608373397e+01	9.343521241115730902e+00	7.149950728386666121e+00	5.310433284138877497e+00	3.711820892490749202e+00	2.523801408887690112e+00	1.790249149011850394e+00	1.313913034905940913e+00	1.000277387031233367e+00	1.006213528197804186e+00	1.133233263624388920e+00	1.296610102215999261e+00	1.433101354230174040e+00	1.704197252058238021e+00	1.903639854818614197e+00	2.065651814163474764e+00	2.196892981972870640e+00	2.274068869909082746e+00	2.270117784780214976e+00	2.218300854941253064e+00	2.106333313501306925e+00
5.663261851731889784e+00	5.997394054126888641e+00	6.522132014837691116e+00	6.985188171662230161e+00	7.607063001461108698e+00	8.108394292354429211e+00	8.618416728080495304e+00	9.379147075065823458e+00	1.011666165667335981e+01	1.071323549067320968e+01	1.144201781958611264e+01	1.209727658665032735e+01	1.306074959688513282e+01	1.387586269514070025e+01	1.475177517108174108e+01	1.566111338945144382e+01	1.639955804881297396e+01	1.733912947115547354e+01	1.839851000480844334e+01	1.959749183157842367e+01	2.041153371375959580e+01	2.140550230168967616e+01	2.269975023278138337e+01	2.362065801774285490e+01	2.459262057736094675e+01	2.577008640422749153e+01	2.699107864595602635e+01	2.808426511538857895e+01	2.911527357639059943e+01	2.996426959081357921e+01	2.894043912603036262e+01	2.983086476004477205e+01	3.053017870046153348e+01	2.990834999114832016e+01	2.860909867730928013e+01	2.793866185041844119e+01	2.656807363249202325e+01	2.369462514874847514e+01	2.488422665958200142e+01	2.668405015832323457e+01	2.759012608050534254e+01	2.699516219475501089e+01	2.825131590701471751e+01	2.755629763158782453e+01	2.539794876478244134e+01	2.135104413953335722e+01	1.503639336880511834e+01	7.811172897052766295e+00	2.698550880926681828e+00	1.251557291145741768e+00
8.696887442154849879e+00	9.210003422151418206e+00	1.001582647967649464e+01	1.072692679266454441e+01	1.168191978777320550e+01	1.245179798205024646e+01	1.323502288540285576e+01	1.440325179213079743e+01	1.553582900136352940e+01	1.645196807828875407e+01	1.757113545281186262e+01	1.857737139310664887e+01	2.005575912925523241e+01	2.129209122724324033e+01	2.257201011591108042e+01	2.385544761685588711e+01	2.486764778246623919e+01	2.617367245283623944e+01	2.763551206365067969e+01	2.927025702816677466e+01	3.028522498216225145e+01	3.151224839620804019e+01	3.310552323593536528e+01	3.405998475693213834e+01	3.497440939737914078e+01	3.603148671078344023e+01	3.695361427469168802e+01	3.745672211606659374e+01	3.757871536346839747e+01	3.710927744221138624e+01	3.401676005904748479e+01	3.281595312148483146e+01	3.087892161683066305e+01	2.719991157600199116e+01	2.276379892903887736e+01	1.882565198193413991e+01	1.460603962371802922e+01	1.021343604154795415e+01	8.099798753834670961e+00	6.390635432784319114e+00	4.871867363854921251e+00	3.702501280067414857e+00	3.370049657237933260e+00	3.323775477705078529e+00	3.593637642529611931e+00	4.093048021173252060e+00	4.687556500630493339e+00	5.234609080298977091e+00	5.733719542598362473e+00	6.099880091849203545e+00
6.598666414112227763e+00	6.987987444914109503e+00	7.599396708374748677e+00	8.138936145166205449e+00	8.863526436169742340e+00	9.447662935270455975e+00	1.004192610112426287e+01	1.092830676341218243e+01	1.178763709758760925e+01	1.248274741122235199e+01	1.333190318095467219e+01	1.409539157474059756e+01	1.521800681306829972e+01	1.616779780155543023e+01	1.718845677502808300e+01	1.824777258767652555e+01	1.910749406015629859e+01	2.020113827989272437e+01	2.143385112905793832e+01	2.282841657053052131e+01	2.377347713877898272e+01	2.492656411612143685e+01	2.642709943825909846e+01	2.749013772720718407e+01	2.860927755569403175e+01	2.996368713114493332e+01	3.136470419629442929e+01	3.261345191063141158e+01	3.378650699197100238e+01	3.474457465360349318e+01	3.352759789496573006e+01	3.452143358598167566e+01	3.527887163899612233e+01	3.448640663852143007e+01	3.287870814856584900e+01	3.193455689326395230e+01	3.009017159268767472e+01	2.640649879929204857e+01	2.693237885835664258e+01	2.734430995934664210e+01	2.549329254989061155e+01	2.055947179566085481e+01	1.524654771430601485e+01	8.399493338501230255e+00	3.282305143063081854e+00	1.201199414751320083e+00	1.512480151005662465e+00	2.925385825645736126e+00	4.570918171840459898e+00	6.005555196766332315e+00
1.085461807853949168e+01	1.149504007202895295e+01	1.250079087500225761e+01	1.338831786260032608e+01	1.458024822832397405e+01	1.554113611165645459e+01	1.651868207301790292e+01	1.797675298576500325e+01	1.939032688015511852e+01	2.053376352378095149e+01	2.193060057080324654e+01	2.318635478540456063e+01	2.502586676962278389e+01	2.650785783511188853e+01	2.792439352345798298e+01	2.939233574867899179e+01	3.067511719386170199e+01	3.236239256330621572e+01	3.423759468613751267e+01	3.631624497489441694e+01	3.760813523223491472e+01	3.913245505582940353e+01	4.105710876207988491e+01	4.209434729023411137e+01	4.292020394139699135e+01	4.364213330235746469e+01	4.372774079780739953e+01	4.255584082710726079e+01	3.979985017451468821e+01	3.486766096291005823e+01	2.614921098803350219e+01	1.816103604868434118e+01	1.011906889333930515e+01	3.977935660399015028e+00	1.297138685776065614e+00	1.480477086394332620e+00	3.013748253321497650e+00	4.423989203045318064e+00	6.184271160849909243e+00	7.700767896339085539e+00	8.414992598501910948e+00	8.101048774551566467e+00	7.867261267720455642e+00	6.785829328451420395e+00	5.349473557808808621e+00	3.826124978740181870e+00	2.392311450060705891e+00	1.228364508243987130e+00	4.818393391596113573e-01	1.591211644034136452e-01
2.737521231194758542e+01	2.899034864508826459e+01	3.152683970954499415e+01	3.376517177634669054e+01	3.677120539140803146e+01	3.919455272835494242e+01	4.165991153170745065e+01	4.533714830904207815e+01	4.890216415737150157e+01	5.178589720611086733e+01	5.530870380599283465e+01	5.846794078083224377e+01	6.273912296878226158e+01	6.198441456161542362e+01	4.859034992360547278e+01	2.898875626775754810e+01	1.607265455507009833e+01	9.282528997994406339e+00	5.359658922582845264e+00	3.172049294908111605e+00	2.143822935834272858e+00	2.022490767434447889e+00	2.550935875066274505e+00	3.456966756595424517e+00	4.619787842018644675e+00	5.952774816990316076e+00	7.336518636439205210e+00	8.641446198938076861e+00	9.812324583812609191e+00	1.075239899143951305e+01	1.078760780854068280e+01	1.129736131910493135e+01	1.150932130244568086e+01	1.100759865882842625e+01	1.008708042207561917e+01	9.260131319392289839e+00	8.119824332515626963e+00	6.545320511695474686e+00	6.084351427712108240e+00	5.649811685804000838e+00	4.945416473587296302e+00	4.006093223465886588e+00	3.404959826371298348e+00	2.671456235383661504e+00	2.009375464935798661e+00	1.475663872065634985e+00	1.080826151297480164e+00	8.348608527851574257e-01	7.567571813280001836e-01	8.303425977333392938e-01
3.094489033447377579e+01	3.277063751534401348e+01	3.563788241301114823e+01	3.816808892063645686e+01	4.156610386568281967e+01	4.430545129903340751e+01	4.709228841779344776e+01	5.124903019980517627e+01	5.527891764725585233e+01	5.853868425400465725e+01	6.252085870783912469e+01	6.609030068730466212e+01	7.084780596332082325e+01	6.929885497937902983e+01	5.258319484118914033e+01	3.084879813256283043e+01	1.930013852864489365e+01	1.477627619744865939e+01	1.259957155919294536e+01	1.144294476171562103e+01	1.055712276887377143e+01	1.004137804564221881e+01	9.780428243002226907e+00	9.385698239284618438e+00	8.988985437190443406e+00	8.597468594511454398e+00	8.120243141326355385e+00	7.499284101394925628e+00	6.768264202063837054e+00	5.926943633394529343e+00	4.743124223543040863e+00	3.928691761502927982e+00	3.119249884732684830e+00	2.277394758036647815e+00	1.552727866501445675e+00	1.031995997725804415e+00	6.435498456719213056e-01	3.769778501973051754e-01	2.863909479115125944e-01	2.754144663681015737e-01	3.181738458589518648e-01	3.867197641396988850e-01	5.092140639168551974e-01	6.139557616367050663e-01	6.957693887714543335e-01	7.486282517986819762e-01	7.623756367618580443e-01	7.320530039792212396e-01	6.782076255032751799e-01	6.095225991088127904e-01
5.652246974699290938e+00	5.985729299829496419e+00	6.509446660705275889e+00	6.971602186981528781e+00	7.592267488604026227e+00	8.092623704943786578e+00	8.601654162096290079e+00	9.360904911025516029e+00	1.009698504855491485e+01	1.069239856406792555e+01	1.141976343284534501e+01	1.207374800591405517e+01	1.303535918152460660e+01	1.384902737873867906e+01	1.472371438749009798e+01	1.563179070957126449e+01	1.636896005258481068e+01	1.730670563512330418e+01	1.836399653967174572e+01	1.956062431874169505e+01	2.037305501298552812e+01	2.136511598980405680e+01	2.265696674411179146e+01	2.357631121965295051e+01	2.454682225051469047e+01	2.572278177861391768e+01	2.694269225357832198e+01	2.803576245010251711e+01	2.906779201687782432e+01	2.991947819976027745e+01	2.890254182758770085e+01	2.979905278005645286e+01	3.050695089777269331e+01	2.989654631859265876e+01	2.860967084570935981e+01	2.795145073235418920e+01	2.659135815369363698e+01	2.372335535003779228e+01	2.491841452733757123e+01	2.671681312909861816e+01	2.760634152179226675e+01	2.697398868115043769e+01	2.816399077143575269e+01	2.738769757570872798e+01	2.519290380478928881e+01	2.128674323188536377e+01	1.538476875320701254e+01	8.577980635819619337e+00	3.365956100836709375e+00	1.255829389734378854e+00
1.938355504499543258e+01	2.052718394773605937e+01	2.232319610679348187e+01	2.390809095003432816e+01	2.603657190501921548e+01	2.775247043262085000e+01	2.949811600153543623e+01	3.210185549676631211e+01	3.462613476608964191e+01	3.666801841061930389e+01	3.916240994636591921e+01	4.140508030040999188e+01	4.469891097976240957e+01	4.743617056217837558e+01	5.018485034200027428e+01	5.274615214299372923e+01	5.437884771978774268e+01	5.606037324893220131e+01	5.696597041367701308e+01	5.623406916839283554e+01	5.121465667499053609e+01	4.259952501617702580e+01	3.085113876411676870e+01	1.787988832424226615e+01	8.274212482317283346e+00	3.683520345250650418e+00	2.923628156860801575e+00	3.864772751128489059e+00	4.908097408934222194e+00	5.287567062449261890e+00	4.607772912431516765e+00	3.732756332688750511e+00	2.620150100436270613e+00	1.559598923348574750e+00	9.051247688633536903e-01	7.605883168033733543e-01	9.918071927995212311e-01	1.354713914099159977e+00	2.005761265804189453e+00	2.717428263075333472e+00	3.218332416287106312e+00	3.318786083926654751e+00	3.413651942721514398e+00	3.098052973689528589e+00	2.576041044184312678e+00	1.982570052160909979e+00	1.414071782366301155e+00	9.618251422923674854e-01	7.028664837307747604e-01	6.322570951103955172e-01
9.082430801511929275e+00	9.618293822905028989e+00	1.045983997454993286e+01	1.120246420978404700e+01	1.219979317968203603e+01	1.300380098955909602e+01	1.382174718399189217e+01	1.504176506697065996e+01	1.622455077032075721e+01	1.718130338165186544e+01	1.835008477422280038e+01	1.940094973627614294e+01	2.094594444857451521e+01	2.225091269990712917e+01	2.364569528280635069e+01	2.508549248515364383e+01	2.624747065320790540e+01	2.772665344491246842e+01	2.938940493793223396e+01	3.126324228131121075e+01	3.250714841102027464e+01	3.401612675178358103e+01	3.597016539350669717e+01	3.728768511635912830e+01	3.862351641994271745e+01	4.018898449348956348e+01	4.168171797217435426e+01	4.276852723107680987e+01	4.345026986285193971e+01	4.339850302029103091e+01	4.006424621467194669e+01	3.852741822365241831e+01	3.539139416371647684e+01	2.928042253242720605e+01	2.154826904383692465e+01	1.411510481895523839e+01	7.419696229255658082e+00	2.835668952698793266e+00	1.097427974892134284e+00	1.008867905485651528e+00	1.956768345440977663e+00	3.164891995771907940e+00	4.566527472143411259e+00	5.494862036828929597e+00	5.952159141133718911e+00	5.984996408679037039e+00	5.598095871307063653e+00	4.831777996738296999e+00	3.888000113828222748e+00	2.867406340187960367e+00
6.828106058390883248e+00	7.230964018204108612e+00	7.863632353591318846e+00	8.421931904727546936e+00	9.171716640817754396e+00	9.776163921241979082e+00	1.039108997878096829e+01	1.130829063575991000e+01	1.219750040826690807e+01	1.291678013024658966e+01	1.379546156250904687e+01	1.458549698379154336e+01	1.574714960175706757e+01	1.673000583185703860e+01	1.778630142449384266e+01	1.888264358691711209e+01	1.977241373142951275e+01	2.090431138224138152e+01	2.218033244405311422e+01	2.362424039142130994e+01	2.460359540399949907e+01	2.579915015055931704e+01	2.735562229421100966e+01	2.846082148242332721e+01	2.962570206182179433e+01	3.103544595822556929e+01	3.249358362901757147e+01	3.379192187793389479e+01	3.500654677123931435e+01	3.598874604848939640e+01	3.470374505046722646e+01	3.568451778102151906e+01	3.638148984044314460e+01	3.542000924754147917e+01	3.353137766030890532e+01	3.216189898505952272e+01	2.961024584524144032e+01	2.485760397518993159e+01	2.323513962866862315e+01	1.988356849839011176e+01	1.344373357757643461e+01	6.188406307058054168e+00	2.109798317805983370e+00	1.731117421858835215e+00	3.851542139418303812e+00	6.459898767170026979e+00	8.408900938010354764e+00	9.270182622318275278e+00	9.191309929896856801e+00	8.258300902414184463e+00
2.878608415547392951e+01	3.048446186588384066e+01	3.315167936210003319e+01	3.550537125345856992e+01	3.866633072406597194e+01	4.121457325765363322e+01	4.380699245711205947e+01	4.767374775843114776e+01	5.142249845509041251e+01	5.445485419637153512e+01	5.815921995716990267e+01	6.148374564610892890e+01	6.608935129591590396e+01	6.665479850899566827e+01	5.746763610286154744e+01	4.289811366423074190e+01	3.236237586159708002e+01	2.599783625412030119e+01	2.123290942934007575e+01	1.728663685755239499e+01	1.351603154640950066e+01	1.035081213537666756e+01	7.714064598623037838e+00	5.352776573088933176e+00	3.454369015747170479e+00	2.018318763558362150e+00	1.005393902998410693e+00	4.024860765478461277e-01	1.935075547548170127e-01	3.387001611705095505e-01	7.379337899386817501e-01	1.389297951670532383e+00	2.200265211740409566e+00	2.984066749628211834e+00	3.654826735307192376e+00	4.312506652142260144e+00	4.735896800537034323e+00	4.701690380667725933e+00	5.329914971408895141e+00	6.009376709663516003e+00	6.388779044457155720e+00	6.313271766151292930e+00	6.597113694448187182e+00	6.427181591942963124e+00	6.055683095934521809e+00	5.563832716481333485e+00	4.936510668981364702e+00	4.173377972120893453e+00	3.393922614546510896e+00	2.618430977273061178e+00
2.197831606036388052e+01	2.327503574990763369e+01	2.531146935501207196e+01	2.710852462719144995e+01	2.952193264489153890e+01	3.146752828406088653e+01	3.344685302371352975e+01	3.639913961057526848e+01	3.926132910455751812e+01	4.157654754584896750e+01	4.440484844915292939e+01	4.694736813137210163e+01	5.066357908833512624e+01	5.352077918953436608e+01	5.554452302648715545e+01	5.635677714018711981e+01	5.557393228122907658e+01	5.418739242032162906e+01	5.129459139352062635e+01	4.647871214605431334e+01	3.861919451258271607e+01	2.976511113593384295e+01	2.102427735861969538e+01	1.307235450680884092e+01	7.371823608716745468e+00	4.108507096500521705e+00	2.822789711090374354e+00	2.856107704312083495e+00	3.572059435999584753e+00	4.450868033196320184e+00	4.875996091232344121e+00	5.301980848418991421e+00	5.354482271943370009e+00	4.870708325958955420e+00	4.087103060246662700e+00	3.315658742947359627e+00	2.486967325977575527e+00	1.672157703544234764e+00	1.288775890688417691e+00	1.030351148060894451e+00	8.684794159831015214e-01	8.114012809472175292e-01	9.483731627373768180e-01	1.138589059264162984e+00	1.363231517656090963e+00	1.585496930188694975e+00	1.752626124772762584e+00	1.814912204336767143e+00	1.784040464087012889e+00	1.651646358586132957e+00
2.243692551186462936e+01	2.376070313905649911e+01	2.583962988585975751e+01	2.767418332352311694e+01	3.013795060096835954e+01	3.212414391588642815e+01	3.414477013790473592e+01	3.715866046768085340e+01	4.008057369801858272e+01	4.244410253108660669e+01	4.533142005961641274e+01	4.792670339171188232e+01	5.170343377164783760e+01	5.435389035554138104e+01	5.485863744863036828e+01	5.113620952943718123e+01	4.198136636145474654e+01	3.015706471079926487e+01	2.054822902743803681e+01	1.749716571853010549e+01	1.960132354915798913e+01	2.375628546063174795e+01	2.769107454955682002e+01	2.966218853878440598e+01	2.997163129576333418e+01	2.885510558118023638e+01	2.624884262350789754e+01	2.227797285770168756e+01	1.749404041193178116e+01	1.245438003368126978e+01	7.414662662608298760e+00	4.037875495680280480e+00	1.751993399120089334e+00	5.406301032647518046e-01	2.129832960999650249e-01	3.784963147436983255e-01	6.838583307187519056e-01	8.655791169882703917e-01	1.047035025950361353e+00	1.114170278619438736e+00	1.027713044982270674e+00	8.494097828351825363e-01	7.770844673063833641e-01	7.721332771506697057e-01	8.983847259997699286e-01	1.146108414565013778e+00	1.447946465555207229e+00	1.700733037042916340e+00	1.842605935798471650e+00	1.807733305445005545e+00
1.174103409241373441e+01	1.243375459208359679e+01	1.352163759089020978e+01	1.448164231366607702e+01	1.577090877688811332e+01	1.681026523471678402e+01	1.786764011204553171e+01	1.944478084346995672e+01	2.097379081563966352e+01	2.221060343476520416e+01	2.372150977205833655e+01	2.507989301262682247e+01	2.707248646580593388e+01	2.869681048687728264e+01	3.021471608136630138e+01	3.149834926711773164e+01	3.219651851534611353e+01	3.296827939748416014e+01	3.350272592027921803e+01	3.372072180800278574e+01	3.274621859630649112e+01	3.170659661057413459e+01	3.096262120714137112e+01	2.983920452889726960e+01	2.910751758468976647e+01	2.893816976439268629e+01	2.902302881910206978e+01	2.903170799131792990e+01	2.889711092314335517e+01	2.839282036326119396e+01	2.594600882108708717e+01	2.501353819724504390e+01	2.362370929095530414e+01	2.104558677259312915e+01	1.803468935140427121e+01	1.555558014236862796e+01	1.291152754928023505e+01	9.973811488652556179e+00	9.055643604119614665e+00	8.437644639876600294e+00	7.671492866069993255e+00	6.719120820642345393e+00	6.441343972209981672e+00	5.934203926569760590e+00	5.416705986177314358e+00	4.907124779845433160e+00	4.343605584086490445e+00	3.690394340089859337e+00	3.030595255801569188e+00	2.371844180795111168e+00
7.466168503103329357e+00	7.906672119341944693e+00	8.598461080758866615e+00	9.208931757157872156e+00	1.002878123413327494e+01	1.068971198246927123e+01	1.136210071270774513e+01	1.236501053830229324e+01	1.333731382992807646e+01	1.412380770674275254e+01	1.508459882190085466e+01	1.594845961989132199e+01	1.721863190909506969e+01	1.829290641655234495e+01	1.944610049845519484e+01	2.064178999357860533e+01	2.161156596203465696e+01	2.284611468405083201e+01	2.423806832506079800e+01	2.581313190589756346e+01	2.687998601972471846e+01	2.818202899539993211e+01	2.987656599736018492e+01	3.107550833579597338e+01	3.233544137073599956e+01	3.385586888805566730e+01	3.541805868493178622e+01	3.678838881118334569e+01	3.803922486646654733e+01	3.899215811164953749e+01	3.742720565914049047e+01	3.820662146485721422e+01	3.851118424467861701e+01	3.683431868343531335e+01	3.393646328266049039e+01	3.125224555907456647e+01	2.711005184556069381e+01	2.092172933760511100e+01	1.747398241547998410e+01	1.303846275571549285e+01	7.638774869618674579e+00	3.169264871572974762e+00	1.273138599332390708e+00	1.547846703801455615e+00	3.131309188130028343e+00	4.931992320063064206e+00	6.211508058657454256e+00	6.607704808194204027e+00	6.222146057156727750e+00	5.205787526231367757e+00
1.012482411077456845e+01	1.072218829197705325e+01	1.166031894804387292e+01	1.248817438966113613e+01	1.359996710479155801e+01	1.449625113233835982e+01	1.540807325702010466e+01	1.676811295862767182e+01	1.808664733217500498e+01	1.915320672788647371e+01	2.045612952356911407e+01	2.162748562426371635e+01	2.334398315375557331e+01	2.472382400181792761e+01	2.596709567310208300e+01	2.705075716767731109e+01	2.781880486484846315e+01	2.891487275319686034e+01	3.014325050326744204e+01	3.149816703877834811e+01	3.211903503443571140e+01	3.289462146786231500e+01	3.396463971266368276e+01	3.428999048953257756e+01	3.449543740907591882e+01	3.476100762196040250e+01	3.482228650404861270e+01	3.444158396450110615e+01	3.370635317101442752e+01	3.249460018836764874e+01	2.914998934747467985e+01	2.765162410154077932e+01	2.578897865715311255e+01	2.278680507986013737e+01	1.945518201194450825e+01	1.678420038041226547e+01	1.396416235247927240e+01	1.080426021531002334e+01	9.780562166654586775e+00	9.009602557722139693e+00	8.010473678025535449e+00	6.790118705397438781e+00	6.263272147787295907e+00	5.565764697385986892e+00	4.965011167965850625e+00	4.503223559262188758e+00	4.129443266921772882e+00	3.791679028469996826e+00	3.532167083308195732e+00	3.305202035508041813e+00
7.144681567922126497e+00	7.566217468998411633e+00	8.228218579671585431e+00	8.812402902274538263e+00	9.596950350431118437e+00	1.022942197672061049e+01	1.087285821385034801e+01	1.183258358600543403e+01	1.276302031579813345e+01	1.351564842787808196e+01	1.443506868575632573e+01	1.526173318347011865e+01	1.647725413624268143e+01	1.750580876658912288e+01	1.861163054714717546e+01	1.975977786245458034e+01	2.069188905130154765e+01	2.187753776356831992e+01	2.321431082606725127e+01	2.472722311176784515e+01	2.575442947737638022e+01	2.700862948305533351e+01	2.864163028964402713e+01	2.980338937792206977e+01	3.102921591272338020e+01	3.251364826486215520e+01	3.405168799266662205e+01	3.542604225258539685e+01	3.671742057529051095e+01	3.777084889113741895e+01	3.644973432531509872e+01	3.751299591571115855e+01	3.828077515404608988e+01	3.729215627244520448e+01	3.528039598199217863e+01	3.368157792956296248e+01	3.051674067108690025e+01	2.449202839584381408e+01	2.057019036454980210e+01	1.437659905612707334e+01	7.629507055733658838e+00	4.155015767477073574e+00	4.567509504129325215e+00	5.967968344757028198e+00	6.771092763236528533e+00	6.559254321062762294e+00	5.458360541363297180e+00	3.874663029299286077e+00	2.415606285024747280e+00	1.479028955516290544e+00
1.866753870074855115e+01	1.976892267038921247e+01	2.149859126876510729e+01	2.302494109232102915e+01	2.507479729820031622e+01	2.672731161232925601e+01	2.840847413075576355e+01	3.091603312501975864e+01	3.334706710419463604e+01	3.531352484985613671e+01	3.771577534643535756e+01	3.987359285264938791e+01	4.294908421973673995e+01	4.438854573393613379e+01	4.241558064202475720e+01	3.829476654190968077e+01	3.504306781235037960e+01	3.337259365118480758e+01	3.224041673241318762e+01	3.133622722247782022e+01	2.972604306642469751e+01	2.826243188316539445e+01	2.699080200669750695e+01	2.507814586160106529e+01	2.307799141699046785e+01	2.112589776698355593e+01	1.907808631772233454e+01	1.687268336032800420e+01	1.464466176649250251e+01	1.242662869135725323e+01	9.754941036481522332e+00	8.080195226624939053e+00	6.611226374766840053e+00	5.207960612425384994e+00	4.097183864188377100e+00	3.436444925153304020e+00	2.985705733228894765e+00	2.606831541500935323e+00	2.848613519973967279e+00	3.317871920405579100e+00	3.818422844660049442e+00	4.208173606539411971e+00	4.999068051710479743e+00	5.612934835014844914e+00	6.167069665600632966e+00	6.689293976482545645e+00	7.109840938293046975e+00	7.333947799030726244e+00	7.450294917899394243e+00	7.398499303680357464e+00
1.291916392143137315e+01	1.368139402965950957e+01	1.487843840226737235e+01	1.593477281721497185e+01	1.735340806225967469e+01	1.849705659830837234e+01	1.966053157496651949e+01	2.139592723739828273e+01	2.307836255889411348e+01	2.443928058713704132e+01	2.610179593508718199e+01	2.759459183442070085e+01	2.970211806748424976e+01	3.051594446260288862e+01	2.893000777727403161e+01	2.694292282311018027e+01	2.660056175563822833e+01	2.744629147955102511e+01	2.850010689338059322e+01	2.959536812345775658e+01	2.989043421367534847e+01	3.020868905670128868e+01	3.066097195443743573e+01	3.030525069445894815e+01	2.972340731943832637e+01	2.908253101738585755e+01	2.818119202118092304e+01	2.688081886307044854e+01	2.533011112381691632e+01	2.352820803879864897e+01	2.041549871967218621e+01	1.888476007684447211e+01	1.740088291909014373e+01	1.546877462871120024e+01	1.358979113984197440e+01	1.237007377782849105e+01	1.113559556098406489e+01	9.535564157532114393e+00	9.725429904338147580e+00	1.021016397054403413e+01	1.039082452110894295e+01	1.005075202237360088e+01	1.047024491892209141e+01	1.032907567560327422e+01	9.994961601588030931e+00	9.562466460150222503e+00	8.965390585273842916e+00	8.145429389724769820e+00	7.267091963933504317e+00	6.314070632379356951e+00
1.563197638553155144e+01	1.655426231089221289e+01	1.800266636233383366e+01	1.928081367357683718e+01	2.099733904511686333e+01	2.238113501036539077e+01	2.378892064346709390e+01	2.588872092308778861e+01	2.792444005907450943e+01	2.957112854522668499e+01	3.158274455902963496e+01	3.339128259983568370e+01	3.604384748723384746e+01	3.820326554994947799e+01	4.022497162570315510e+01	4.199465492643850695e+01	4.311930946535062503e+01	4.453259275364914060e+01	4.585616657225563841e+01	4.695460355285604948e+01	4.640674164224323306e+01	4.538244658391899833e+01	4.386295338246953435e+01	4.040293922025148277e+01	3.593152096334151935e+01	3.086149904710030967e+01	2.534936716669311707e+01	1.983282494038059696e+01	1.497162388348087347e+01	1.109033486075046504e+01	7.862743714475945112e+00	6.279732082081087796e+00	5.367327905822463663e+00	4.707512582998615969e+00	4.213619141147790792e+00	3.910544990693142875e+00	3.512790474057442935e+00	2.903695664150612199e+00	2.755186609726364200e+00	2.597031431547569991e+00	2.301485846512770994e+00	1.896426712977456353e+00	1.669734903639085610e+00	1.412025801059117125e+00	1.224570510467130724e+00	1.132976778849111632e+00	1.127318952556372267e+00	1.182740708766742754e+00	1.291087225770590763e+00	1.413290235123679128e+00
2.954518189173834841e+01	3.128834633549939426e+01	3.402589916293211303e+01	3.644165862058222416e+01	3.968597354744419903e+01	4.230141400653820227e+01	4.496219608352902242e+01	4.893091889039928333e+01	5.277852527553232420e+01	5.589084515387107643e+01	5.969289634837583236e+01	6.310360320659385991e+01	6.776457464409864428e+01	6.759978934989010213e+01	5.577027187999589586e+01	3.866073152583430073e+01	2.788453980872643712e+01	2.250794425962650891e+01	1.916587007542787191e+01	1.682518274099507494e+01	1.470149161693455930e+01	1.310394917839860796e+01	1.193116343222082065e+01	1.074670096658532259e+01	9.750662993023034630e+00	8.954922094439186964e+00	8.260492122054159836e+00	7.602220275135482375e+00	6.997245035138686120e+00	6.415112179650678925e+00	5.536411427877542479e+00	5.113653331954160386e+00	4.701888798422176663e+00	4.148465000283176884e+00	3.582524634701672817e+00	3.166013218069652524e+00	2.731229152063338717e+00	2.215697945275009850e+00	2.123395220234348013e+00	2.086352609348784082e+00	1.988127341211253674e+00	1.809044876956039438e+00	1.787628201193792732e+00	1.692138134942397842e+00	1.593594508283744604e+00	1.508696656523018431e+00	1.426241108197964236e+00	1.333958461244392213e+00	1.253009010967032211e+00	1.173802949429264553e+00
2.022673340607597225e+01	2.142010979536686577e+01	2.329424790114764576e+01	2.494808515630966284e+01	2.716915434286761766e+01	2.895969390019395462e+01	3.078127448548754330e+01	3.349827580473226618e+01	3.613236040400032323e+01	3.826306532517001813e+01	4.086596242820245806e+01	4.320304476461670617e+01	4.648981988812826671e+01	4.749611637395761932e+01	4.329252883670480401e+01	3.606888832921689669e+01	3.076816771003461426e+01	2.789771818928121405e+01	2.601183877904790265e+01	2.466801107348437583e+01	2.307094002137968403e+01	2.185732804955935293e+01	2.103376563538521893e+01	1.992905476011051036e+01	1.894235329374713572e+01	1.815763645883334476e+01	1.742443335038142394e+01	1.663099361452725944e+01	1.583016711269836208e+01	1.496803769116490734e+01	1.328810023163646648e+01	1.259357766847115201e+01	1.185250675728178926e+01	1.067826496803307279e+01	9.393868666995979666e+00	8.436871111063027229e+00	7.379220151764951829e+00	6.054946670132294706e+00	5.855047635777172133e+00	5.790597724585646588e+00	5.540277734371636953e+00	5.048690091498419186e+00	4.983211518143625618e+00	4.698910892279394957e+00	4.395984651477299110e+00	4.122315583493267432e+00	3.848474039185299400e+00	3.543525766779791031e+00	3.266081270109136625e+00	2.992015583453998762e+00
7.420405335031694527e+00	7.858208926348862811e+00	8.545757633276712895e+00	9.152486487862397269e+00	9.967310775626938124e+00	1.062419041194915437e+01	1.129245779956609574e+01	1.228922038499451830e+01	1.325556403628633362e+01	1.403723717386146319e+01	1.499213921147334894e+01	1.585070506303239490e+01	1.711309220488544014e+01	1.818078354451952805e+01	1.932688879223800882e+01	2.051504826937862092e+01	2.147817434837828543e+01	2.270357385588220112e+01	2.408417525190274944e+01	2.564510617137374027e+01	2.669915490974334560e+01	2.798435852018061354e+01	2.965595414809278196e+01	3.083134968888918692e+01	3.206196855275054958e+01	3.354386490137920163e+01	3.505797191232301202e+01	3.637092611374373519e+01	3.755264200548362652e+01	3.842609349068393954e+01	3.680914449839160341e+01	3.749138694580283016e+01	3.770199781530615013e+01	3.598040319190241831e+01	3.309252572092095335e+01	3.046596026016579728e+01	2.653260307057781375e+01	2.081001011308860527e+01	1.822996985289445249e+01	1.532107560736694118e+01	1.165167460664761734e+01	7.971870756108380363e+00	5.724743130443831873e+00	3.958773779226239409e+00	2.857236850181215537e+00	2.240093072168450217e+00	1.910883550612154647e+00	1.748245499461291486e+00	1.726487951217901218e+00	1.806537092409205680e+00
8.209269499396725678e+00	8.693616042025455570e+00	9.454258132894251432e+00	1.012548840340788558e+01	1.102693675708930243e+01	1.175364934484739088e+01	1.249296031708039756e+01	1.359568885025996821e+01	1.466476460883531452e+01	1.552953750964981339e+01	1.658595548735042868e+01	1.753464666021950791e+01	1.888471732856141827e+01	1.959083521099702807e+01	1.953876410893040827e+01	1.988620933513128364e+01	2.082201220719422707e+01	2.207888060481052150e+01	2.336134225706337375e+01	2.470472542004055683e+01	2.545256710178185244e+01	2.631013375236528162e+01	2.740075007100391602e+01	2.789105918759639380e+01	2.828642399230795590e+01	2.874615645611331871e+01	2.907240978501818773e+01	2.909319574928969487e+01	2.891632875387073298e+01	2.847737096199842455e+01	2.631208781087685367e+01	2.598245019870882544e+01	2.554588121519674360e+01	2.412719077284507208e+01	2.232915313523632861e+01	2.115508666351187372e+01	1.954426418244029051e+01	1.693115509364877624e+01	1.724325202605768936e+01	1.788205157041710791e+01	1.782792122973686588e+01	1.679274326470655865e+01	1.696800767254613973e+01	1.620073540189436301e+01	1.516663367619826630e+01	1.406447332070249878e+01	1.284487641387093149e+01	1.147419067124754122e+01	1.021615619320821722e+01	9.048669575557571676e+00
1.338159144291075542e+01	1.417110475474931874e+01	1.541099603801582774e+01	1.650514080263684491e+01	1.797455456432851406e+01	1.915913876472706434e+01	2.036425907176660033e+01	2.216177134792390646e+01	2.390442762493204398e+01	2.531405824437366903e+01	2.703608129389144565e+01	2.858425725549573571e+01	3.085479056659989539e+01	3.270196213131065832e+01	3.443393027472123435e+01	3.598011328966557443e+01	3.703981949530987094e+01	3.844616774436868667e+01	3.992342861364306827e+01	4.142773172613749466e+01	4.178485347213379697e+01	4.211228816940997177e+01	4.250874491413051004e+01	4.160582802409524561e+01	4.015679853430785329e+01	3.833533621583848827e+01	3.584154416222348516e+01	3.252859574448896041e+01	2.867772772558270944e+01	2.443867834071590295e+01	1.903204137460957313e+01	1.543020340416450331e+01	1.216139133442148434e+01	9.034220841287689652e+00	6.501169980250010916e+00	4.779035970642950382e+00	3.451194626979048774e+00	2.372018303634233494e+00	1.951361818765589673e+00	1.660205549881264897e+00	1.368514025786693455e+00	1.061478218697589293e+00	8.664745362693614394e-01	6.435051481540763341e-01	4.401637650825631076e-01	2.706206719818640694e-01	1.427077186184629864e-01	6.741538175840640357e-02	5.433983125387994995e-02	1.050038806661729857e-01
7.136755543062935914e+00	7.557823809018022310e+00	8.219090522054276704e+00	8.802626773862291643e+00	9.586303876361311538e+00	1.021807386384646676e+01	1.086079629846977745e+01	1.181945698956309521e+01	1.274886152994607258e+01	1.350065470640721976e+01	1.441905499620000874e+01	1.524480153077987232e+01	1.645892915425869063e+01	1.748575863252045437e+01	1.858787093111973832e+01	1.973038953870673851e+01	2.065665599130122132e+01	2.183542641385543703e+01	2.316382629570677310e+01	2.466621955412182032e+01	2.568190228286902865e+01	2.692116352369283661e+01	2.853408956648358341e+01	2.967251813388909554e+01	3.086843102679238271e+01	3.231302343564306057e+01	3.379920256073784657e+01	3.510759700144257067e+01	3.631394319265529447e+01	3.725968581436974603e+01	3.583871075155075658e+01	3.673187758677023851e+01	3.729343003237112697e+01	3.611728449172530020e+01	3.397418069902232673e+01	3.236019315250417350e+01	2.962979286080852148e+01	2.492887686397626013e+01	2.390949455278402880e+01	2.225418591790584344e+01	1.848481589701001226e+01	1.297641354491921817e+01	8.313108219707643798e+00	3.983909260934637597e+00	1.347330562047736935e+00	4.758647268151361964e-01	8.365316870370584912e-01	1.764585271946756517e+00	2.772999021500428096e+00	3.565628208069978378e+00
1.544833093487616082e+01	1.635978178665311589e+01	1.779116989537591920e+01	1.905430145088924831e+01	2.075066097342571325e+01	2.211820001585234508e+01	2.350944689399172560e+01	2.558457858666431761e+01	2.759638196504522512e+01	2.922372505035579948e+01	3.121170870664442276e+01	3.299703065221943632e+01	3.552866059861269576e+01	3.661801140820860923e+01	3.501841490815562707e+01	3.274971200477945388e+01	3.217125607479312777e+01	3.303119576632092702e+01	3.421757049957096797e+01	3.550861980516660310e+01	3.587708695700039385e+01	3.629807571129823174e+01	3.689329062493889211e+01	3.651379244876638808e+01	3.583721943686809652e+01	3.503548261754198734e+01	3.382607997611994222e+01	3.199551835619135431e+01	2.967403162796474803e+01	2.682310055932706305e+01	2.228338165318676900e+01	1.929594981947536780e+01	1.615816204249705379e+01	1.257822059420847083e+01	9.259475591635897729e+00	6.722730836577951230e+00	4.583734935820999112e+00	2.827739977756482670e+00	1.992266092000346323e+00	1.412710451784601418e+00	9.876101427941511579e-01	7.102934749285849669e-01	6.315050016255502330e-01	6.128629623603545351e-01	6.378621013841491161e-01	6.760326650734787002e-01	6.963090248424581574e-01	6.766755614878332548e-01	6.237019006017826550e-01	5.392280684024112203e-01
2.030486952551595792e+01	2.150285594244791909e+01	2.338423386673723670e+01	2.504445991551754958e+01	2.727410911960780382e+01	2.907156555322376690e+01	3.090018292667906508e+01	3.362768005537247262e+01	3.627194015578209019e+01	3.841087601621732972e+01	4.102382785987223457e+01	4.337247500558859770e+01	4.679194024407708241e+01	4.925887077704778960e+01	5.045419950746207860e+01	5.026610754236624956e+01	4.904840052499913128e+01	4.795039116684061042e+01	4.636058114617226522e+01	4.411129526732131723e+01	4.004924854090315023e+01	3.557141292686948475e+01	3.091897503902330868e+01	2.544134540080819207e+01	2.017343603987398026e+01	1.551699279766289585e+01	1.155362238945428111e+01	8.377814350497573059e+00	6.079244245989213979e+00	4.575211604396947074e+00	3.533351798578677982e+00	3.262198498585005879e+00	3.293010597765055891e+00	3.359452643065844235e+00	3.399836600156124877e+00	3.484281863682744174e+00	3.408147597350603686e+00	3.049159623407446507e+00	3.128009838932934272e+00	3.190899383737980433e+00	3.060543893600365717e+00	2.716405001788942286e+00	2.536170081180964431e+00	2.196571448875436872e+00	1.833929746768808045e+00	1.495266550121037374e+00	1.190956891846085108e+00	9.323339127417294980e-01	7.487019882521303016e-01	6.364999108916326032e-01
8.460471659670586675e+00	8.959639118805768021e+00	9.743556719929829413e+00	1.043532651518518151e+01	1.136435902526891084e+01	1.211330888663051120e+01	1.287524264075083913e+01	1.401171446738066173e+01	1.511350375059669382e+01	1.600473854559619014e+01	1.709348252407508539e+01	1.807238833344982609e+01	1.951175465313455248e+01	2.072960243959378701e+01	2.203845322061534873e+01	2.339662600257750213e+01	2.449800536263981243e+01	2.589780298019953264e+01	2.747312199250221099e+01	2.925041491570353713e+01	3.044111175730355612e+01	3.187717610719094097e+01	3.371478617135105083e+01	3.491454642547818565e+01	3.605435106442389070e+01	3.730928109215138733e+01	3.844318108429506964e+01	3.929455450078475565e+01	4.004738250387350718e+01	4.053281544375244039e+01	3.840162794171163796e+01	3.855734786632759636e+01	3.794792322045013577e+01	3.500349742443655998e+01	3.049662807134801668e+01	2.579465117749333558e+01	1.978370118856961213e+01	1.299545794464684612e+01	9.111545753417608751e+00	6.023640650943841379e+00	3.741763591244509524e+00	2.308799582304723597e+00	1.691214019582901740e+00	1.334882762600824169e+00	1.253164714177022132e+00	1.478391584310599471e+00	2.003965030270635328e+00	2.714535299273518110e+00	3.462645795183601383e+00	4.027459241251984068e+00
2.921481213301004232e+01	3.093848477540667830e+01	3.364542670085142362e+01	3.603417350134158426e+01	3.924221098900705584e+01	4.182840598816085986e+01	4.445943560209269663e+01	4.838378075033261183e+01	5.218836378235872075e+01	5.526588217018460369e+01	5.902541894944080525e+01	6.240167368547536597e+01	6.717664132462681437e+01	6.891685299350372418e+01	6.352137869962350436e+01	5.260957011964558916e+01	4.213467811161500975e+01	3.354550205496713033e+01	2.559595203065132907e+01	1.831883367705422572e+01	1.174691792452661332e+01	6.813785587612918526e+00	3.570417056048863280e+00	1.813712002529993095e+00	1.372782194951765788e+00	1.876282340157154893e+00	2.940209669317881858e+00	4.204680767151603327e+00	5.392455379370408863e+00	6.275955657865578630e+00	6.357319488572852784e+00	6.430833415620036853e+00	6.066669295813413854e+00	5.142124003054777681e+00	3.974997435952868585e+00	2.901260691043497708e+00	1.876779922552494817e+00	1.013394410260024303e+00	5.646329954295820075e-01	3.101203208496280395e-01	2.616873850484798258e-01	4.078063108292265260e-01	7.540885814189881575e-01	1.173988437749815317e+00	1.591427168363083400e+00	1.937826430044549131e+00	2.137098125744822497e+00	2.129859809898454692e+00	1.946667070728233639e+00	1.607870118404998383e+00
2.004494999673453748e+01	2.122760117279807801e+01	2.308489586607097621e+01	2.472386961516389547e+01	2.692497742085970103e+01	2.869942488962398386e+01	3.050463441180337298e+01	3.319721726697475361e+01	3.580762859832874057e+01	3.791918426800589970e+01	4.049868863415808562e+01	4.281291181977708504e+01	4.598871457882410851e+01	4.608148615590596364e+01	3.909170947337857882e+01	2.960969388312964057e+01	2.462634700912736463e+01	2.305477800474721306e+01	2.256330589794586317e+01	2.251370627871251529e+01	2.210010338153482579e+01	2.187395231304644128e+01	2.186440138907369857e+01	2.137908471578149161e+01	2.082563925300622998e+01	2.030898316739097709e+01	1.967364079298896229e+01	1.880185963580790798e+01	1.776655339177905191e+01	1.652762029287712409e+01	1.430032485932981423e+01	1.308020300964611415e+01	1.176198723311943439e+01	1.002213040313460546e+01	8.256254897141346305e+00	6.880790511608637416e+00	5.543171349681712101e+00	4.170989252143644244e+00	3.700635381861355544e+00	3.384726520872062938e+00	3.048719959601675633e+00	2.693047459484268824e+00	2.680890397527444957e+00	2.668571853664243321e+00	2.755639655899652318e+00	2.960120074075236474e+00	3.249370037499453190e+00	3.571007192118165641e+00	3.951164647471672176e+00	4.341028128867479907e+00
3.417290782968910889e+01	3.618910790207027617e+01	3.935544956798239014e+01	4.214959467047237496e+01	4.590207368286730372e+01	4.892717625526512393e+01	5.200472240153951731e+01	5.659507487179075014e+01	6.104534019240605858e+01	6.464514948546433004e+01	6.904272412997831054e+01	7.298779275549142653e+01	7.837092497455678597e+01	7.788701853305643397e+01	6.180334542075841853e+01	3.559864817810290560e+01	1.614566389414516578e+01	6.002497539153109685e+00	1.681928717619743940e+00	7.859805220640296852e-01	1.607494287373018027e+00	3.064077921299359630e+00	4.578994890314934452e+00	5.711036903088094085e+00	6.409711423185227908e+00	6.715559765036411832e+00	6.646852462260892658e+00	6.262763278440397485e+00	5.706908413439245820e+00	5.085604527513811313e+00	4.265447932661471597e+00	3.904526872134330251e+00	3.686249538988025876e+00	3.477459714821565129e+00	3.316826723720745385e+00	3.289031344556868408e+00	3.176014825866535940e+00	2.833308470940454349e+00	2.899904103981994830e+00	2.930318223363279628e+00	2.746052532155039749e+00	2.333920924195420188e+00	2.030778008661898060e+00	1.581421452973751141e+00	1.132909164584650297e+00	7.481167477619725670e-01	4.570746950187847268e-01	2.797371179911353756e-01	2.214729270532902472e-01	2.575178770486773461e-01
7.779156156233965724e+00	8.238126030364396613e+00	8.958915328889375473e+00	9.594977415960638467e+00	1.044919562753026554e+01	1.113783311242298169e+01	1.183840890682714075e+01	1.288336150074175102e+01	1.389642451072248619e+01	1.471588882915036045e+01	1.571695706357608380e+01	1.661702765992216868e+01	1.794025211332893832e+01	1.905706870001869291e+01	2.024832117877802062e+01	2.147714379857081468e+01	2.247050368148692101e+01	2.373850192164199413e+01	2.516715271287686306e+01	2.678136899038016594e+01	2.786266364910064652e+01	2.918076004570727378e+01	3.089551053289538629e+01	3.208545227198880667e+01	3.332322575513878604e+01	3.480906793038094094e+01	3.631042607090417818e+01	3.757961324813996384e+01	3.868114173089103502e+01	3.942117720000320702e+01	3.755687297260751478e+01	3.796210533544584109e+01	3.775242478227739440e+01	3.541905749880539389e+01	3.169378006776281964e+01	2.786036633368386006e+01	2.239346824202573316e+01	1.525786976434449649e+01	1.045478712211434846e+01	5.747319531253813452e+00	2.141383796410098572e+00	7.292949789142297856e-01	1.346698065240123254e+00	3.008768904926311549e+00	4.874332573310272920e+00	6.454718113613683528e+00	7.471355559989200756e+00	7.766155876542471859e+00	7.472628303663163329e+00	6.625910653442383946e+00
1.112623956103649192e+01	1.178268721015350806e+01	1.281360550609151261e+01	1.372334160269582881e+01	1.494509834191586073e+01	1.593003108702934867e+01	1.693203875504070055e+01	1.842659583248198274e+01	1.987554241654531140e+01	2.104759194678176115e+01	2.247938284606800607e+01	2.376672624503493836e+01	2.565956540757741067e+01	2.726046671672622068e+01	2.897865535224349998e+01	3.075852310247377730e+01	3.219796131632261194e+01	3.402510980288407438e+01	3.607463533423807434e+01	3.837461133382171141e+01	3.987907032769798832e+01	4.165591515764463537e+01	4.385172867560677901e+01	4.497660118057268619e+01	4.542587923909118786e+01	4.449385941076202755e+01	4.015070771071904687e+01	3.128062743020761260e+01	2.167572026563892251e+01	1.755740853656051925e+01	1.847876691204357158e+01	2.224021946453823873e+01	2.463132801944253103e+01	2.398615457332950740e+01	2.110814660927831454e+01	1.747476368362649879e+01	1.275355118594669790e+01	7.660204122168946306e+00	4.526868389615668953e+00	2.109252894928683286e+00	6.741523123140104046e-01	3.165033074926007495e-01	7.005994560368543622e-01	1.301707926354226608e+00	1.742700945536235224e+00	1.844117404834955343e+00	1.583660237548805805e+00	1.082461122313689961e+00	5.740433088554438568e-01	2.553194001622152709e-01
1.359959792230994857e+01	1.440197360693032635e+01	1.566206460520501409e+01	1.677403465234984381e+01	1.826738739935082734e+01	1.947127027824981838e+01	2.069602382820450970e+01	2.252282031354376812e+01	2.429386711206605654e+01	2.572646275849344732e+01	2.747654026606879185e+01	2.904914938232618482e+01	3.131828792172911236e+01	3.271408907756383400e+01	3.257043675191235366e+01	3.128921502725119197e+01	3.004887784348399649e+01	2.960895183332112524e+01	2.947508296797826688e+01	2.953630667834254808e+01	2.897412047258264423e+01	2.862425425824633507e+01	2.858500222824314818e+01	2.798759686206252439e+01	2.738679079891612744e+01	2.693442297964825372e+01	2.643418562352695034e+01	2.572648643953863257e+01	2.489760623188139377e+01	2.386961190606445626e+01	2.142804011354576943e+01	2.048146984872890641e+01	1.939023160152394709e+01	1.752714045466850479e+01	1.543021768123495896e+01	1.383259282449413519e+01	1.204475460061917502e+01	9.813477583871096144e+00	9.397518641661292804e+00	9.179158768765784515e+00	8.649926806638013943e+00	7.741777392469333385e+00	7.483491592101476186e+00	6.890444581411211189e+00	6.275559929819148230e+00	5.711426746390240616e+00	5.158604591421164010e+00	4.580699606365756793e+00	4.058625799363164255e+00	3.562757709038295140e+00
8.174022113166801162e+00	8.656289061544370611e+00	9.413665253350947282e+00	1.008201352412078755e+01	1.097959141182579934e+01	1.170318378051193164e+01	1.243932044114702684e+01	1.353731429013592269e+01	1.460179985634709965e+01	1.546285976120744543e+01	1.651474170326957491e+01	1.746049888931814920e+01	1.885085459162225874e+01	2.002376833234298559e+01	2.127178498443809929e+01	2.255191984532691052e+01	2.357450468432678647e+01	2.487216215702826361e+01	2.632119572869808977e+01	2.794329535702743428e+01	2.898705648453775297e+01	3.025563129907491344e+01	3.191373467943451558e+01	3.301211988025794852e+01	3.414814127039339553e+01	3.552888205278262745e+01	3.691666092495059104e+01	3.806083375909835098e+01	3.902925275624709656e+01	3.963085417379810593e+01	3.762970567461098170e+01	3.793638287017957822e+01	3.769587058754507325e+01	3.547730826178436558e+01	3.211098027038212877e+01	2.902879642945628902e+01	2.476478556701237110e+01	1.895805652912374839e+01	1.608579558273157772e+01	1.286227074351207023e+01	8.949244933693780268e+00	5.179551254678168348e+00	2.719325352471658075e+00	1.062744876092351909e+00	2.947424866078274253e-01	1.360596296911863179e-01	3.038880753867508888e-01	5.957802058791741295e-01	9.117659690977852893e-01	1.213196136434474992e+00
6.323405244575189599e+00	6.696485878372805622e+00	7.282390408245755786e+00	7.799423137308366449e+00	8.493787385893654118e+00	9.053556825679496711e+00	9.623030501690951866e+00	1.047243609016174304e+01	1.129591974593895287e+01	1.196203376458305634e+01	1.277576728445029985e+01	1.350740731271711148e+01	1.458320781159709512e+01	1.549356836641302415e+01	1.647243973055755362e+01	1.748890751585215853e+01	1.831423180268184225e+01	1.936404350404376729e+01	2.054776238714754300e+01	2.188760737556888714e+01	2.279782239171264280e+01	2.390938630105121732e+01	2.535691425746692573e+01	2.638814729336753828e+01	2.747739282996233001e+01	2.879761539511978441e+01	3.016838728478528608e+01	3.139886775565474153e+01	3.256319476171379534e+01	3.352826347986032829e+01	3.240191071331118167e+01	3.342383730005265363e+01	3.423854641570349600e+01	3.357592032392274461e+01	3.214882828559785111e+01	3.140461143775981157e+01	2.978443794964614355e+01	2.617574320071170035e+01	2.582965624039966812e+01	2.256486920996643875e+01	1.542932067649915773e+01	1.132501798671933280e+01	1.312997315371536544e+01	1.387553182113113692e+01	1.153494911897169928e+01	7.140224587495409558e+00	3.032565879182826940e+00	1.531774996450056658e+00	2.756805295823933744e+00	4.870436447946568492e+00
6.596195024859310863e+00	6.985370243802995205e+00	7.596550517011960935e+00	8.135887880856866872e+00	8.860206792077645943e+00	9.444124515356774552e+00	1.003816511266273359e+01	1.092421380004765119e+01	1.178322229044141878e+01	1.247807226538786907e+01	1.332691000382593494e+01	1.409009440345857023e+01	1.521138918868583723e+01	1.614919840956234509e+01	1.712081474226672739e+01	1.809727016001324529e+01	1.887131088608740015e+01	1.987268377009510090e+01	2.099838031811859906e+01	2.226394908077629253e+01	2.306931445989009433e+01	2.405116245739896996e+01	2.533417029327054593e+01	2.615736432399954126e+01	2.698780410133812779e+01	2.798126164826865292e+01	2.894327311277374193e+01	2.967450113996125083e+01	3.023046426136782472e+01	3.047140178487573792e+01	2.870913549743795912e+01	2.872842373381235603e+01	2.837873111748055166e+01	2.664911030913515333e+01	2.423843289172846482e+01	2.229749477311592187e+01	1.976497127159603906e+01	1.624567037541190828e+01	1.554333406748626878e+01	1.502461923495392071e+01	1.389563324102831920e+01	1.213833915027063171e+01	1.143948902729128925e+01	1.032108739659956420e+01	9.324348189295852407e+00	8.581717216636429058e+00	8.034185775477524771e+00	7.597912207977784327e+00	7.359666514422574579e+00	7.223417992426915291e+00
1.290429507386367369e+01	1.366564792073343426e+01	1.486131459812694366e+01	1.591643326293065108e+01	1.733343578070747171e+01	1.847576807556154321e+01	1.963790399249554497e+01	2.137130236363731584e+01	2.305180134664483305e+01	2.441115307517688393e+01	2.607175495128206677e+01	2.756316392410096583e+01	2.967955028603516610e+01	3.057224067854446403e+01	2.893092429094181739e+01	2.603091196098672810e+01	2.423267160464681069e+01	2.378219881397751578e+01	2.380913563558969059e+01	2.406700803885231821e+01	2.382144546453817924e+01	2.371544630791360930e+01	2.381107255470605111e+01	2.336776083557128558e+01	2.283425714451491828e+01	2.232945804896530717e+01	2.168516165410004959e+01	2.077323349504214889e+01	1.967661409810255080e+01	1.835515092172065366e+01	1.593960538464421717e+01	1.465778845330263103e+01	1.328992471678048837e+01	1.147099439617687722e+01	9.638988828178502999e+00	8.274427952078291071e+00	6.955305360483563959e+00	5.547114530544383193e+00	5.305380537860402868e+00	5.309804739332636636e+00	5.278231741775186947e+00	5.133206002811344426e+00	5.540194803303835513e+00	5.825006842159042186e+00	6.160257358209769052e+00	6.582792163286164566e+00	7.024709960687755661e+00	7.387562144128838604e+00	7.748427806656255967e+00	8.030840425166152485e+00
6.197169346691461023e+00	6.562802068016462265e+00	7.137010022778064844e+00	7.643721083647025516e+00	8.324223545585994088e+00	8.872818152333916686e+00	9.430923266940244076e+00	1.026337193536861569e+01	1.107041615785649213e+01	1.172323235705298217e+01	1.252072108855000465e+01	1.323775276707557857e+01	1.429195623031177931e+01	1.518258612839639632e+01	1.613540588709290446e+01	1.712059992838280920e+01	1.791825304679026587e+01	1.893536805583359595e+01	2.008222792162054660e+01	2.137979605718991394e+01	2.225549241021350255e+01	2.332511029799969648e+01	2.471876759124578271e+01	2.570199383675256399e+01	2.673615539085345816e+01	2.798755979752065670e+01	2.927798567225554294e+01	3.041918353225072380e+01	3.147942798251701291e+01	3.232529558529164859e+01	3.113313941479626834e+01	3.197539536720049114e+01	3.257101945642188667e+01	3.170824691748193658e+01	3.007497944801425049e+01	2.903086015238534401e+01	2.716426928547921804e+01	2.368243619484194440e+01	2.408402457955945053e+01	2.467065939367989458e+01	2.390299788833048567e+01	2.134450295304831258e+01	1.969889975981954677e+01	1.627421897245597648e+01	1.221754327216956426e+01	8.182926872832275933e+00	4.674280343133859539e+00	2.144971496973285152e+00	8.158965844850140092e-01	5.242486192482123109e-01
7.600403721634878984e+00	8.048827209915645042e+00	8.753053935411276854e+00	9.374500343823221726e+00	1.020909000161011271e+01	1.088190371018203706e+01	1.156638140520936453e+01	1.258732267752925971e+01	1.357710713700921801e+01	1.437774148994414958e+01	1.535580679511781277e+01	1.623518821247958854e+01	1.752765253413648239e+01	1.861414768020916100e+01	1.975786756848399506e+01	2.092185866778593351e+01	2.184998728530252876e+01	2.303838552732108269e+01	2.437143229439140413e+01	2.586899159037991680e+01	2.683434241942989829e+01	2.800780200776177509e+01	2.953615222696657128e+01	3.053324536524554489e+01	3.154391920402374083e+01	3.275147340072431490e+01	3.392961877611414678e+01	3.484450142817379970e+01	3.555931707291837540e+01	3.590550084546253373e+01	3.388259185858809985e+01	3.394283759766781827e+01	3.353259267281615053e+01	3.143171099911177890e+01	2.844220226207756141e+01	2.588859239192383299e+01	2.250882986805579122e+01	1.790451979380425485e+01	1.624878423753854406e+01	1.447048312288020178e+01	1.183274955149546948e+01	8.633738270943323911e+00	6.291436035660326276e+00	3.958096118138420660e+00	2.179712296407824823e+00	1.052975575101456895e+00	5.163151859430488155e-01	4.492659690548859164e-01	7.026621591383486187e-01	1.120325637228440252e+00
7.970486314119830773e+00	8.440744659225597246e+00	9.179261938462042636e+00	9.830968120741118810e+00	1.070619602822199568e+01	1.141177071247984642e+01	1.212957733175270825e+01	1.320023077814560963e+01	1.423821030885881811e+01	1.507782954309988810e+01	1.610351928423748546e+01	1.702572448538451511e+01	1.838134924602596953e+01	1.952371648215902766e+01	2.073583238584889799e+01	2.197905969119381808e+01	2.297757193441806933e+01	2.425270955796484884e+01	2.568532259513112948e+01	2.729805086675980164e+01	2.835611299506647143e+01	2.964082617268032394e+01	3.130843798335431316e+01	3.241868691747156817e+01	3.354553947159826066e+01	3.487943625580192730e+01	3.617173094209474016e+01	3.715965300042224584e+01	3.789037241719852744e+01	3.815596436280792858e+01	3.580517860310796863e+01	3.551211798102943362e+01	3.450740594078876455e+01	3.151213303954023104e+01	2.740396162080207176e+01	2.352329321271110985e+01	1.880874576601928538e+01	1.332635882186227505e+01	1.036657429196726810e+01	7.579113753842597667e+00	4.871908673705442894e+00	2.715377345188871416e+00	1.575800924364465727e+00	1.026295185189195047e+00	9.981512051893004500e-01	1.295597341526006696e+00	1.733417095787048945e+00	2.157228154763493055e+00	2.506546555710084778e+00	2.720698391822618856e+00
7.782156987784660807e+00	8.241303910845779512e+00	8.962371255886985466e+00	9.598678705712348602e+00	1.045322643437984311e+01	1.114212956313548730e+01	1.184297560663933169e+01	1.288833129398075528e+01	1.390178509589087064e+01	1.472156552500376669e+01	1.572301993106261797e+01	1.662336851970395557e+01	1.794355530678974020e+01	1.901344617629829870e+01	1.999457593359847607e+01	2.082574716295380313e+01	2.135048072971378019e+01	2.210480885653407768e+01	2.300440549107649346e+01	2.410568942093579636e+01	2.478754795112820375e+01	2.574062890971010376e+01	2.707855340331879646e+01	2.796482563604044458e+01	2.887638568291810515e+01	2.996080752036414552e+01	3.099342137665244223e+01	3.174492212566865490e+01	3.225906257543631739e+01	3.237116790181317327e+01	3.028683535083681377e+01	3.000288074568159047e+01	2.923197122084016186e+01	2.696412214363855853e+01	2.399460816719776091e+01	2.153238350203243812e+01	1.861099810193242732e+01	1.497359566313814483e+01	1.415967487786671342e+01	1.374300971789225478e+01	1.301896247311248267e+01	1.188141176071802185e+01	1.186421671174309189e+01	1.137899564631355709e+01	1.081183789305173981e+01	1.020393507202108374e+01	9.428274106315155834e+00	8.386916193827259391e+00	7.236191633701399617e+00	5.966713180907857961e+00
1.288360737791819233e+01	1.364373965162893576e+01	1.483748947974609678e+01	1.589091661672911471e+01	1.730564744767035634e+01	1.844614839698797581e+01	1.960642121993976161e+01	2.133704066993555060e+01	2.301484553816980494e+01	2.437201800351202507e+01	2.602995748256289943e+01	2.752060820066754587e+01	2.971107040362930007e+01	3.154660926520004338e+01	3.345234901101348157e+01	3.533861564244570985e+01	3.674549688699661942e+01	3.845034258821669937e+01	4.014202981178158325e+01	4.164634605406499190e+01	4.152840093364844165e+01	4.051859212166814928e+01	3.823216434949674181e+01	3.333049739691200841e+01	2.739450102926259945e+01	2.224415439892544555e+01	1.919212841723113527e+01	1.840112164898302538e+01	1.907472518736328126e+01	2.005292382818250729e+01	1.945104842150052704e+01	1.948122272444680192e+01	1.861852882189738878e+01	1.628999552356658498e+01	1.323040855480642186e+01	1.034326912084158856e+01	7.343439740123162807e+00	4.497510007070023796e+00	2.934985305802725097e+00	1.745404288517228730e+00	9.124596737414755188e-01	4.963153807686112029e-01	4.721203579198329225e-01	6.357546871850857650e-01	8.598082030596355674e-01	1.035502880231908618e+00	1.086847233874202345e+00	9.845137138302970659e-01	7.730181690534192462e-01	5.071316711458530024e-01
7.064609372458202863e+00	7.481421017492404957e+00	8.136002919649810039e+00	8.713640145531694969e+00	9.489394978367034383e+00	1.011477834030153744e+01	1.075100342999829017e+01	1.169997292495152585e+01	1.261998202252765999e+01	1.336417524710013893e+01	1.427329133784530057e+01	1.509068332648471333e+01	1.629218515862863370e+01	1.730403133707894625e+01	1.837525139234516303e+01	1.947082145874857062e+01	2.034700492450811282e+01	2.146458184930653701e+01	2.271581248318696566e+01	2.411762952364957968e+01	2.501713772919842782e+01	2.609908169230728703e+01	2.749107008870639746e+01	2.835428942917294393e+01	2.917576986283130935e+01	3.009236217140884762e+01	3.084558949951991025e+01	3.115597548908033687e+01	3.099656593565722318e+01	3.012503661219081863e+01	2.688247129108076550e+01	2.489455989035832673e+01	2.216608588084504561e+01	1.834521341904505221e+01	1.462999732399215169e+01	1.213526540938757847e+01	1.035471340207668156e+01	8.900541477738597607e+00	9.549024542075683186e+00	1.079102189804976675e+01	1.186901801986140370e+01	1.234423094701014101e+01	1.372462623334925524e+01	1.435793653898836375e+01	1.466826806372392689e+01	1.477950196247584991e+01	1.457817935755390160e+01	1.393097035150544194e+01	1.306962765634672152e+01	1.192896273068845403e+01
1.151034040861072150e+01	1.218944999099196380e+01	1.325595772297232777e+01	1.419709979496102115e+01	1.546103410877753603e+01	1.647996877341885380e+01	1.751656782268239709e+01	1.906272010774474168e+01	2.056168733067489995e+01	2.177419843964092294e+01	2.325541774314962140e+01	2.458705302242638524e+01	2.653775980060590456e+01	2.809728155604849320e+01	2.946957483037628478e+01	3.062087012109184059e+01	3.138871723839183403e+01	3.249567373079255361e+01	3.370491559777784829e+01	3.499235441426549897e+01	3.538793434935757176e+01	3.586256001189667586e+01	3.653759150355053009e+01	3.627025344806223472e+01	3.572146107535260029e+01	3.505348663215452376e+01	3.397473594252222284e+01	3.225970671216802543e+01	3.002953404450369490e+01	2.723912965695689792e+01	2.270454099278504145e+01	1.972747762188111764e+01	1.658376250421266818e+01	1.297553117660599753e+01	9.623776031526038111e+00	7.069819968637164997e+00	4.913159440964650848e+00	3.127847024378158647e+00	2.321701392356332327e+00	1.791362198546709639e+00	1.419903398092769997e+00	1.193769925780069574e+00	1.232601338760284104e+00	1.340712346156615720e+00	1.520749292117240525e+00	1.749087964958215169e+00	1.982828220039530409e+00	2.173659542048491655e+00	2.330432444853693497e+00	2.424213218031680217e+00
7.029488478945557617e+00	7.444227992793406301e+00	8.095555716259692502e+00	8.670321285064790828e+00	9.442219541911349268e+00	1.006449388234146802e+01	1.069755605213037164e+01	1.164180785431081766e+01	1.255724323240111495e+01	1.329773678589271313e+01	1.420233331276335065e+01	1.501563939907418721e+01	1.621006323616789047e+01	1.720275082530925559e+01	1.821074366333430561e+01	1.920743171655957582e+01	1.999186822948766817e+01	2.102121038210344750e+01	2.218266552379847312e+01	2.349137890619169156e+01	2.431464345173412056e+01	2.532513444502475508e+01	2.665478603859595808e+01	2.750478692766035138e+01	2.836953022586041939e+01	2.941636558549773994e+01	3.044590757743731757e+01	3.125493703193828310e+01	3.190950735147903217e+01	3.227077920307679193e+01	3.055085068266810566e+01	3.077642225509392659e+01	3.067760101091063873e+01	2.915264422106266551e+01	2.692439848262641533e+01	2.524859803874142017e+01	2.291148688560621594e+01	1.935971760252587259e+01	1.911030229153876547e+01	1.909707983075231752e+01	1.824327778426756552e+01	1.637070820169922669e+01	1.565942406332393411e+01	1.404976908564421301e+01	1.224651491450238971e+01	1.044637203508448309e+01	8.631028198591721434e+00	6.814307503214864781e+00	5.189830687442629653e+00	3.758042880798334373e+00
2.762319687653703326e+01	2.925296428817903305e+01	3.181243273177118525e+01	3.407104123685826380e+01	3.710430568865897527e+01	3.954960546664465681e+01	4.203729728142512556e+01	4.574784514145489567e+01	4.934515549376214238e+01	5.225501149184450611e+01	5.580973006224296284e+01	5.899906837904705981e+01	6.337908765948866829e+01	6.347283679589967420e+01	5.319078941961766560e+01	3.783819466255916097e+01	2.766086243603309569e+01	2.218464905563683942e+01	1.850840002341190527e+01	1.573308067973257707e+01	1.316328535277551737e+01	1.111168194866839798e+01	9.478795839147313274e+00	7.916793021957441390e+00	6.598181893634608386e+00	5.523714762869203376e+00	4.622808630068429459e+00	3.859854497406130402e+00	3.245619855704791945e+00	2.762622442736319961e+00	2.273496861304480809e+00	2.076618881628653046e+00	1.969339703722008172e+00	1.867718060778215561e+00	1.794572661867802843e+00	1.807472916236358307e+00	1.800536443876644910e+00	1.693070962064509022e+00	1.874458826542724887e+00	2.110133214072982710e+00	2.277065444919288861e+00	2.313832283939067480e+00	2.513941825379419015e+00	2.572844289030825848e+00	2.573244564320652739e+00	2.538461991573986776e+00	2.450303530794711637e+00	2.289630088379608353e+00	2.098472653833966195e+00	1.868914971312951145e+00
1.050488473780815823e+01	1.112467247943907900e+01	1.209801821889730000e+01	1.295694928758640074e+01	1.411047592637028636e+01	1.504040421931692073e+01	1.598645387078412128e+01	1.739754606832920913e+01	1.876557493138994914e+01	1.987217030483966340e+01	2.122400157043342617e+01	2.243932790991584270e+01	2.422031611947710772e+01	2.565321355032306627e+01	2.695225433639889800e+01	2.810309009463253105e+01	2.893937303345257916e+01	3.011651770957874064e+01	3.141717073146604022e+01	3.281815025058658364e+01	3.340051471639452529e+01	3.406181699965438270e+01	3.490603879877165383e+01	3.482008589500911455e+01	3.440646583949177995e+01	3.379827879744296837e+01	3.270046489107181742e+01	3.090500664265008979e+01	2.857541908839846556e+01	2.575698100110199462e+01	2.144585423339030328e+01	1.885299438502332237e+01	1.640338817334779620e+01	1.373618661157550136e+01	1.137692906325610664e+01	9.778923188837312708e+00	8.307558534525593785e+00	6.678755784288370023e+00	6.326430146849469693e+00	6.067523504568360870e+00	5.517083871116318150e+00	4.634352021728537885e+00	4.043798609171120439e+00	3.189408736478239526e+00	2.320091554514307486e+00	1.535186768246378453e+00	8.905438034847508177e-01	4.474112673607766322e-01	2.553199100840822799e-01	3.127078325706296180e-01
1.458716662943166043e+01	1.544780882472486461e+01	1.679940447226424638e+01	1.799212299653981617e+01	1.959391927621414808e+01	2.088522511166172180e+01	2.219891719397458729e+01	2.415837106032666171e+01	2.605802683736878222e+01	2.759465398814396409e+01	2.947181858811024568e+01	3.115309795580908059e+01	3.335827814234290400e+01	3.247288425569102799e+01	2.560742102841700785e+01	1.975088987084070524e+01	1.941656396959744058e+01	2.091500085384109653e+01	2.235063415398413866e+01	2.361518297289411095e+01	2.410202521477759774e+01	2.451012014039478615e+01	2.496318246387605200e+01	2.471620597359110150e+01	2.425867887776437115e+01	2.373914638987566050e+01	2.299982227813438840e+01	2.192818777039451206e+01	2.064006675738362162e+01	1.912447234561789244e+01	1.651338791559461683e+01	1.514427580062327472e+01	1.376675127187576919e+01	1.200724317445024170e+01	1.029882372399828760e+01	9.126715330652391600e+00	8.003869905505329285e+00	6.707822751444790121e+00	6.749859014603813989e+00	7.063176618062349199e+00	7.242849401663591813e+00	7.132466372321168535e+00	7.634646756746486851e+00	7.801335946847579805e+00	7.874360156837114211e+00	7.908557327519600832e+00	7.831069070108813257e+00	7.559630861357690357e+00	7.209826479499219509e+00	6.737394434999449899e+00
1.342892915496177508e+01	1.422123538974793711e+01	1.546551281922076804e+01	1.656352814811889118e+01	1.803813999748432195e+01	1.922691469391004659e+01	2.043629814396398814e+01	2.224016916443805414e+01	2.398899013130366242e+01	2.540360735406867576e+01	2.713172211035422521e+01	2.868530080206970467e+01	3.096016807002509807e+01	3.276594272588086199e+01	3.430186951843059973e+01	3.550445339096805952e+01	3.619354115639303870e+01	3.718803136240650531e+01	3.817738005447094451e+01	3.909010982430952197e+01	3.880842963384844069e+01	3.838317260083282889e+01	3.788594535755697734e+01	3.610886298126160199e+01	3.377835838474444330e+01	3.109388707326015222e+01	2.788301024655871885e+01	2.414478329123999245e+01	2.021677120821549423e+01	1.631268377073894271e+01	1.202986009306204629e+01	9.293284577851320449e+00	7.099327597962463265e+00	5.288326538935910648e+00	4.029856846527172465e+00	3.362593073656692688e+00	2.948132676237927630e+00	2.577975212634935787e+00	2.754470221286980713e+00	3.049300205909089900e+00	3.255130292892850719e+00	3.267087836721749738e+00	3.487391898772048915e+00	3.481692402661132224e+00	3.370341045547667225e+00	3.191685650865937696e+00	2.932850466037782322e+00	2.586852531841351777e+00	2.219054046749540543e+00	1.834850501430177472e+00
2.088383398865384777e+01	2.211597928367432431e+01	2.405100202250070396e+01	2.575856705476040887e+01	2.805179153338319864e+01	2.990049987963984179e+01	3.178125767559709303e+01	3.458652550401546932e+01	3.730618291872482928e+01	3.950610749177269554e+01	4.219356417877076382e+01	4.460699046210407204e+01	4.801929093283745686e+01	4.926981333692583576e+01	4.559902991212103984e+01	3.865505871034599750e+01	3.291410450129771448e+01	2.923374991273387025e+01	2.639118794907831500e+01	2.403557939722111669e+01	2.146033611655227347e+01	1.933144720896578050e+01	1.764966451648119161e+01	1.586166892326382083e+01	1.432504137177746273e+01	1.309668787125430889e+01	1.205610977284578844e+01	1.112284345196745861e+01	1.032763261517633957e+01	9.623667375007279645e+00	8.510944667783274298e+00	8.121913072917202214e+00	7.774933736632802628e+00	7.188954559461585347e+00	6.539684236289341257e+00	6.109285810610296075e+00	5.581083645544159921e+00	4.795016422314629878e+00	4.859285716470374439e+00	5.033833627656705723e+00	5.035693845536653335e+00	4.783969634228918189e+00	4.903384261825045165e+00	4.778207173309611200e+00	4.593576860552729180e+00	4.398166307209031345e+00	4.162324212790609046e+00	3.854374469127984426e+00	3.541873083880642259e+00	3.204181909096821546e+00
7.362503688149771186e+00	7.796891084824795648e+00	8.479074828432555222e+00	9.081069359446258815e+00	9.889535548690465916e+00	1.054128953337655439e+01	1.120434241039016854e+01	1.219332722726811191e+01	1.315213046987099510e+01	1.392770418835169188e+01	1.487515510124812579e+01	1.572697399236752958e+01	1.697710702239942293e+01	1.800487754072620561e+01	1.900507442372412115e+01	1.993310806756336362e+01	2.059027297890564867e+01	2.143601789637066091e+01	2.232412389503688388e+01	2.323568794243434965e+01	2.351933935247607721e+01	2.381755827467413411e+01	2.422026031044930505e+01	2.399952509851311433e+01	2.365067858189874883e+01	2.336417493044609728e+01	2.304814839699820084e+01	2.264378199059962071e+01	2.228895310785108919e+01	2.194196274246193568e+01	2.042857668055687625e+01	2.043454301336709023e+01	2.039287159578010744e+01	1.953116880882928186e+01	1.827536164334343383e+01	1.743725512015523549e+01	1.616041530745420829e+01	1.399876840861712779e+01	1.422582063236853145e+01	1.470990262688599159e+01	1.463446350073198055e+01	1.379014922771452589e+01	1.400049276018682143e+01	1.351653039528532219e+01	1.290175416222229110e+01	1.232169585037634008e+01	1.171888858097198316e+01	1.102245313618566769e+01	1.043107892992359531e+01	9.881072026697667710e+00
2.511287587882246441e+01	2.659453446102223850e+01	2.892140537415279056e+01	3.097475768165787713e+01	3.373236731048463355e+01	3.595544489580300507e+01	3.821706204491761127e+01	4.159040540802801900e+01	4.486080198011441666e+01	4.750621817982845130e+01	5.073789329964334627e+01	5.363980083833584445e+01	5.773039232830871015e+01	5.906232559194590692e+01	5.386864648203288652e+01	4.401199310040883717e+01	3.533530280516103517e+01	2.901762890196064149e+01	2.368169476618121294e+01	1.898460263557964467e+01	1.445278521677652073e+01	1.067899419257170379e+01	7.621107566841999414e+00	5.034546663442408310e+00	3.086585444230053987e+00	1.732619110103917892e+00	8.884238570963582937e-01	4.924359566203733163e-01	4.826969958127929616e-01	7.824493860832831826e-01	1.238347364318745036e+00	1.904128984154486615e+00	2.655562465487070867e+00	3.303470005133537946e+00	3.801127496820123852e+00	4.279811883456317467e+00	4.535018115934386529e+00	4.381970496479487664e+00	4.869975114018598283e+00	5.418285256170111808e+00	5.719911194635654894e+00	5.648168458783735524e+00	5.937397555848861863e+00	5.862181807212566653e+00	5.644919954834286102e+00	5.353256801456262259e+00	4.961014840612469001e+00	4.444874823550208021e+00	3.900615104818158319e+00	3.321049530072708755e+00
8.018407410479291286e+00	8.491493098181422283e+00	9.234450577966073936e+00	9.890075024894034783e+00	1.077056508066021578e+01	1.148038190411767445e+01	1.220250420487018594e+01	1.327959475998520844e+01	1.432381495345726918e+01	1.516848224532540890e+01	1.620033876824740204e+01	1.712799641877843015e+01	1.848711508316408825e+01	1.957519965079623603e+01	2.053014239763854931e+01	2.130125620861406333e+01	2.175311304802350065e+01	2.239159411413584166e+01	2.306670067095343768e+01	2.378892631560689352e+01	2.394696154109581343e+01	2.426298637728047325e+01	2.488896680317909826e+01	2.511558266309808474e+01	2.544233982347171619e+01	2.602849891712340735e+01	2.669311128542446099e+01	2.724969171812262303e+01	2.774199360026732109e+01	2.803147948406555301e+01	2.654661472274551315e+01	2.676871847614033229e+01	2.671347318091596179e+01	2.541054707527506906e+01	2.348175578574971922e+01	2.202028290787964337e+01	1.996927459791226767e+01	1.685278695737508059e+01	1.660854816969999703e+01	1.657079475709129213e+01	1.581856382975788655e+01	1.421641673296799446e+01	1.367939261466067080e+01	1.244072104760290465e+01	1.112745894536183577e+01	9.921685888950962706e+00	8.798186049770803763e+00	7.727459592752660811e+00	6.857795095628045345e+00	6.128755221423514143e+00
1.045082919688268852e+01	1.106742766395525024e+01	1.203576480676846749e+01	1.289027602843452058e+01	1.403786690419123495e+01	1.496301001594344804e+01	1.590419152968911831e+01	1.730802259549047406e+01	1.866901192008505106e+01	1.976991302720150046e+01	2.111478810637224868e+01	2.232382821396727834e+01	2.409401013815010018e+01	2.549799543793708523e+01	2.669784053808196589e+01	2.767997213337450191e+01	2.834056873472689375e+01	2.933951095390784758e+01	3.046344737034511496e+01	3.169872633863673528e+01	3.217702338558619601e+01	3.279077272654213004e+01	3.367217768558225544e+01	3.378756649806606305e+01	3.375761510050529068e+01	3.375483295163282094e+01	3.351754524134449298e+01	3.281821017795063966e+01	3.174615569702432083e+01	3.019427430660551437e+01	2.666179713698308973e+01	2.482447811195898879e+01	2.264519114050445481e+01	1.948511953927421914e+01	1.611193822951844723e+01	1.336953832679873777e+01	1.060702422641490195e+01	7.742556644952767186e+00	6.525947481430699249e+00	5.509123431952876793e+00	4.406646202098239762e+00	3.293209977141493106e+00	2.626181673686820428e+00	1.989523871880539252e+00	1.513283730310530428e+00	1.200469301952497458e+00	1.019831808140166052e+00	9.404594027450050575e-01	9.520237908519946224e-01	1.022307807748253472e+00
6.707265723165416027e+00	7.102994108467674650e+00	7.724465802636817813e+00	8.272884853332863386e+00	9.009400281934102139e+00	9.603150362963951636e+00	1.020719377306066633e+01	1.110816228104975245e+01	1.198163527295072583e+01	1.268818554960844303e+01	1.355131679937182732e+01	1.432614195598558204e+01	1.542134274214325629e+01	1.596088106487767178e+01	1.599844333573139643e+01	1.663180327619295795e+01	1.769139588258632756e+01	1.892158707368706771e+01	2.018620547762314743e+01	2.155376002041592898e+01	2.246431726387397987e+01	2.354531149776083154e+01	2.493053752487707797e+01	2.587921077605487241e+01	2.685612184947777337e+01	2.802571481956981714e+01	2.920523015315519899e+01	3.020358800773758645e+01	3.108627023197455941e+01	3.171931855055665750e+01	3.032622767760303262e+01	3.088629689350207741e+01	3.116361386412833312e+01	3.001619911219981773e+01	2.813708489147818526e+01	2.681849913441129729e+01	2.476762768378683788e+01	2.132195768051367679e+01	2.145594069979545893e+01	2.185249757473170007e+01	2.124421260217219398e+01	1.933485673118657644e+01	1.864499945241760770e+01	1.670235568236765289e+01	1.432803940138996524e+01	1.178363620805181000e+01	9.122671723594686810e+00	6.488606149668322054e+00	4.213709659340126201e+00	2.401806573759847740e+00
2.139526933628727789e+01	2.265758929452506720e+01	2.463999983712579223e+01	2.638938234008339734e+01	2.873876681591087490e+01	3.063274916675185722e+01	3.255956584335871185e+01	3.543353337164118955e+01	3.821979392713836887e+01	4.047359362624744961e+01	4.322686469855805314e+01	4.570095614028453923e+01	4.927045308520591504e+01	5.144124522282564982e+01	5.094682099119943075e+01	4.791437270009849669e+01	4.397888554788587356e+01	4.037996405123669774e+01	3.643048910608597879e+01	3.204504206578214820e+01	2.658681012026822188e+01	2.126841051829757845e+01	1.633298084821384322e+01	1.154955282149789930e+01	7.537696131487668261e+00	4.439850324164770434e+00	2.228764533049672369e+00	8.692147216295368350e-01	2.821575379117192139e-01	3.274862613738586115e-01	7.946102367501587382e-01	1.585614221961425097e+00	2.537786939925384733e+00	3.399017053240768860e+00	4.063554413028257706e+00	4.650765731392076496e+00	4.936171230231411577e+00	4.725937216155796428e+00	5.158994699067177336e+00	5.594794624593511401e+00	5.714788986502062684e+00	5.418967435694154844e+00	5.425127017845139399e+00	5.053247332558178151e+00	4.539378797585452041e+00	3.961197189120978734e+00	3.320043205632827288e+00	2.630601106387062238e+00	1.981020169993627178e+00	1.388275041247226227e+00
6.098153002011721391e+00	6.457943763316659869e+00	7.022977211204913139e+00	7.521592208492392295e+00	8.191221824692082265e+00	8.731051166262890462e+00	9.280239059908515387e+00	1.009938713581309067e+01	1.089353666970441914e+01	1.153592238521133950e+01	1.232066910239227830e+01	1.302624655045918800e+01	1.406371929689425748e+01	1.494157712594119936e+01	1.588525678680421471e+01	1.686491676137207563e+01	1.766010674394350843e+01	1.867157275506721703e+01	1.981182315285748885e+01	2.110209633842477572e+01	2.197744467796654533e+01	2.304588007596300159e+01	2.443656200682998758e+01	2.542372444232921325e+01	2.646334777208096867e+01	2.772001396950832941e+01	2.901668987337229666e+01	3.016475065860310067e+01	3.122743026614176998e+01	3.206399369434979718e+01	3.085238004873466622e+01	3.160753869268454963e+01	3.203123439874137546e+01	3.090192640188626427e+01	2.890837700513878517e+01	2.741541256050258113e+01	2.519938455239004682e+01	2.171029250274199285e+01	2.208203006259365964e+01	2.299380539285970571e+01	2.308525146020696894e+01	2.185138106019919491e+01	2.197856479802257823e+01	2.046997461460806278e+01	1.802212524434963470e+01	1.478660570742426472e+01	1.084750769534994497e+01	6.716739579141420613e+00	3.328180237893588522e+00	1.224962315546135994e+00
1.644521618753843484e+01	1.741548322576900887e+01	1.893923922215795130e+01	2.028388102141034821e+01	2.208970711340072768e+01	2.354549384482250218e+01	2.502651828543620027e+01	2.723555882499184477e+01	2.937718445586196836e+01	3.110954046001841888e+01	3.322580928932841715e+01	3.512602577720099362e+01	3.780154901829136094e+01	3.866029156914661513e+01	3.540519844151348394e+01	2.978881859318722292e+01	2.571852485094671792e+01	2.361556338316041348e+01	2.232000709787259041e+01	2.147881222172750881e+01	2.040459202029607155e+01	1.965321131577507430e+01	1.924242138206649955e+01	1.856131369935996034e+01	1.796995400187424963e+01	1.755146634834667196e+01	1.716498583030854874e+01	1.669804876289168760e+01	1.619849128464815990e+01	1.560727137189213565e+01	1.411529469198322673e+01	1.362394576854547168e+01	1.305370713736143351e+01	1.196829468440350652e+01	1.071106599800686965e+01	9.783710234704196651e+00	8.701471674447148530e+00	7.260219504965381709e+00	7.140341640165577708e+00	7.185760500502646586e+00	7.001611161365742575e+00	6.505594954489068549e+00	6.558031916534927674e+00	6.329022763221836101e+00	6.075814257749082792e+00	5.864704675560624914e+00	5.655887039519262416e+00	5.401140670754823070e+00	5.185489945347763197e+00	4.970657205045592164e+00
5.637191287536595041e+00	5.969785327780466666e+00	6.492107681540970177e+00	6.953032180748647484e+00	7.572044238509757719e+00	8.071067673975498735e+00	8.578742244990419152e+00	9.335970604982096077e+00	1.007009007229894060e+01	1.066391760622584250e+01	1.138934501932850019e+01	1.204158770112817223e+01	1.300064268191100325e+01	1.381221139745229287e+01	1.468485686179846716e+01	1.559101969465760540e+01	1.632678251735775987e+01	1.726267250812619736e+01	1.831793985569493088e+01	1.951239334475955189e+01	2.032384374389852510e+01	2.131479913901706524e+01	2.260527071677855560e+01	2.352463823107816765e+01	2.449574835395628014e+01	2.567281439118026043e+01	2.689501842685088562e+01	2.799228013925386094e+01	2.903078910638143029e+01	2.989205810673212937e+01	2.888938315384622157e+01	2.980342256032484727e+01	3.053561344261348509e+01	2.995615534305967387e+01	2.870718226603787926e+01	2.810015530346063528e+01	2.680173612332634647e+01	2.399362769170684828e+01	2.531372430055822065e+01	2.726743997506367378e+01	2.816852751630037588e+01	2.662161921902668027e+01	2.331045224292516949e+01	1.350414259884258072e+01	7.468293914140391010e+00	1.058382579857349981e+01	1.434138254045354977e+01	1.397624877790606490e+01	1.042471349779019185e+01	5.553160512499567325e+00
9.694567404093051621e+00	1.026654645835588475e+01	1.116481103851855394e+01	1.195748657458668340e+01	1.302203340505867857e+01	1.388022963871154936e+01	1.475330367452254698e+01	1.605554817923902888e+01	1.731805113426472076e+01	1.833928684552912003e+01	1.958684165639775543e+01	2.070837021693922964e+01	2.235095735442568810e+01	2.367765098928674661e+01	2.498523056291302069e+01	2.639450292504409035e+01	2.762097990764572941e+01	2.918430934033463586e+01	3.091670589981554329e+01	3.284541396078405029e+01	3.408176207341646347e+01	3.555535957046156170e+01	3.743288216998518436e+01	3.855834368366654274e+01	3.957122719228306096e+01	4.061368529481464407e+01	4.126090001448169176e+01	4.102294575062366988e+01	3.970326621705191172e+01	3.680618934318825097e+01	3.035099258397211486e+01	2.473886084985647216e+01	1.805870970353694815e+01	1.109496379510683539e+01	5.761227902010918278e+00	2.712792211519815755e+00	1.336200815473860715e+00	9.939011961532840944e-01	1.339260834245709741e+00	1.966584746860591926e+00	2.625274071495077965e+00	3.117778377853396954e+00	3.789308096375532120e+00	4.189157728988561757e+00	4.383213775652813560e+00	4.373279865119225285e+00	4.104812889068319315e+00	3.552118717314378671e+00	2.829791360564778202e+00	2.010076403984782711e+00
5.972035315304140113e+00	6.324385138590701949e+00	6.877732964400180116e+00	7.366035959021462354e+00	8.021816769178045092e+00	8.550481742168159371e+00	9.088311720279088846e+00	9.890518755122583272e+00	1.066824425011538935e+01	1.129734459866168983e+01	1.206586173958274522e+01	1.275684465782990529e+01	1.377274926462279048e+01	1.463103234096716498e+01	1.554945630025892811e+01	1.649980459282721412e+01	1.727025029654392441e+01	1.825271917077226647e+01	1.936049742173098309e+01	2.061362710975051371e+01	2.145983307117746719e+01	2.249261499571430534e+01	2.383721302087489136e+01	2.478499626409070800e+01	2.578039837945800983e+01	2.698309908545037317e+01	2.822025943305681039e+01	2.930911572526663278e+01	3.031376522080504188e+01	3.110350707348376531e+01	2.992295442629359314e+01	3.068516790689724516e+01	3.119160022510367014e+01	3.028145004373003246e+01	2.861949298629079053e+01	2.750476316480626693e+01	2.560651765312332628e+01	2.221005040003499786e+01	2.249885221411213010e+01	2.304275604386189968e+01	2.249767782397007920e+01	2.053072993594183160e+01	1.980307614485633394e+01	1.766515456343376655e+01	1.495987040188636108e+01	1.194694409868143303e+01	8.715243317322055816e+00	5.537710222641487157e+00	2.922587652433484617e+00	1.153042171444687680e+00
5.905716154465936896e+00	6.254153150153848095e+00	6.801356075352090969e+00	7.284236489039352946e+00	7.932734885290599891e+00	8.455529059545941806e+00	8.987386461987325603e+00	9.780685026843514152e+00	1.054977391815477006e+01	1.117188813802033742e+01	1.193187093361415663e+01	1.261518015579616225e+01	1.361978326837052755e+01	1.446825087571808410e+01	1.537507202615526225e+01	1.631176894825961554e+01	1.706929668217356877e+01	1.803520931542146144e+01	1.912356244320225684e+01	2.035384299898145954e+01	2.118057044410821277e+01	2.218954965221215048e+01	2.350376991854943753e+01	2.442414885771135147e+01	2.538886632951688327e+01	2.655487332278348944e+01	2.775180751814521329e+01	2.880033195547754588e+01	2.976455609483783959e+01	3.051804221248461957e+01	2.934261511063716554e+01	3.008045967317288216e+01	3.058097861972036213e+01	2.971394366633959194e+01	2.813754756216064834e+01	2.713631713805607859e+01	2.540662486924308894e+01	2.222461298368284233e+01	2.278766652189729669e+01	2.372762544258307216e+01	2.367969318532413681e+01	2.223624232695794234e+01	2.226517797597707116e+01	2.087820573252126621e+01	1.894547396992331301e+01	1.671319142003384783e+01	1.414798175173215178e+01	1.130969898917890504e+01	8.603009485904173914e+00	6.133603591518522080e+00
6.681489868608362137e+00	7.075697479615306484e+00	7.694780873594560866e+00	8.241092363583980784e+00	8.974777381798899611e+00	9.566245696105381668e+00	1.016796778247236865e+01	1.106547389100079393e+01	1.193559014802231388e+01	1.263942516962349494e+01	1.349923915780725814e+01	1.427228978988435237e+01	1.540796603645409135e+01	1.635644083788118408e+01	1.733503269578539374e+01	1.831662795590163029e+01	1.909677127760116733e+01	2.011132268679998347e+01	2.125625715191612031e+01	2.254855747172122804e+01	2.338210349009582956e+01	2.440393042543376012e+01	2.574432727644910557e+01	2.663420587870646017e+01	2.755237644518546958e+01	2.866479587905302751e+01	2.978178803489077708e+01	3.070779338908814537e+01	3.150996315935722691e+01	3.205353693751667521e+01	3.055129468879704291e+01	3.101958070006608281e+01	3.120360338816931289e+01	2.996929976943892271e+01	2.802333076601080109e+01	2.666068270237655824e+01	2.460217067974252814e+01	2.119759268567719346e+01	2.140284289095366077e+01	2.195396782654706769e+01	2.161214521492949459e+01	2.007235888108221644e+01	1.996665975837309048e+01	1.872546204309925244e+01	1.715630940930446613e+01	1.547575603295546820e+01	1.361285639134611714e+01	1.153211065588067186e+01	9.515776454632149495e+00	7.562257946100384487e+00
1.136118685929676531e+01	1.203149638876996441e+01	1.308418407651631377e+01	1.401313062035704959e+01	1.526068659241188818e+01	1.626641767519939918e+01	1.728958424358708967e+01	1.881570114369031543e+01	2.029524441618387698e+01	2.149204353670604561e+01	2.295406886708020266e+01	2.426848961479050359e+01	2.619595991480616348e+01	2.776152015101434856e+01	2.922497470388418606e+01	3.054296866537585231e+01	3.148372940326280656e+01	3.276777885190329442e+01	3.417812299094916284e+01	3.570418421434911238e+01	3.636241634114652044e+01	3.714988067509762004e+01	3.820880107456478925e+01	3.835435521671999481e+01	3.827725103508444704e+01	3.815972973216572939e+01	3.769254181402617121e+01	3.661319788546756371e+01	3.502587257964424339e+01	3.282869802298934303e+01	2.845458882572775750e+01	2.589796142894327957e+01	2.299364730697878301e+01	1.917295010105610942e+01	1.529719815991059129e+01	1.219540462138646220e+01	9.254920959699449057e+00	6.430222405084133008e+00	5.127095922497332481e+00	4.059072293455970204e+00	3.004498740077517382e+00	2.033378938708047645e+00	1.416764530331255489e+00	8.836228981230962454e-01	5.030976083032115964e-01	2.621385965966692155e-01	1.362032705766758889e-01	1.052070844787166143e-01	1.512546973898707126e-01	2.544631693945537676e-01
2.441163557347941193e+01	2.585192100823047667e+01	2.811381745656891340e+01	3.010983290603991236e+01	3.279044032183991675e+01	3.495144171914014919e+01	3.714990651932161114e+01	4.042905420602325961e+01	4.360812974017406418e+01	4.617967656417064148e+01	4.932111221611574337e+01	5.213932695366712977e+01	5.599626752142827257e+01	5.592913210522648626e+01	4.640442436273517046e+01	3.258948961410074929e+01	2.389947718756670625e+01	1.961704779251223130e+01	1.700376097826471877e+01	1.521981536699764703e+01	1.358457806723337313e+01	1.239274441437768637e+01	1.157177577398220691e+01	1.071102972076320370e+01	1.000745335205632003e+01	9.483745052807931231e+00	9.045702565970600517e+00	8.625282565580127070e+00	8.241713323882049025e+00	7.859426208841443717e+00	7.068421425615213138e+00	6.815731136788127920e+00	6.553669440543838931e+00	6.056691514919679165e+00	5.487012352824071293e+00	5.094209849226828624e+00	4.622875660146060994e+00	3.949844115985456483e+00	3.991103017025648292e+00	4.138772989780182598e+00	4.166110782578499538e+00	4.007484886039716088e+00	4.189111793557626306e+00	4.197039674799417419e+00	4.185459388451270968e+00	4.197371168677964448e+00	4.204250689092645210e+00	4.167040130317885449e+00	4.148200561126515140e+00	4.118260227577455801e+00
9.429059369611035635e+00	9.985373461412718754e+00	1.085903699924077692e+01	1.163000329189547166e+01	1.266539505801118182e+01	1.350008761319142181e+01	1.434925050768552168e+01	1.561583005032063198e+01	1.684375645704411184e+01	1.783702327860576631e+01	1.905041090392392533e+01	2.014137995077874521e+01	2.174524323527315062e+01	2.309876083283596415e+01	2.454136925008322834e+01	2.602633645254625705e+01	2.722122347973968459e+01	2.874277608359351532e+01	3.045048704770530179e+01	3.237069398918620067e+01	3.363033517325168731e+01	3.515287141618543387e+01	3.711833149088582928e+01	3.840310744829594825e+01	3.967368577733012813e+01	4.113096759763434562e+01	4.244041451193217540e+01	4.323029058168973648e+01	4.345954202765288699e+01	4.274751665521303323e+01	3.858968760061351588e+01	3.592643693384241743e+01	3.153134270852875787e+01	2.455054090387205790e+01	1.678880058286265253e+01	1.021979242728540882e+01	5.205578865425938062e+00	2.323377636988851247e+00	1.663269986579729576e+00	2.139457798443274772e+00	3.151185441626137784e+00	4.106174495969612259e+00	5.239775168617907042e+00	5.867198140610796919e+00	6.077925041427669761e+00	5.937691407588223669e+00	5.452107105037192980e+00	4.657680614456888968e+00	3.740958316583023802e+00	2.784738515596083097e+00
1.798827412324719432e+01	1.904958151242389164e+01	2.071631183979751256e+01	2.218712164896603412e+01	2.416238876562761106e+01	2.575477225825962435e+01	2.737476151940265368e+01	2.979107677617649230e+01	3.213365156985149440e+01	3.402855488559068675e+01	3.634339337169577533e+01	3.842436618901428602e+01	4.146757326760247508e+01	4.382701447765123248e+01	4.556614126219595562e+01	4.634182361593944677e+01	4.571422693729636677e+01	4.436385329563781710e+01	4.134986226213694493e+01	3.610580390609445089e+01	2.778494808061752153e+01	1.852582587535570369e+01	1.013671969909238513e+01	4.231650123670238628e+00	1.943953622652182522e+00	2.739690273685806865e+00	5.434905445019245995e+00	8.851351500278331841e+00	1.217954245245549671e+01	1.489417519207601792e+01	1.582830565887594787e+01	1.694611035703034929e+01	1.718222607763559751e+01	1.598316583794009382e+01	1.392900265758267153e+01	1.186792280225574991e+01	9.388035494359389332e+00	6.595431655384661696e+00	5.120367956803413279e+00	3.771121053824535885e+00	2.477590490136471146e+00	1.469623348486194248e+00	1.037827620247594673e+00	1.017457795905863494e+00	1.421213726029897151e+00	2.162108288295759628e+00	3.098514648173344987e+00	4.043494006551663134e+00	4.903742249026474376e+00	5.537508136698970240e+00
6.209640354055818712e+00	6.576008864271716270e+00	7.151372338792727490e+00	7.659103090591235841e+00	8.340974976333161095e+00	8.890673559267314729e+00	9.449901788735440178e+00	1.028402565319181150e+01	1.109269394852310242e+01	1.174682385647471605e+01	1.254591743155937067e+01	1.326439261271132786e+01	1.432074580634668237e+01	1.521353172946225030e+01	1.616977270345046946e+01	1.715939792823814614e+01	1.796091516415318878e+01	1.898205994870758317e+01	2.013297102383146964e+01	2.143461605612151999e+01	2.231283867231325146e+01	2.338490359155067111e+01	2.478114771121397908e+01	2.576514252940701155e+01	2.679936911305334846e+01	2.805047514269260134e+01	2.933982773036295910e+01	3.047896097582641062e+01	3.153673142982665567e+01	3.238027372816705451e+01	3.118431806701301312e+01	3.203007849500630755e+01	3.263605784858490466e+01	3.179255410453711050e+01	3.019355636500759488e+01	2.921199177812339798e+01	2.744043639448313243e+01	2.407787522147181747e+01	2.474280662700971334e+01	2.576814656206475362e+01	2.561603840840329127e+01	2.378212291602958928e+01	2.324070418217703704e+01	2.082258654883444748e+01	1.746522428272180250e+01	1.355420713591063375e+01	9.398736367379497025e+00	5.559917448188424594e+00	2.708886714109002281e+00	1.045251976045683540e+00
6.875011019717837790e+00	7.280636370204803143e+00	7.917650754635531918e+00	8.479785486220183799e+00	9.234720790234954180e+00	9.843320258113513077e+00	1.046247048597163598e+01	1.138597175705598374e+01	1.228128986321132388e+01	1.300551060210758969e+01	1.389022804774167774e+01	1.468566019740107542e+01	1.585377707225323540e+01	1.682376378647488835e+01	1.780481483494246220e+01	1.876741557469125965e+01	1.951417996053221415e+01	2.049006438720729406e+01	2.158176505098951026e+01	2.279987193888488051e+01	2.352681245594824944e+01	2.441126282658133206e+01	2.557261040541366981e+01	2.623795607247314976e+01	2.687806095047225341e+01	2.764438791990564681e+01	2.834159959299200437e+01	2.877897792049154546e+01	2.902251108565527460e+01	2.895628232651547762e+01	2.701887591697008162e+01	2.681532387303652243e+01	2.634130974905993128e+01	2.470050567132640396e+01	2.256778427468871939e+01	2.102045321057769200e+01	1.905427693042881998e+01	1.620415518183198245e+01	1.624973885684312691e+01	1.668303651063813575e+01	1.658912458706738846e+01	1.572809758452656403e+01	1.616350332428230274e+01	1.587239784305604928e+01	1.545625266561130218e+01	1.506644647743664933e+01	1.458781601729054067e+01	1.388478522923193736e+01	1.317154645684958325e+01	1.235094228553560392e+01
2.770429289050267130e+01	2.933884496343372561e+01	3.190582747896960925e+01	3.417106679321647533e+01	3.721323628441013653e+01	3.966571495866303110e+01	4.216071012399542184e+01	4.588215138794299719e+01	4.949002270217921762e+01	5.240842143786385066e+01	5.597357572375557311e+01	5.917385993971829095e+01	6.363543995943458498e+01	6.447731619403407421e+01	5.634956439930230943e+01	4.210483162842560034e+01	3.017826714853447712e+01	2.188088060343812202e+01	1.560781272329537828e+01	1.099186347868912783e+01	7.685404212906381538e+00	5.839839264366869287e+00	5.164347449988875738e+00	5.203132931005927553e+00	5.760358563093413764e+00	6.607556925557617866e+00	7.493150972833156231e+00	8.198583577779421816e+00	8.618687940184214469e+00	8.648162892668569413e+00	7.814633587918216051e+00	7.212092016115741799e+00	6.297183674619462046e+00	4.980793327791285918e+00	3.602111418870161064e+00	2.448871182863172180e+00	1.451729168219134003e+00	6.879599910700935350e-01	2.993539207614100417e-01	1.007490859061983268e-01	9.493286793270312718e-02	2.556195997092461369e-01	5.651077914226126930e-01	9.232956693044379604e-01	1.263545204514366027e+00	1.532676988492675196e+00	1.675035780715438571e+00	1.650783828817334875e+00	1.491434970441724683e+00	1.220115017160159132e+00
2.285387224247860871e+01	2.420224970860232006e+01	2.631980927565572514e+01	2.818845432972908327e+01	3.069800594205484501e+01	3.272110880630420127e+01	3.477928444642874695e+01	3.784918208071566426e+01	4.082539339961648750e+01	4.323284383055185032e+01	4.617381870203755767e+01	4.880316143353201852e+01	5.205630762297750636e+01	4.847773061450401855e+01	3.089340837535584683e+01	1.525537361434389538e+01	1.282969834932996100e+01	1.484372507632198968e+01	1.701798393629892914e+01	1.896891013821153749e+01	2.019467722787468489e+01	2.126946664494154504e+01	2.233605458656384002e+01	2.274203347884786552e+01	2.292026180922717060e+01	2.301487755415922720e+01	2.287125118190466821e+01	2.235497736326213669e+01	2.154748813521780093e+01	2.039538144899897176e+01	1.790807895910254999e+01	1.657194473336090823e+01	1.501875134309375071e+01	1.283207494079091759e+01	1.052549066013733103e+01	8.647025019373945298e+00	6.767998744131134004e+00	4.844218950513484501e+00	3.963628176041673612e+00	3.195906637947831808e+00	2.378756097652078516e+00	1.585568579596155825e+00	1.051039571293905572e+00	5.864210359084668367e-01	2.651764987621336722e-01	8.930734495856168520e-02	4.764253465876216315e-02	1.248191519865655408e-01	3.004739109479210302e-01	5.487224220746929060e-01
7.707761001039501458e+00	8.162518564125520015e+00	8.876692638222911214e+00	9.506917106083593083e+00	1.035329551593692798e+01	1.103561285772938838e+01	1.172975894220583903e+01	1.276512122180935016e+01	1.376888659212754007e+01	1.458083007140326615e+01	1.557271075217439993e+01	1.646451128835153810e+01	1.777511964763474950e+01	1.887557139958881436e+01	2.003013773195973712e+01	2.120347950136872583e+01	2.214100378103276867e+01	2.334620027694616340e+01	2.470178133358090378e+01	2.622849915689124600e+01	2.722066632254407992e+01	2.842975068604393485e+01	3.000631965931247080e+01	3.105146386887402699e+01	3.211947842367172967e+01	3.339875956624902642e+01	3.466094233324458429e+01	3.566890168528122018e+01	3.648882204954998087e+01	3.694979762909394339e+01	3.498821838029172682e+01	3.519830440264238547e+01	3.495681909550137334e+01	3.298985839937879661e+01	3.012098352807146284e+01	2.775114623369105260e+01	2.453501753279411446e+01	1.997742293119203083e+01	1.873571195498089281e+01	1.747687600003058606e+01	1.525674105325532892e+01	1.220859170607260502e+01	1.014247991070125998e+01	7.704127481806866129e+00	5.580574701266382220e+00	3.959711302699543189e+00	2.843681287551991232e+00	2.190836252824836627e+00	1.961017487118073666e+00	2.028475806715722030e+00
7.994625528623845234e+00	8.466308086333139471e+00	9.207062020438042893e+00	9.860741943679416366e+00	1.073862054440107450e+01	1.144633211441227338e+01	1.216631266476941242e+01	1.324020866527800599e+01	1.428133179470717806e+01	1.512349387865632266e+01	1.615229000281313176e+01	1.707724069885539464e+01	1.843462293310620481e+01	1.955042494229325101e+01	2.064309001216202333e+01	2.169064272080962752e+01	2.250261098322567577e+01	2.359545421519542785e+01	2.483250351111711041e+01	2.622481086304950892e+01	2.706299784766107663e+01	2.809472581805045976e+01	2.945980483342826872e+01	3.027032370595649624e+01	3.107018848997656235e+01	3.203693563204065953e+01	3.294667756272606596e+01	3.357723051983452933e+01	3.400158061846534707e+01	3.407665560731295074e+01	3.194388175729478263e+01	3.184281929879585249e+01	3.139450863338407061e+01	2.950464452117555680e+01	2.695503741320918678e+01	2.502038569843915283e+01	2.249786464272422748e+01	1.886542516470832709e+01	1.851486528567134116e+01	1.843460674581494985e+01	1.758696523166654657e+01	1.579848705869610548e+01	1.516395048025294301e+01	1.368317520200444015e+01	1.202193548313087490e+01	1.036011651025613212e+01	8.670874947842689195e+00	6.960143237997523435e+00	5.420093355022468806e+00	4.050487998838307568e+00
7.687657596192933873e+00	8.141229059269294410e+00	8.853540422452253367e+00	9.482121137007672118e+00	1.032629202021034942e+01	1.100682973991099622e+01	1.169916535053426898e+01	1.273182719520383621e+01	1.373297454173953547e+01	1.454280030765161236e+01	1.553209404701813945e+01	1.642124324585979167e+01	1.771688434206464535e+01	1.871443008173311640e+01	1.966466220989210001e+01	2.081216665599045612e+01	2.186127743184690075e+01	2.315218777660073357e+01	2.457544210143121788e+01	2.616904067073345530e+01	2.723537841385900293e+01	2.852845956012372142e+01	3.020575266199775655e+01	3.136716945387835054e+01	3.257352667009018177e+01	3.402197097663216141e+01	3.548762928820521267e+01	3.673282292637269109e+01	3.782825929440033974e+01	3.859746189818125117e+01	3.686108523499454748e+01	3.743174907944806762e+01	3.754612101542004154e+01	3.578255941792793493e+01	3.294293641463301725e+01	3.048013469590027569e+01	2.683407340794285645e+01	2.141747647995772397e+01	1.916433614146583153e+01	1.633025493919628701e+01	1.218505547456044980e+01	7.552025400140466971e+00	4.195474633110158891e+00	1.706143623736915860e+00	5.449379057892497213e-01	4.734166295124962454e-01	1.069469479990657890e+00	1.921621202878046164e+00	2.764202827384153238e+00	3.424632299917171885e+00
2.131572288141623872e+01	2.257334960228400078e+01	2.454838964964652703e+01	2.629126804302100595e+01	2.863191763436332593e+01	3.051885826120308920e+01	3.243851113756038984e+01	3.530179340992502546e+01	3.807769479928818157e+01	4.032311499294520729e+01	4.306614962847751116e+01	4.553039141258075517e+01	4.905700400435743092e+01	5.087895855674099721e+01	4.927103042927673471e+01	4.532357837740418205e+01	4.183869848350870058e+01	3.966446058633268734e+01	3.769551610080226567e+01	3.560308529225390117e+01	3.237809946567786312e+01	2.906744600102606313e+01	2.577225617677123637e+01	2.182584974521031995e+01	1.795868933619485119e+01	1.443204903021256591e+01	1.128061614272588287e+01	8.603476735159654609e+00	6.553947218691930310e+00	5.145527164381952012e+00	4.107703648290351950e+00	3.892100591898828732e+00	4.023754765123585209e+00	4.208441359549524918e+00	4.369960870227265204e+00	4.591797099672771054e+00	4.594842275775110174e+00	4.190978800983159225e+00	4.363005324188197420e+00	4.489785282469677341e+00	4.310434483525508398e+00	3.789458669094014187e+00	3.453828695846278052e+00	2.859596974258331148e+00	2.211821695998612114e+00	1.590883311771915221e+00	1.032567702867082549e+00	5.775625140692253190e-01	2.694005593978354707e-01	1.120274383204831053e-01
2.659979815241719692e+01	2.816918508394529042e+01	3.063382899468903631e+01	3.280875938414295234e+01	3.572964585942757054e+01	3.808435088532622359e+01	4.047987738554775916e+01	4.405295491718967327e+01	4.751699022384347160e+01	5.031904034669973669e+01	5.374206156124246547e+01	5.681545693936452324e+01	6.113326605059435082e+01	6.237344615886320298e+01	5.632344543568024875e+01	4.544672168017608982e+01	3.648634225220178706e+01	3.046077520115309767e+01	2.567999754220661757e+01	2.165531381307519254e+01	1.773278627094972393e+01	1.450187106753417865e+01	1.189641206435709364e+01	9.511591848162874285e+00	7.579115812121012041e+00	6.083166560525151034e+00	4.919225139491685717e+00	4.022374860277674991e+00	3.373629299324309549e+00	2.922437404158812591e+00	2.487433829804200247e+00	2.364171230755797382e+00	2.317267320304444489e+00	2.232991321162796527e+00	2.133278996189483134e+00	2.092150799969715091e+00	1.994822747798865370e+00	1.772686389154275899e+00	1.838436322174585191e+00	1.927300182405825568e+00	1.929569306947653384e+00	1.815153592905314195e+00	1.823973697437606623e+00	1.726830179161146006e+00	1.600175397602919158e+00	1.467483623956065797e+00	1.324769333693562867e+00	1.169162284910158167e+00	1.027784550776372097e+00	8.986719115769422617e-01
1.731581647749012376e+01	1.833744889487904928e+01	1.994187165764818204e+01	2.135769802066431922e+01	2.325912350772258819e+01	2.479197875171545462e+01	2.635140777471467288e+01	2.867739365036810995e+01	3.093239571082972006e+01	3.275646164584476594e+01	3.498476429164355750e+01	3.698772022311941754e+01	3.990630949210899558e+01	4.204243710981717186e+01	4.319772899294037671e+01	4.326785382598786356e+01	4.245899993235119041e+01	4.173475767243995449e+01	4.055179994657054010e+01	3.872309848213654249e+01	3.517729780961936115e+01	3.108775431100914588e+01	2.663707252054731711e+01	2.129621728284817195e+01	1.606451653014099534e+01	1.141844710998362977e+01	7.583334544445153647e+00	4.770920131762173000e+00	3.100112195144358207e+00	2.482110778263951989e+00	2.574171904289140667e+00	3.424750820616557334e+00	4.631738861218797076e+00	5.766499831987587754e+00	6.668714694949691157e+00	7.521158495844209924e+00	7.944364733087252439e+00	7.616109055949054074e+00	8.362575137508148515e+00	9.156751081147328719e+00	9.477712010045783231e+00	9.140569989364202286e+00	9.345074510402479717e+00	8.931116407380764954e+00	8.279496125235930037e+00	7.512084621581025523e+00	6.613995869393397342e+00	5.587451459892892380e+00	4.589027461125198215e+00	3.636712875441133530e+00
8.500152779003252945e+00	9.001661422449393157e+00	9.789255736779113093e+00	1.048427005561428871e+01	1.141765989367918444e+01	1.217012246331738368e+01	1.293562982248445614e+01	1.407743190444574033e+01	1.518438877568588019e+01	1.607980362064906998e+01	1.717365400233958894e+01	1.815715115364285381e+01	1.960327364313192788e+01	2.082690747270828524e+01	2.214226273400578648e+01	2.350767584620753681e+01	2.461577142080777136e+01	2.602499866238541060e+01	2.761314003760928770e+01	2.940930196016397247e+01	3.062530163670848538e+01	3.210694495764899159e+01	3.403092288397282772e+01	3.538043807132211782e+01	3.677878375738735173e+01	3.842889032775158142e+01	4.002831158479664708e+01	4.119619101981349729e+01	4.177625468523255847e+01	4.118687935354594742e+01	3.695147153748958146e+01	3.446211348922034290e+01	3.199918146549971354e+01	2.930025459997099091e+01	2.676758220195365112e+01	2.476256590236341637e+01	2.152168211883408588e+01	1.649775050146019595e+01	1.356304976626496916e+01	9.912291388104568668e+00	5.721565159321354344e+00	2.417383818357328629e+00	1.066084189898215850e+00	1.229005366681703570e+00	2.255280026353913669e+00	3.361029437013479892e+00	4.013150736740817237e+00	3.978293745313393082e+00	3.387250633701223812e+00	2.453044214561166392e+00
6.244783789860087531e+00	6.613225761256561697e+00	7.191845503158298847e+00	7.702449755202281700e+00	8.388180692270367445e+00	8.940990292229592740e+00	9.503383471720852071e+00	1.034222805699388559e+01	1.115547300744584724e+01	1.181330496110655481e+01	1.261692100303726960e+01	1.333946419684371776e+01	1.440188590904874211e+01	1.530088937670910809e+01	1.626742633890575362e+01	1.727096369423545497e+01	1.808569298523111257e+01	1.912205301985466477e+01	2.029054480970662411e+01	2.161305830041115073e+01	2.251113786619261248e+01	2.360778293246551485e+01	2.503579117182142966e+01	2.605229296182085719e+01	2.712543618642021670e+01	2.842570306259034396e+01	2.977459627354521743e+01	3.098327744183134413e+01	3.212427191017729911e+01	3.306539133119907348e+01	3.194032080410881491e+01	3.292778262590297800e+01	3.370296775482270846e+01	3.301536925275727441e+01	3.157087710876026776e+01	3.080316986343186514e+01	2.923332354875734751e+01	2.596554356596535484e+01	2.705259428426222001e+01	2.856576601852805197e+01	2.866941017330690045e+01	2.648300122901208198e+01	2.484013349765512757e+01	1.984191353894360432e+01	1.303606511285470759e+01	6.499077158586445968e+00	2.282423578978150402e+00	9.592437121518402332e-01	1.508999813022231073e+00	2.634244563770877789e+00
8.030048738996326207e+00	8.503821264573526051e+00	9.247857388988414584e+00	9.904433688220674270e+00	1.078620206192088382e+01	1.149704941555794413e+01	1.222022011189603674e+01	1.329887441456749997e+01	1.434461063356607902e+01	1.519050423496536872e+01	1.622385882358224407e+01	1.715296332950903491e+01	1.851910868542111288e+01	1.967508602862063682e+01	2.091778096255301023e+01	2.220788847086702233e+01	2.325507214336090556e+01	2.458702220106042091e+01	2.608850944469930511e+01	2.778745277894665477e+01	2.893983370088869478e+01	3.034612161628123772e+01	3.217605471664754191e+01	3.347339560134169290e+01	3.483743014285670370e+01	3.648251605089358662e+01	3.817085709696525697e+01	3.964452162511800282e+01	4.096550294659025582e+01	4.190093088766730034e+01	3.997562230689809581e+01	4.014518739287283466e+01	3.874098499543669050e+01	3.318955991623297308e+01	2.403975502509402062e+01	1.510493598254142000e+01	1.010097183371644469e+01	9.437313580554123504e+00	1.195824944731871220e+01	1.428695135900047219e+01	1.490763952588885921e+01	1.351505431574259219e+01	1.208210518322365168e+01	9.264523068966360242e+00	6.227414828481767195e+00	3.746757755799914769e+00	2.276215964531058233e+00	1.882094815782524133e+00	2.263869096504320666e+00	2.909512488666005758e+00
6.271814672267661095e+00	6.641851464547927186e+00	7.222975793114049026e+00	7.735790223117472664e+00	8.424489383417437693e+00	8.979691849453875108e+00	9.544519378061650627e+00	1.038699494722551719e+01	1.120376007217253900e+01	1.186443948681535687e+01	1.267153402398818507e+01	1.339720483166621712e+01	1.446422764554882967e+01	1.536715317378883583e+01	1.633800475328242641e+01	1.734611759548191046e+01	1.816463317643189868e+01	1.920578372952190804e+01	2.037971460693900738e+01	2.170844542788657350e+01	2.261099507508376760e+01	2.371314802329341376e+01	2.514836027528784967e+01	2.617048724241550417e+01	2.724983736115291322e+01	2.855776649663352984e+01	2.991505407157688623e+01	3.113201353582246611e+01	3.228142855379045528e+01	3.323009325985518103e+01	3.210122848033996235e+01	3.309205815857860955e+01	3.385989022765751599e+01	3.313395500052850196e+01	3.159030853295847407e+01	3.056777295305579401e+01	2.831399191601155252e+01	2.338387861826659986e+01	2.013388490795866659e+01	1.529765772600533147e+01	1.292975327103800431e+01	1.480341415799744098e+01	1.897963330392877879e+01	2.101824828616313923e+01	2.121745607233118491e+01	1.991693195694342933e+01	1.700707976624496354e+01	1.263421890132457293e+01	7.915198377870900082e+00	4.105205434114360230e+00
1.957367407773693913e+01	2.072851999512217702e+01	2.254214791628718473e+01	2.414258782718432528e+01	2.629194548612939997e+01	2.802467400015990506e+01	2.978744132234943365e+01	3.241671898295784615e+01	3.496575705075437668e+01	3.702766802992807271e+01	3.954652562829539875e+01	4.180754732283159569e+01	4.496196117854389485e+01	4.564910503079552484e+01	4.073242182469025607e+01	3.323217830492985314e+01	2.861232564795147226e+01	2.674945010037506776e+01	2.587501832791299705e+01	2.546327670966004320e+01	2.465459353621785965e+01	2.408949449041843494e+01	2.379435874953703589e+01	2.301373455242795174e+01	2.219391567754501793e+01	2.144245510177073299e+01	2.059052684887046780e+01	1.951442331144994924e+01	1.829080333663149460e+01	1.687862512652288061e+01	1.448439931942595038e+01	1.313460716497237257e+01	1.170072712638160617e+01	9.865620773976697677e+00	8.028764324949953846e+00	6.594330947354499983e+00	5.218444187779230248e+00	3.840698100670703941e+00	3.315423860681776080e+00	2.933244071836285549e+00	2.542703812470692881e+00	2.157119190588891566e+00	2.069547808136573686e+00	2.005273430370287713e+00	2.044375501939276418e+00	2.198493321539821466e+00	2.440669910341513926e+00	2.727792559881995871e+00	3.075303844082731164e+00	3.441606159971155154e+00
1.016584348972722118e+01	1.076562781249990586e+01	1.170755918021042596e+01	1.253876856809936946e+01	1.365506556362024426e+01	1.455498076675822183e+01	1.547049701756605522e+01	1.683604673922925699e+01	1.815992297951310519e+01	1.923080339883440715e+01	2.053900480380654869e+01	2.171519763988440133e+01	2.344319370691005844e+01	2.488731088348433573e+01	2.638106635911823972e+01	2.788383256628911155e+01	2.907949494070877705e+01	3.062621896869283944e+01	3.235983289508241256e+01	3.429785212030815700e+01	3.550716751644537794e+01	3.695591069294361120e+01	3.881458036795928734e+01	3.988780177623237222e+01	4.085204798965680340e+01	4.187996973029414960e+01	4.258638934680823240e+01	4.256248417301661391e+01	4.175559151692525006e+01	3.983576787563708166e+01	3.468438170377567786e+01	3.107366463451988281e+01	2.640925009237620458e+01	2.036708442243202910e+01	1.447778515133297894e+01	9.933181676807519622e+00	6.329598661648373259e+00	3.664376185933460039e+00	2.464958044775962698e+00	1.693881073846732477e+00	1.126441580156295696e+00	7.122079371282038496e-01	5.061398183228399406e-01	4.195756000266754882e-01	5.072216252076452436e-01	7.993555473570258529e-01	1.297817616734489476e+00	1.954388616385591693e+00	2.722577640269905341e+00	3.498182615280350571e+00
5.761361209009582929e+00	6.101281269207890823e+00	6.635108771958709184e+00	7.106186014962420749e+00	7.738832997401883240e+00	8.248848378614070498e+00	8.767705453184644782e+00	9.541613216304822842e+00	1.029190306918407494e+01	1.089881079047648704e+01	1.164021713032520111e+01	1.230682368085021849e+01	1.328685266918159513e+01	1.411434387217894049e+01	1.499800735131689144e+01	1.591013252220707841e+01	1.664743264789715838e+01	1.758794837411688405e+01	1.864771968550427061e+01	1.984568832404900718e+01	2.065001857799927976e+01	2.163194873194366963e+01	2.291143084301885935e+01	2.380716270085481767e+01	2.474657641399075914e+01	2.588305847520417302e+01	2.705118307762471730e+01	2.807705021227286935e+01	2.902439936870403159e+01	2.977160978359141197e+01	2.864355539722638255e+01	2.939235774742698837e+01	2.992366216206303164e+01	2.913389639511090934e+01	2.766650447736758167e+01	2.678721041691916582e+01	2.521587539447007842e+01	2.222114737098407744e+01	2.301258227942387791e+01	2.428426302770903433e+01	2.466855325740196392e+01	2.370873281024784518e+01	2.446082105393459116e+01	2.382213162752626801e+01	2.265168994315870421e+01	2.113521227558214477e+01	1.909054731304964037e+01	1.639883961951930758e+01	1.345590602907511446e+01	1.033814871776485589e+01
7.899128143606208852e+00	8.365176359762116931e+00	9.097081841441664096e+00	9.742953428559655293e+00	1.061034559556009782e+01	1.130960341072801967e+01	1.202098365084216702e+01	1.308205175097415385e+01	1.411073845846137154e+01	1.494284074955465336e+01	1.595934769689997346e+01	1.687328274174175036e+01	1.821608340908198187e+01	1.933938595015517237e+01	2.050403001203392606e+01	2.167546746455947826e+01	2.260502589803208551e+01	2.380752684536280839e+01	2.515992987188825936e+01	2.668122626672971265e+01	2.765255925379196356e+01	2.883727088901737545e+01	3.038548711094056287e+01	3.138504550848472974e+01	3.239643932897406131e+01	3.360725675586029837e+01	3.478457198090154634e+01	3.568882704783970183e+01	3.638599237400156738e+01	3.670608112043711913e+01	3.461039621546262168e+01	3.465506307812804465e+01	3.424084315146726709e+01	3.213606496104081600e+01	2.917196770995501609e+01	2.672003483113114441e+01	2.349171711559625209e+01	1.903443416271462496e+01	1.778548044966414210e+01	1.655738021098763468e+01	1.445340675295140009e+01	1.158322940328278250e+01	9.635161860401852962e+00	7.293054408419531676e+00	5.188046177679925819e+00	3.495610881430870620e+00	2.235807865836733299e+00	1.406680093238193985e+00	9.968003166299940210e-01	9.185270274937016310e-01
1.287028085866959692e+01	1.362962686832555903e+01	1.482214190795564157e+01	1.587447940314764416e+01	1.728774686772749902e+01	1.842706810802354767e+01	1.958614077036385837e+01	2.131497010577948714e+01	2.299103948967181665e+01	2.434680812575636821e+01	2.600303280057061883e+01	2.749090583770480123e+01	2.961929176273799058e+01	3.070702578696187857e+01	2.969063567257978775e+01	2.728229223879511522e+01	2.531556505478504349e+01	2.439916964740873695e+01	2.391704107960712022e+01	2.370480204543992642e+01	2.308091204247350703e+01	2.270234894914775481e+01	2.263512263756830478e+01	2.218516206114688316e+01	2.178684357849152775e+01	2.155755898742615528e+01	2.133887423676654294e+01	2.099795873592405826e+01	2.059837054921315058e+01	2.006797484054510505e+01	1.835480445887655065e+01	1.792216264713703922e+01	1.738033216007991300e+01	1.613803661630215913e+01	1.463638738129144556e+01	1.355776448478119534e+01	1.223636019671151054e+01	1.036680550473012907e+01	1.035752001709282233e+01	1.059200401726892160e+01	1.048808350737016859e+01	9.900947705940900789e+00	1.013466100634619949e+01	9.922341625399070608e+00	9.650605815838536827e+00	9.421875466837281721e+00	9.171780460225463116e+00	8.820625185592533057e+00	8.507099653718285026e+00	8.170862415258566713e+00
5.843184658837427214e+00	6.187932299008960690e+00	6.729341275356635066e+00	7.207108806255797084e+00	7.848740706798539968e+00	8.365999379386172663e+00	8.892225315978894429e+00	9.677124197470199363e+00	1.043806974470817295e+01	1.105359683244573077e+01	1.180553270177019876e+01	1.248160953365857395e+01	1.347571010165787619e+01	1.431693435559228966e+01	1.522146490899557847e+01	1.616073497517470514e+01	1.692337686603809033e+01	1.789345666478745045e+01	1.898727236233163040e+01	2.022535454344917483e+01	2.106643135457418126e+01	2.209356061393503978e+01	2.343113144094962763e+01	2.438401360141775598e+01	2.539048855103020230e+01	2.661037787995994108e+01	2.787694833805314687e+01	2.901384316056471135e+01	3.008955566666821468e+01	3.098107856110043556e+01	2.994001194625212392e+01	3.088397241223096401e+01	3.163657034687018665e+01	3.102476528257586352e+01	2.970896393130750113e+01	2.903272904644914121e+01	2.757917667236741366e+01	2.441327815151513292e+01	2.490954528529293555e+01	2.462287342963925596e+01	2.221308669355175169e+01	2.000034053688927571e+01	2.183430975291646448e+01	2.319262699920527382e+01	2.321711620099366158e+01	2.158566998464724662e+01	1.781600286841201353e+01	1.201585335651447828e+01	5.990416674481976678e+00	1.967662369194095984e+00
1.059531856765149627e+01	1.122044190130123376e+01	1.220216692193938357e+01	1.306849230556401587e+01	1.423194935618727364e+01	1.516988316077063104e+01	1.612407710847139697e+01	1.754731703299028567e+01	1.892712290194024760e+01	2.004324466813063310e+01	2.140671348581092204e+01	2.263262817536460503e+01	2.443517782070935951e+01	2.596012861863423282e+01	2.759833137815816784e+01	2.929732032029889410e+01	3.067381014680785611e+01	3.242238535577072156e+01	3.438772790225645792e+01	3.660016821849096402e+01	3.806749771318423825e+01	3.981745310202359889e+01	4.200696028827331219e+01	4.322849400758718730e+01	4.385170710056490151e+01	4.305927486898242051e+01	3.861082927628748962e+01	3.006322183941147586e+01	2.314554199098391862e+01	2.306356292360543137e+01	2.539898081622740023e+01	2.855856916232399456e+01	2.936097049450882679e+01	2.676778218112634988e+01	2.194190706134038038e+01	1.651280325798719417e+01	1.043961639698726884e+01	5.011982717050507574e+00	2.091434030945056755e+00	6.716474104996392747e-01	5.827644239849434360e-01	1.183010892077107412e+00	1.936824679616396372e+00	2.260960062926324898e+00	2.076671454909360559e+00	1.534425615014550992e+00	8.925646354390847081e-01	4.459156078193454165e-01	3.997225907404218792e-01	7.606948763587907392e-01
7.118164966004878913e+00	7.538136388723888359e+00	8.197680564157383998e+00	8.779696758904462328e+00	9.561332456247493283e+00	1.019145674232611043e+01	1.083250494544802223e+01	1.178866841559229606e+01	1.271565194454765368e+01	1.346548677048181908e+01	1.438149471400569546e+01	1.520508907955644418e+01	1.641599588299124690e+01	1.743940753126230092e+01	1.853559160272551409e+01	1.967006440281351942e+01	2.058863169895356293e+01	2.175813614577507593e+01	2.307482456578753727e+01	2.456163957242483065e+01	2.555922600694945501e+01	2.677283394994260846e+01	2.834829709410765375e+01	2.943898811210929978e+01	3.056936411453234470e+01	3.192308937702514271e+01	3.328935503303319621e+01	3.444897898668128988e+01	3.547787921483870832e+01	3.622763460586510575e+01	3.467316581541955145e+01	3.536628931065480685e+01	3.575198727238877439e+01	3.450525602455699214e+01	3.239010635491814583e+01	3.085178763642972655e+01	2.834329284326069143e+01	2.405453066188312761e+01	2.346812430466676247e+01	2.249565604784977069e+01	1.955889142884894127e+01	1.463380945527769761e+01	1.014937549259333061e+01	5.315595503938604693e+00	1.953329697592048442e+00	6.335808584537544474e-01	9.734390766968352704e-01	2.135153636943516897e+00	3.398328644317822445e+00	4.333328390613822023e+00
1.333506131884676904e+01	1.412182935539376416e+01	1.535740932072156717e+01	1.644774955343329026e+01	1.791205390755377991e+01	1.909251910237336602e+01	2.029344899621445109e+01	2.208471100912219853e+01	2.382130776674387818e+01	2.522603685501210435e+01	2.694207212466089274e+01	2.848492254126630741e+01	3.075045014298008894e+01	3.262869038455120574e+01	3.451300890416860057e+01	3.632752047645182358e+01	3.767575109220469898e+01	3.939723836309516258e+01	4.123635988845230571e+01	4.315743159458336464e+01	4.392271615567962328e+01	4.466200356378335812e+01	4.542771579439418161e+01	4.465303027960191429e+01	4.298303189784963507e+01	4.040853459665981262e+01	3.641734111701416765e+01	3.079607836444642643e+01	2.403218251290965313e+01	1.681380425398821288e+01	9.631936471993178372e+00	4.869870569044206121e+00	1.856677111637743627e+00	5.627631882836280353e-01	6.074027162094127741e-01	1.397479710119728713e+00	2.391441868379782676e+00	3.094793950824401119e+00	4.117825092318589064e+00	5.110080851889564180e+00	5.733519436206407249e+00	5.806429102094092798e+00	6.082169173651853278e+00	5.833310393477390221e+00	5.323531994598971195e+00	4.662569225958286268e+00	3.876656958721719004e+00	3.010733931420208176e+00	2.193639522188524538e+00	1.465502818348151548e+00
6.709804836329962718e+00	7.105683029198256229e+00	7.727389988678954325e+00	8.276016649761825050e+00	9.012810894813437557e+00	9.606785746816946414e+00	1.021105782454631772e+01	1.111236740460469896e+01	1.198617105982872744e+01	1.269298880928100992e+01	1.355644653555323131e+01	1.433278232859599655e+01	1.547372283920358882e+01	1.643200330266370202e+01	1.743857420009545933e+01	1.846328214886875330e+01	1.928431378357122128e+01	2.034051014988221695e+01	2.153058748941528222e+01	2.287375640768610552e+01	2.375569049341568828e+01	2.483321436765090340e+01	2.624051679581837959e+01	2.719439425879899375e+01	2.818245763599196252e+01	2.937498994499879856e+01	3.057818463208255721e+01	3.159031417492653304e+01	3.247826800503609945e+01	3.310012753069023717e+01	3.160258411358532271e+01	3.213237566204263373e+01	3.235344817625885838e+01	3.108020536035977344e+01	2.903647759139252216e+01	2.755625394245158688e+01	2.530791374573681907e+01	2.163253079859054040e+01	2.157198987818258118e+01	2.172055940882692582e+01	2.081624051019867139e+01	1.861510830995377930e+01	1.757366221310552135e+01	1.535225935750463577e+01	1.279359151184347709e+01	1.018347440382518165e+01	7.604324946404835472e+00	5.199052350359142594e+00	3.231879795246379583e+00	1.752905789941696435e+00
1.944801397496301831e+01	2.059544595176201653e+01	2.239743064896907399e+01	2.398759597151411782e+01	2.612315507106516677e+01	2.784475972340840855e+01	2.959621033918945798e+01	3.220860842472469443e+01	3.474128204380802032e+01	3.678995585838360682e+01	3.929264259968925899e+01	4.154050068140484342e+01	4.473611528401946913e+01	4.612969029174112023e+01	4.363910616642073848e+01	3.856635198593688330e+01	3.416351109911820316e+01	3.102154673174054622e+01	2.800668818812843242e+01	2.485347773487055889e+01	2.099752417249463932e+01	1.736508307386512584e+01	1.418341774941438516e+01	1.126523577063637838e+01	9.129245498271290060e+00	7.903494661709452807e+00	7.505489859494946181e+00	7.787320304026192019e+00	8.594621309823754274e+00	9.680776838415953378e+00	1.023163411479423601e+01	1.136221183559865544e+01	1.224628223919629555e+01	1.231477425748932397e+01	1.177412281450727960e+01	1.118500900712984780e+01	1.006422167406652868e+01	8.254855542229980969e+00	7.742321364242653381e+00	7.194643722961648002e+00	6.256449448027133542e+00	5.010280647421358147e+00	4.212016709807329562e+00	3.306935572319706473e+00	2.569878606908254426e+00	2.072240987552519620e+00	1.804608853669544155e+00	1.729474385208581877e+00	1.821251480278056833e+00	1.997335344061818008e+00
6.316111473886784289e+00	6.688761775531714804e+00	7.273990490219502725e+00	7.790426844699385178e+00	8.483990174569592924e+00	9.043113944850748709e+00	9.611930757946534953e+00	1.046035659431475828e+01	1.128289039780217173e+01	1.194823608313275720e+01	1.276103100208984387e+01	1.349178167763089675e+01	1.456419958997646447e+01	1.544763215156959113e+01	1.632998328026956614e+01	1.722127789404003551e+01	1.796626370903770820e+01	1.895718077913450728e+01	2.008206749724627826e+01	2.135430434369116881e+01	2.219898600542466482e+01	2.322890238294466059e+01	2.457021009592070726e+01	2.548983318495752215e+01	2.644406044630255082e+01	2.759298877715157872e+01	2.875496449029804680e+01	2.973996109762461870e+01	3.061012306015513218e+01	3.123073302948952801e+01	2.984998354769474460e+01	3.038219048288810598e+01	3.062265770945711196e+01	2.944881068081054565e+01	2.754641102250893070e+01	2.618652142438395813e+01	2.411451706823349994e+01	2.070683083225181065e+01	2.081265335021286589e+01	2.123888082008184597e+01	2.080751253050403804e+01	1.926483691160984080e+01	1.916991949112311744e+01	1.808188089752733063e+01	1.678359379991054112e+01	1.547184956637532594e+01	1.403985362226710976e+01	1.238350647488870671e+01	1.072343997468192889e+01	8.992117070354822772e+00
2.528320088706611912e+01	2.677490863732792548e+01	2.911756126774857023e+01	3.118484018606441666e+01	3.396115296482228274e+01	3.619930830188334170e+01	3.847626459261699239e+01	4.187248724438005354e+01	4.516506488110393036e+01	4.782842329254254565e+01	5.108201710684731722e+01	5.400153151820077113e+01	5.802607662426245128e+01	5.828849044996713502e+01	4.945743241302335491e+01	3.597706865066424342e+01	2.679175377613823983e+01	2.172126452995816237e+01	1.826785115626428535e+01	1.564757462113411890e+01	1.320013363744028645e+01	1.124744316679238132e+01	9.696515945082532895e+00	8.192173216974849126e+00	6.907071230942880113e+00	5.840554568362597898e+00	4.916424094671733691e+00	4.094676471668539541e+00	3.386442517651738093e+00	2.775764991988680652e+00	2.138594951383224974e+00	1.770529840026782820e+00	1.476734030933811059e+00	1.208352228434178777e+00	1.000583263236795251e+00	8.849227477317831436e-01	8.007778253169034466e-01	7.123655708805789466e-01	7.759840477102829537e-01	8.883628833863007612e-01	1.000273612787026423e+00	1.081281071109558400e+00	1.268361159202988864e+00	1.418320827318075628e+00	1.566378014883052172e+00	1.723757648697851197e+00	1.876110399034771836e+00	2.000192756812866346e+00	2.120114609393698668e+00	2.218597178332677444e+00
2.406162826710376734e+01	2.548126328603522950e+01	2.771072928616380437e+01	2.967812641594660406e+01	3.232030002102423794e+01	3.445031757556367324e+01	3.661726139303353733e+01	3.984939356348370154e+01	4.298288838834019998e+01	4.551756508233777510e+01	4.861395981897094032e+01	5.139075713508488974e+01	5.514599564950247412e+01	5.453285493413808638e+01	4.319518053511238520e+01	2.718094680122416307e+01	1.729725076877954137e+01	1.244739066011564965e+01	9.599370603157460380e+00	7.810309242357345028e+00	6.543125225968116965e+00	5.835964594378510562e+00	5.567223279620599818e+00	5.479692268146304279e+00	5.614456397209012906e+00	5.949949433739738502e+00	6.405006144450741346e+00	6.900526587367782128e+00	7.416425690439007568e+00	7.890205231866752378e+00	7.834840028650931210e+00	8.244602073688232835e+00	8.545466910282208062e+00	8.405810597349047342e+00	8.002129307633271793e+00	7.706776340078504539e+00	7.161591801066725438e+00	6.184670342448026936e+00	6.233715172680952321e+00	6.362581131808523693e+00	6.218310625187794649e+00	5.726890871799342086e+00	5.649777743351050319e+00	5.263746329468455443e+00	4.807919065307962647e+00	4.348833945899802877e+00	3.869176589050911996e+00	3.356887009653013010e+00	2.887628088525449943e+00	2.453978738683598060e+00
5.942813610879126962e+00	6.293439354878368697e+00	6.844079600146820042e+00	7.329993284419903610e+00	7.982565300255926033e+00	8.508643468117670139e+00	9.043841795908161174e+00	9.842123559780802111e+00	1.061604357417300015e+01	1.124206567829033965e+01	1.200682239573759702e+01	1.269442600340897442e+01	1.370544564574323765e+01	1.456063295198220686e+01	1.547912654307455504e+01	1.643234271346815945e+01	1.720641311906218363e+01	1.819170116479273602e+01	1.930276633630866101e+01	2.056031732686266977e+01	2.141402926179248567e+01	2.245652442358563761e+01	2.381407515623854820e+01	2.478002895835082953e+01	2.579967528567071966e+01	2.703512954410834723e+01	2.831658868968780141e+01	2.946446163570099941e+01	3.054776290800172944e+01	3.144088717985626857e+01	3.036950285105185188e+01	3.130721795149261055e+01	3.204402698059304555e+01	3.139190810021380074e+01	3.002324905815804001e+01	2.930348704643071045e+01	2.782919513223394503e+01	2.474962883042863027e+01	2.584316732859274168e+01	2.739000319845993658e+01	2.764200325063243113e+01	2.568766646431362943e+01	2.405811656556020850e+01	1.858212313940888194e+01	1.085066849261349908e+01	4.186237108094201353e+00	1.769759867300369161e+00	3.265921937100153105e+00	6.046456151178736249e+00	8.208284133614490941e+00
5.852412922181896349e+00	6.197705029488497885e+00	6.739969064319262237e+00	7.218491143439983659e+00	7.861136386619343774e+00	8.379211976611877333e+00	8.906268992796480433e+00	9.692407481454095475e+00	1.045455480585824404e+01	1.107105400835734876e+01	1.182417742570961039e+01	1.250132165386969341e+01	1.349697452763660976e+01	1.433929123263445682e+01	1.524419446012773882e+01	1.618287780802388554e+01	1.694394233680361950e+01	1.791159578537533292e+01	1.900119118927366912e+01	2.023200234657899088e+01	2.106079928517877420e+01	2.206786294965747075e+01	2.337178535281450209e+01	2.427048754679721299e+01	2.518819880138013900e+01	2.626199423443081926e+01	2.729783579136386962e+01	2.809887906508979682e+01	2.873474522479004634e+01	2.913607161603358264e+01	2.776374455740113234e+01	2.832603905282238443e+01	2.878570970116376415e+01	2.804832530853018113e+01	2.668348678326398016e+01	2.587426715033489089e+01	2.436303378956708698e+01	2.143245172508886753e+01	2.209666266740847718e+01	2.313258959073798948e+01	2.321662939869719722e+01	2.195364696672306692e+01	2.221730257737038272e+01	2.122658038282224524e+01	1.991887053944983066e+01	1.860487168803161140e+01	1.722819919785659692e+01	1.567907415192160947e+01	1.419041354257061904e+01	1.259325048442204498e+01
5.888561248680995064e+00	6.235986105675363156e+00	6.781599517530685794e+00	7.263077261704966148e+00	7.909691901846303885e+00	8.430967465222002133e+00	8.961279929946892153e+00	9.752274123617015178e+00	1.051912896792607910e+01	1.113943607235464484e+01	1.189721127241292464e+01	1.257853455807743082e+01	1.358016694607682595e+01	1.442549768382287034e+01	1.532692818402520629e+01	1.625644902839739458e+01	1.700758590080333121e+01	1.796667178613978777e+01	1.904768857350808986e+01	2.026988752684934880e+01	2.109005302732560594e+01	2.209162349917026802e+01	2.339704327610341039e+01	2.431052355707156210e+01	2.526850507110064825e+01	2.642747703713734353e+01	2.761831272512481306e+01	2.866315598316810664e+01	2.962662530028294938e+01	3.038390870037677871e+01	2.922496764391180335e+01	2.997732977816569289e+01	3.050177975042252498e+01	2.967195302959224890e+01	2.814327390682639773e+01	2.720111451039637629e+01	2.554117069028873033e+01	2.242708796427934814e+01	2.310747867746072970e+01	2.420850059074744820e+01	2.434157860055723788e+01	2.306093606183710421e+01	2.331978992904813452e+01	2.208753065200713550e+01	2.021488182389090937e+01	1.790935523409645924e+01	1.509539515738988946e+01	1.183862236601002316e+01	8.628597392412199696e+00	5.682740692691369944e+00
6.824114666314557986e+00	7.226737134169262333e+00	7.859035641179582754e+00	8.417008836458773402e+00	9.166355283391052211e+00	9.770449232149802654e+00	1.038501583261934691e+01	1.130168033690773299e+01	1.219037031888865030e+01	1.290922958351772465e+01	1.378739737960549938e+01	1.457697123225474556e+01	1.573795733748499970e+01	1.672040272436877828e+01	1.777678134346045624e+01	1.887373018564723637e+01	1.976439764991004466e+01	2.089732415676159150e+01	2.217475422750778336e+01	2.362066168828365775e+01	2.460290422966009771e+01	2.580241095723610911e+01	2.736443490808320078e+01	2.847712763806663006e+01	2.965229368780561003e+01	3.107648120544020642e+01	3.255477561113450236e+01	3.388084549879651775e+01	3.513389523332335784e+01	3.616860185860447530e+01	3.494068562648835297e+01	3.601373040126369318e+01	3.682071262964399949e+01	3.592177097257749807e+01	3.385514001739382905e+01	3.145402796363696751e+01	2.621069211163066370e+01	1.892226368686350924e+01	1.727600236917092147e+01	1.827198162262751779e+01	1.826066037972989164e+01	1.530926059969343456e+01	1.137849219077966545e+01	5.977832820145956738e+00	2.284820297589806870e+00	1.712137295648413549e+00	3.201774179489761618e+00	4.773813232018884634e+00	5.327181064047580961e+00	4.692620221273219094e+00
1.647532170402625695e+01	1.744736496641733936e+01	1.897391043427017721e+01	2.032101380869410079e+01	2.213014574516635236e+01	2.358859751978037522e+01	2.507233320512366603e+01	2.728541773568726470e+01	2.943096394412872030e+01	3.116649129438649979e+01	3.328663405273990605e+01	3.519242518509704354e+01	3.797327613606338303e+01	4.007214688753415999e+01	4.156361236857402730e+01	4.263200401762588854e+01	4.334224108741310033e+01	4.447636588795486290e+01	4.544194945651710071e+01	4.596477799831372835e+01	4.451421423244335784e+01	4.207324464220564408e+01	3.843050753773079009e+01	3.230025194551772927e+01	2.487063214581817050e+01	1.715520771198616856e+01	1.020084353355891871e+01	5.057624905700650153e+00	2.196604196542186305e+00	1.284356858489492215e+00	1.508580585181539480e+00	2.298886963551170393e+00	3.077469999698366099e+00	3.448498864736901037e+00	3.400488844884731243e+00	3.173279559167679675e+00	2.746936970653331755e+00	2.192755391950239385e+00	2.101909782985638131e+00	2.163969191982246354e+00	2.280242623743720554e+00	2.374344217022017478e+00	2.689967773708783927e+00	2.838956081189468517e+00	2.834817493339791827e+00	2.659320879906851509e+00	2.288098074646645497e+00	1.749037669588527244e+00	1.163279853409861175e+00	6.276807567200456406e-01
1.030962796291649042e+01	1.091789556333989175e+01	1.187314949554037646e+01	1.271611540949312413e+01	1.384820117606734868e+01	1.476084467209398099e+01	1.568930987514091591e+01	1.707417376857375402e+01	1.841677475589601087e+01	1.950280157965453398e+01	2.082950603063511252e+01	2.202231291685626147e+01	2.377356437948305157e+01	2.522122067439398663e+01	2.665129676472503206e+01	2.797342283206942071e+01	2.884540046549499692e+01	2.984893060235794948e+01	3.067477703111598686e+01	3.112032179360520345e+01	3.010175215772171597e+01	2.830834339450736081e+01	2.585576538369706157e+01	2.249901748504106536e+01	1.976204706626797503e+01	1.857949839593290164e+01	1.899743289537206437e+01	2.047424201317965498e+01	2.242754865065331771e+01	2.426061142060218856e+01	2.425207356230851730e+01	2.541249452842824397e+01	2.596675655525504922e+01	2.494908505620606576e+01	2.298713422196614431e+01	2.121437030899691933e+01	1.867579963730461046e+01	1.507714970105401342e+01	1.399436550645578770e+01	1.294935514134922627e+01	1.131965503292629549e+01	9.267755159502344853e+00	8.205117583485714405e+00	7.099160004584557093e+00	6.411533961116864688e+00	6.217439221630577606e+00	6.403014511485362270e+00	6.782805258542844662e+00	7.304119196347826914e+00	7.776727879710973568e+00
1.622022688445625604e+01	1.717721956361208413e+01	1.868012884106554949e+01	2.000637440776867848e+01	2.178749474038860612e+01	2.322336464989672322e+01	2.468412698796693761e+01	2.686294533489180125e+01	2.897527108592709055e+01	3.068392648526181432e+01	3.277124215407889096e+01	3.464717039751923267e+01	3.736707319529789828e+01	3.920041050564255158e+01	3.969106053086109398e+01	3.914443780476531032e+01	3.844447914279378864e+01	3.850452804742188562e+01	3.875780788462856208e+01	3.902676311480976779e+01	3.815540449039892934e+01	3.716797491214646243e+01	3.609961184825532854e+01	3.378837061965649013e+01	3.094163471856695224e+01	2.775645153521587005e+01	2.410728751295000549e+01	2.005616231641405278e+01	1.596640813373318224e+01	1.208328084164667793e+01	8.208638642855049739e+00	5.700608387798403065e+00	3.784954908645078220e+00	2.341392414339816153e+00	1.401121950843080999e+00	8.678271846297220815e-01	5.426432345665944679e-01	3.352592897835495744e-01	2.620760722258115294e-01	2.362873455849575643e-01	2.499016706059782045e-01	3.079031472639712774e-01	4.596579425334981761e-01	6.656557160023057751e-01	9.215964577794266699e-01	1.208707995166362403e+00	1.484309662436012589e+00	1.690996104229568475e+00	1.815933146503173612e+00	1.826119174217220475e+00
1.286595801311394283e+01	1.362504897507054835e+01	1.481716347500800701e+01	1.586914751307548244e+01	1.728194029205636895e+01	1.842087885929235469e+01	1.957956221450237067e+01	2.130781087399561002e+01	2.298331730287812746e+01	2.433863056596121055e+01	2.599429884797041268e+01	2.748262877799815485e+01	2.965630823212204348e+01	3.131317791555528274e+01	3.249476679440037685e+01	3.321632373251920001e+01	3.354827778201201482e+01	3.428636906836013765e+01	3.512820731255933993e+01	3.603037459994993696e+01	3.600036370744113867e+01	3.604970912926415849e+01	3.630337526514430380e+01	3.564362330742513763e+01	3.475847888802684338e+01	3.382998446891931366e+01	3.260128367360411517e+01	3.088258677014964704e+01	2.880722760828460594e+01	2.633146600929094916e+01	2.226788186149936877e+01	1.978748977802173670e+01	1.716630245321768555e+01	1.399717658427650591e+01	1.092742572306440252e+01	8.527431682436960259e+00	6.335318750785078556e+00	4.309840800043481579e+00	3.367775209419227256e+00	2.621862178264313226e+00	1.926782145113856037e+00	1.325496735278342664e+00	9.895196189474378956e-01	7.356197570115352580e-01	5.998558699754912293e-01	5.673646663758161734e-01	6.115286006603177782e-01	7.038555532555511585e-01	8.322071863610293052e-01	9.725664454818536697e-01
2.109440103120728693e+01	2.233896977255997385e+01	2.429350291429463127e+01	2.601828494411358861e+01	2.833463149393447011e+01	3.020197995432088689e+01	3.210170101186452740e+01	3.493525373042908910e+01	3.768233284456801613e+01	3.990443876666538614e+01	4.261899277870022473e+01	4.505436321409541733e+01	4.839411277683786494e+01	4.844065469423411230e+01	4.074314073419968452e+01	2.991504875943125086e+01	2.364910846671500266e+01	2.107966763144951727e+01	1.979557224733240517e+01	1.909128810602169679e+01	1.822457807643065664e+01	1.762915687728058955e+01	1.729208320886618466e+01	1.664767063599402164e+01	1.601119817173080406e+01	1.545232183850282048e+01	1.484364419912709110e+01	1.409132090952591732e+01	1.324577393474484133e+01	1.227189774772750042e+01	1.058346627400773166e+01	9.652257172584139511e+00	8.651530492721843046e+00	7.338663417622436569e+00	6.002222703720773822e+00	4.942528926110331788e+00	3.903119514199662632e+00	2.843481987763139873e+00	2.397504496172424560e+00	2.029108988372418487e+00	1.632064932968074977e+00	1.233793044793556559e+00	1.008717763396211220e+00	8.059299979432540395e-01	6.795729422215803783e-01	6.376186541153620047e-01	6.728190146246000314e-01	7.727419162144374409e-01	9.384312715239618852e-01	1.152900150530738799e+00
5.635223968880014311e+00	5.967701937408902424e+00	6.489842006329508806e+00	6.950605647883029370e+00	7.569401677145588536e+00	8.068250958841375109e+00	8.575748356933813099e+00	9.332712452435620420e+00	1.006657572001565271e+01	1.066019601456984667e+01	1.138537026136909525e+01	1.203738531055404160e+01	1.299610523957149155e+01	1.380738612317022707e+01	1.467970728310299933e+01	1.558551844365642935e+01	1.632098375991106920e+01	1.725649797850475409e+01	1.831133376843435556e+01	1.950528617866920911e+01	2.031634987857760066e+01	2.130681928046704243e+01	2.259664446047502295e+01	2.351544194621591899e+01	2.448587492933981835e+01	2.566205579316537566e+01	2.688317458989021702e+01	2.797914952602053162e+01	2.901603458406539460e+01	2.987524796930413018e+01	2.887094456281946364e+01	2.978118045311056505e+01	3.050804942896267136e+01	2.992221326480093779e+01	2.866473342857338480e+01	2.804376637431556674e+01	2.672599171759896564e+01	2.389511548452386691e+01	2.516043375426116313e+01	2.703296730251140190e+01	2.791835031044162818e+01	2.699595290457247287e+01	2.703651200088222595e+01	2.322232226681629186e+01	1.605339246192667346e+01	8.697229393622189164e+00	5.421599531079229095e+00	6.006092812106041734e+00	7.291412333427629733e+00	7.400803269542743479e+00
1.313344035538503896e+01	1.390831276387629956e+01	1.512521123857673722e+01	1.619906594917767606e+01	1.764123058848022652e+01	1.880384760666068189e+01	1.998661990553787859e+01	2.175079873043324241e+01	2.346113881753468178e+01	2.484462894593556825e+01	2.653471842083456878e+01	2.805430155006738246e+01	3.028860422292069998e+01	3.217817138388556941e+01	3.420553587318713085e+01	3.630420841916559027e+01	3.799831193995181877e+01	4.014429289642878018e+01	4.254029422168626695e+01	4.520399224317515063e+01	4.686866986840500715e+01	4.870544159547866059e+01	5.064323278734407552e+01	5.031940183146784307e+01	4.671911036108921422e+01	3.710967350570925305e+01	2.164268401487000659e+01	9.229841199397808893e+00	7.351257214024126796e+00	1.165044948325680707e+01	1.444300888060794819e+01	1.525087167676849376e+01	1.346264108710991891e+01	9.693908491787738058e+00	5.741884527396260651e+00	2.968821574065581892e+00	1.601525718629368988e+00	1.425145782334044986e+00	2.170980497784896990e+00	3.186996984982116921e+00	3.875310555656378497e+00	3.859305922588396776e+00	3.599703070938436333e+00	2.745432410051394712e+00	1.723592440590684838e+00	8.555755463764547208e-01	3.534798033056441580e-01	2.923343719081277770e-01	5.823951858270627335e-01	1.017407446467927912e+00
3.220955089097127200e+01	3.410991298954928652e+01	3.709433689443554272e+01	3.972794827231249570e+01	4.326483381683232210e+01	4.611613332408126809e+01	4.901686333253603323e+01	5.334348347955198477e+01	5.753806498947399461e+01	6.093105224126001218e+01	6.507597146717859005e+01	6.878682743097219543e+01	7.354924439791855661e+01	6.989795985116845145e+01	4.636717766535446827e+01	1.871033460570682294e+01	6.343506297943018346e+00	2.535021082529699488e+00	1.074875931696554821e+00	4.746170752661837411e-01	2.970285658186886391e-01	3.658837551711299763e-01	5.836527049660815702e-01	8.763115767107644283e-01	1.214340899425962128e+00	1.583690226011837510e+00	1.961895730312554820e+00	2.322730957229671489e+00	2.658568118215047793e+00	2.948893401627054267e+00	3.009547176686816705e+00	3.223856567450922306e+00	3.380101780052255922e+00	3.349737902101664666e+00	3.205074860679253845e+00	3.098825635082032459e+00	2.890114721981669632e+00	2.506136673332143516e+00	2.539049028279070974e+00	2.608880609266244210e+00	2.571714240499532789e+00	2.394247678871907592e+00	2.393588641911242654e+00	2.265641506019232310e+00	2.107649510551977023e+00	1.945568938942683346e+00	1.768527889802026243e+00	1.566665887072542507e+00	1.370927976422766426e+00	1.174674860751059979e+00
1.155963768774927480e+01	1.224165580745085435e+01	1.331273125224426757e+01	1.425790411235779764e+01	1.552725169115771209e+01	1.655055031940076660e+01	1.759158898650984781e+01	1.914436323913192695e+01	2.064975034218597472e+01	2.186745447728985070e+01	2.335501766540583546e+01	2.469219741637659027e+01	2.664348155367767390e+01	2.811137737296224870e+01	2.909553060658265267e+01	2.964596712573193926e+01	2.990327988309816121e+01	3.058494794689354634e+01	3.141671461554882683e+01	3.236692919933827284e+01	3.255186671105649054e+01	3.288918610808372023e+01	3.351162070843236762e+01	3.339941664791805920e+01	3.318649210726203336e+01	3.305438976273854479e+01	3.275992281290866970e+01	3.209572367592765119e+01	3.116099355023683870e+01	2.985596425654475894e+01	2.667346529071575034e+01	2.525633376739626357e+01	2.356760684206937384e+01	2.088222929863210808e+01	1.791300733097993358e+01	1.554542732671495919e+01	1.301161368231060855e+01	1.011259268471845019e+01	9.161104722532902755e+00	8.388920663617678741e+00	7.338400714587572260e+00	6.031486189243231877e+00	5.290776542855009978e+00	4.363004454735170512e+00	3.507422321609011018e+00	2.772593254719644129e+00	2.137293073030380519e+00	1.590328619849116221e+00	1.160563949425706509e+00	8.296046715529115101e-01
2.003265029844819622e+01	2.121457579284897221e+01	2.307073083926020018e+01	2.470869890449677797e+01	2.690845609759887580e+01	2.868181475504190203e+01	3.048591659012454613e+01	3.317684726074395485e+01	3.578565682847246165e+01	3.789591683526914778e+01	4.047383842047587876e+01	4.278642832490010051e+01	4.594884255725394695e+01	4.588415410046322762e+01	3.819110420228184921e+01	2.747622054574796380e+01	2.139639629148575395e+01	1.905304757103728619e+01	1.805970070712743336e+01	1.769626778009371293e+01	1.723040533421017173e+01	1.703215662802620045e+01	1.707864959274438377e+01	1.679717394011020559e+01	1.648017416037512817e+01	1.619297937283369038e+01	1.579916372456185236e+01	1.519311012849030007e+01	1.442565784062385070e+01	1.346073208227557672e+01	1.165907655742482341e+01	1.065313831319217996e+01	9.550038302313906158e+00	8.098719055010391799e+00	6.634110092417885518e+00	5.500586154687779228e+00	4.420998147418789159e+00	3.339219958458162107e+00	3.004381756705615025e+00	2.826016492808618885e+00	2.658736305262377364e+00	2.482819912155619146e+00	2.620621418003006742e+00	2.741046173481403780e+00	2.918578188623230041e+00	3.157771875274816065e+00	3.411788799936839478e+00	3.617485112643447298e+00	3.798723252908789316e+00	3.907645785530269311e+00
1.113229030823720578e+01	1.178909495117532025e+01	1.282057388810609311e+01	1.373080472357611193e+01	1.495322588684788379e+01	1.593869426477942497e+01	1.694124685140942077e+01	1.843661670903605909e+01	1.988635126907629669e+01	2.105903819125238385e+01	2.249160778048482356e+01	2.377922709045446226e+01	2.565217795113771615e+01	2.698731796557521534e+01	2.761855402463653775e+01	2.765258458327662439e+01	2.745685094266034554e+01	2.770821305759573860e+01	2.810576128817341868e+01	2.860182724977579838e+01	2.841679065223312506e+01	2.836589036884876691e+01	2.855921132542443885e+01	2.813305362259350062e+01	2.764212730359723125e+01	2.724526920084039716e+01	2.674995072981939614e+01	2.600117108043591330e+01	2.509510126811886721e+01	2.396440843095052387e+01	2.140931567955525594e+01	2.035456150584957769e+01	1.916704511090346230e+01	1.724231448471596195e+01	1.512513564341638883e+01	1.353729987150942371e+01	1.180180923172530960e+01	9.662875166559388163e+00	9.342144109613691683e+00	9.264308941689286314e+00	8.921189372355899039e+00	8.219395513223693328e+00	8.245117847735020433e+00	7.946714774949422910e+00	7.644800205594013853e+00	7.417226565098116176e+00	7.208056050362655398e+00	6.948995954554346710e+00	6.742461797960870307e+00	6.533951155962713919e+00
1.590449992909478105e+01	1.684286473164658560e+01	1.831651985786437109e+01	1.961695003506526902e+01	2.136340083416039803e+01	2.277132151471792909e+01	2.420365009234873455e+01	2.634005770803902635e+01	2.841126700719872034e+01	3.008666340400365513e+01	3.213335001691185511e+01	3.396813177232786529e+01	3.642568652037017074e+01	3.580454834946772280e+01	2.803094998240405644e+01	1.838587690521762852e+01	1.397535157430973207e+01	1.295496989563435086e+01	1.296867032489818428e+01	1.341974251716647437e+01	1.376423004208886880e+01	1.430455289973323829e+01	1.507140044038386506e+01	1.558948415479865268e+01	1.612400311407903075e+01	1.676256191845875421e+01	1.738818461942592108e+01	1.788349125780229087e+01	1.828704858755267182e+01	1.852227578239706673e+01	1.756582423762851519e+01	1.773725331318918208e+01	1.774096777151027027e+01	1.694456931779844666e+01	1.576509352851766010e+01	1.493942934006812351e+01	1.375477065755815964e+01	1.185326094552791254e+01	1.200978257896130685e+01	1.241624436096464201e+01	1.238889921291784546e+01	1.174543764752875674e+01	1.203159919799312050e+01	1.174480618422545497e+01	1.134557023144658849e+01	1.095712304008430493e+01	1.050685447128725514e+01	9.910124310630338940e+00	9.331647363134766948e+00	8.710171762648876381e+00
9.295342337641342212e+00	9.843767130385433717e+00	1.070504091748236597e+01	1.146507384760731441e+01	1.248578233425008932e+01	1.330863780083954317e+01	1.414575839742676067e+01	1.539437609990837785e+01	1.660488882111478759e+01	1.758406975286209928e+01	1.878024987836610649e+01	1.985569574565214879e+01	2.143438875979094149e+01	2.273958468143414180e+01	2.405548260934675753e+01	2.538384747423584287e+01	2.647713272046075517e+01	2.791485302437893168e+01	2.953367096253279911e+01	3.134935856708444746e+01	3.251188692685687442e+01	3.391139239713069742e+01	3.571457104946851757e+01	3.683403029736479795e+01	3.790693091648791579e+01	3.911887573680098029e+01	4.014743485498068765e+01	4.064994168269753771e+01	4.062066487456279873e+01	3.977624232896278045e+01	3.592018141211678284e+01	3.383455365849684426e+01	3.073843810948985578e+01	2.581038675482799505e+01	2.033577169605269930e+01	1.567836341766583175e+01	1.128135934657758810e+01	7.307300773468376143e+00	5.351511409409427600e+00	3.824971286645932000e+00	2.487155954351541354e+00	1.411955742261629121e+00	7.778971242962124943e-01	4.039405856427977781e-01	3.513371883941929230e-01	6.099815108589666801e-01	1.135988643898581785e+00	1.836530869343404815e+00	2.625916685869775336e+00	3.378832924614596056e+00
1.137630115274554754e+01	1.204750242487340905e+01	1.310159054998775829e+01	1.403177291283540562e+01	1.528098856422559138e+01	1.628805761591582879e+01	1.731258534841015617e+01	1.884073250987172798e+01	2.032224408475019573e+01	2.152063536050498982e+01	2.298460569733015291e+01	2.430069867193065747e+01	2.622728937005595640e+01	2.775580249575487812e+01	2.909702203392260600e+01	3.032578600500572463e+01	3.133703132517822354e+01	3.279757629949421016e+01	3.444764141121489587e+01	3.626613133766733910e+01	3.724273558778764226e+01	3.837533689079944565e+01	3.979610611743606086e+01	4.023196527503677089e+01	4.033112324012330419e+01	4.018669732790923632e+01	3.932910748115661193e+01	3.730478164712759792e+01	3.404763274120920613e+01	2.936999071146086493e+01	2.219671962638767937e+01	1.626992372890164518e+01	1.035637740484552971e+01	5.199657921289309925e+00	1.905275888938710915e+00	5.568630504980981444e-01	6.013357229886668875e-01	1.343367255621627843e+00	2.601293890821704924e+00	4.082237137489824974e+00	5.353827837738354134e+00	6.049932581150230249e+00	6.863218928404489994e+00	6.977490337330706893e+00	6.630373975823033561e+00	5.940183636662109024e+00	4.947636304563065579e+00	3.743057353928927800e+00	2.548803961150698516e+00	1.488544004390917275e+00
1.178550848433699194e+01	1.248085297119171599e+01	1.357285681101410546e+01	1.453649797892357753e+01	1.583064811265772498e+01	1.687394159563167761e+01	1.793532175088858693e+01	1.951843660473318209e+01	2.105323838265199399e+01	2.229473598001075629e+01	2.381136553917492904e+01	2.517497959890334158e+01	2.717949808520791777e+01	2.886853851579878238e+01	3.065510252632400423e+01	3.245872962783102622e+01	3.382915387107458827e+01	3.545759351637224910e+01	3.700970828810451962e+01	3.824930854258593627e+01	3.790955076329647966e+01	3.720075614683094045e+01	3.692894484519705856e+01	3.668104234054297308e+01	3.720842874038810777e+01	3.822005800327926295e+01	3.890782849058799542e+01	3.860869302648792711e+01	3.710307586570110772e+01	3.399484578756810293e+01	2.760114300846263546e+01	2.205968167212835240e+01	1.565241903980434124e+01	9.127778332409539175e+00	4.217878227366611554e+00	1.482153806207462843e+00	3.716845277592544239e-01	2.176236917099792223e-01	4.299878668988392216e-01	6.456281264822549826e-01	6.720258328298848172e-01	5.026310227432081446e-01	3.210726389655184088e-01	2.184604913529548942e-01	3.345507549341704134e-01	7.031862504308342698e-01	1.254163064294144370e+00	1.828734707919654978e+00	2.286773653385116400e+00	2.493631469721588445e+00
2.723036546682811831e+01	2.883695584242049748e+01	3.136002590673396995e+01	3.358651458271513235e+01	3.657664276915356538e+01	3.898716776841828846e+01	4.143948194436536170e+01	4.509726184443877628e+01	4.864341459528616696e+01	5.151188932823541222e+01	5.501605614634564034e+01	5.815877428185243758e+01	6.241716111238417852e+01	6.179205309841239568e+01	4.897822611480660271e+01	3.023314588573228079e+01	1.783936775482235504e+01	1.111594780566700358e+01	6.868942218574721537e+00	4.058310543563708350e+00	2.194800248082925176e+00	1.150605638560208144e+00	7.171614089410307535e-01	7.306272663225463759e-01	1.090871882491613709e+00	1.710798440549305077e+00	2.508906060901255675e+00	3.399719441222609273e+00	4.323526913570199248e+00	5.205006634797166853e+00	5.660438693429420631e+00	6.366501908309724733e+00	6.923302780660804068e+00	7.041655740816110232e+00	6.849918492280508531e+00	6.674441585728684068e+00	6.220409268103871625e+00	5.344489718693483660e+00	5.318115716990472031e+00	5.317070070682137661e+00	5.048401530154610128e+00	4.476013867944511837e+00	4.207013121546042456e+00	3.688583154292669253e+00	3.123430167678462155e+00	2.570586993751142746e+00	2.032089604256336557e+00	1.519646291430845064e+00	1.084802819628318149e+00	7.328999532416878848e-01
2.460894322060713080e+01	2.606086979793824554e+01	2.834104808015565169e+01	3.035319637376894875e+01	3.305546986517838803e+01	3.523393760961694454e+01	3.745017155581533075e+01	4.075582303464103262e+01	4.396059352527257857e+01	4.655292493995315084e+01	4.971975133403315539e+01	5.256066832972258140e+01	5.644565754462585971e+01	5.634632421457526874e+01	4.666719748860246142e+01	3.274064028617756605e+01	2.409706822848948704e+01	1.990532155154086524e+01	1.735569150476422706e+01	1.559252999614917634e+01	1.392173175061063262e+01	1.264909498916940223e+01	1.170234148130824359e+01	1.066813340663057552e+01	9.751273846412550128e+00	8.974342119580541066e+00	8.246530754648789596e+00	7.510152385676762243e+00	6.790389642422586469e+00	6.066397727407316864e+00	5.056821694870922812e+00	4.467942466881047459e+00	3.888617330583699516e+00	3.210458861698103128e+00	2.562178414167286977e+00	2.064583506614889430e+00	1.600868885337852099e+00	1.150038279843625055e+00	9.616176150505871822e-01	8.134444920811134683e-01	6.611608050137918191e-01	5.127381581581359482e-01	4.381584155899300725e-01	3.724375843782974371e-01	3.358318155153202644e-01	3.304683794291143339e-01	3.516835920715314368e-01	3.926395939002045310e-01	4.543361102843710420e-01	5.291194513272002853e-01
9.551492239851473443e+00	1.011502986566058304e+01	1.100003760341016346e+01	1.178101461000442107e+01	1.282985055764235227e+01	1.367538128885830595e+01	1.453557025142550430e+01	1.581859586388730321e+01	1.706246644367473309e+01	1.806863046983673726e+01	1.929777349048460167e+01	2.040287946630238380e+01	2.202614953755668736e+01	2.337923139442661125e+01	2.476733728988066829e+01	2.615258161460013042e+01	2.724179244810834533e+01	2.864239548519118017e+01	3.018589563997444714e+01	3.187074354291382861e+01	3.281098388986982428e+01	3.388523417494321421e+01	3.522410195098432695e+01	3.573812727025821090e+01	3.608143499594604009e+01	3.648736374801407578e+01	3.675635591026062343e+01	3.672169122973922128e+01	3.652700899821018510e+01	3.602585357181283854e+01	3.323381881366806567e+01	3.248992149943115493e+01	3.115777608547365674e+01	2.807383036458820769e+01	2.404154917556753901e+01	2.023736178605674496e+01	1.574609251750297467e+01	1.070851348873068609e+01	7.804636798820243193e+00	5.120144475591642319e+00	2.726603829292486569e+00	1.082270377869348321e+00	3.750224688326564970e-01	2.902647263092502095e-01	5.963569534357189283e-01	1.037214368763197836e+00	1.432163878764131537e+00	1.687040285256364847e+00	1.833736998675154384e+00	1.924785762858756577e+00
9.315530595786068346e+00	9.865146494880706385e+00	1.072829085510077896e+01	1.148997447655418824e+01	1.251289980746911290e+01	1.333754240765428634e+01	1.417648111981899817e+01	1.542781065534411056e+01	1.664095245059807837e+01	1.762226003424292031e+01	1.882103809890663371e+01	1.989887740063688426e+01	2.148372491795653261e+01	2.282481093394574856e+01	2.426667807879271166e+01	2.576373128366516596e+01	2.697901799322703553e+01	2.852470868786030778e+01	3.026712655664217166e+01	3.223858924732660114e+01	3.357566500582890967e+01	3.520648921299894596e+01	3.732663800272349874e+01	3.882365735013335240e+01	4.038533536174884375e+01	4.224080988833668471e+01	4.406139308521219533e+01	4.539451031299869754e+01	4.582848169312677555e+01	4.371532119537165073e+01	3.457967982001623852e+01	2.426453476033728762e+01	1.723183381069263831e+01	1.673411081010252843e+01	1.775418629289606187e+01	1.702871961623397112e+01	1.356618388993242341e+01	8.397584341489981341e+00	4.785755885540745602e+00	2.154588324588042614e+00	1.314440255032442328e+00	2.064684342481688084e+00	3.624243397217520979e+00	4.735667479760990339e+00	4.951952212605218229e+00	4.282950870715287017e+00	2.996716597610144639e+00	1.582291818213841239e+00	5.811590428177828560e-01	2.499548619949306383e-01
6.029984525425722275e+00	6.385753349583501937e+00	6.944470545755871527e+00	7.437511752953660071e+00	8.099655884483130563e+00	8.633450719569905729e+00	9.176499491737766689e+00	9.986490684170526322e+00	1.077176278191208958e+01	1.140696755991345945e+01	1.218294195074882502e+01	1.288063210854927298e+01	1.390650942608027663e+01	1.477458115769208469e+01	1.570783545563277173e+01	1.667679543166709877e+01	1.746344768040837181e+01	1.846411434904052129e+01	1.959237424352905776e+01	2.086936806831170443e+01	2.173655331695279003e+01	2.279550661839232006e+01	2.417448030438194095e+01	2.515619774897860594e+01	2.619275253360130407e+01	2.744885153811230438e+01	2.875227201995484450e+01	2.992086409025886340e+01	3.102497143363617127e+01	3.193740363674253047e+01	3.085592127930975437e+01	3.181813784249398935e+01	3.258039356094098338e+01	3.193606802827354230e+01	3.056997036803981871e+01	2.987617660744561832e+01	2.843194405175536943e+01	2.537268161428326607e+01	2.665291856788884317e+01	2.856218808475809823e+01	2.945600506810244568e+01	2.862783658641745888e+01	2.949856468526869691e+01	2.782050535786871492e+01	2.395878876352623976e+01	1.783225382515393775e+01	1.048689220365286090e+01	4.676975675162073465e+00	2.413507412449831691e+00	2.952647745214263431e+00
6.925646477335642537e+00	7.334259317614898244e+00	7.975965405778506323e+00	8.542240341545376481e+00	9.302735854042865071e+00	9.915817745654797122e+00	1.053952810513043303e+01	1.146983109759935004e+01	1.237174335202422526e+01	1.310129808215703306e+01	1.399253159756332465e+01	1.479385287038979691e+01	1.597210422030571486e+01	1.696905615899069986e+01	1.804066451579856079e+01	1.915300878560977083e+01	2.005575048124562798e+01	2.120394932954258849e+01	2.249812718547604007e+01	2.396221895843296679e+01	2.495444270514568785e+01	2.616477169075526987e+01	2.773897131579234454e+01	2.885175210112225486e+01	3.001826938306989945e+01	3.142026111935913590e+01	3.284709975399727000e+01	3.406577863469409095e+01	3.510759888508612647e+01	3.572921539130333457e+01	3.376601320223851133e+01	3.338458711158592251e+01	3.180467028542044261e+01	2.831896662566946077e+01	2.500286176316249964e+01	2.379516078431917947e+01	2.302108638395367279e+01	2.105491171312145582e+01	2.241617536429865964e+01	2.396823560357754346e+01	2.428094856054021378e+01	2.284133212114598876e+01	2.250758586941529771e+01	2.023839423038815966e+01	1.696667431436542017e+01	1.316993491632938174e+01	9.315006264277297277e+00	6.066741654094566449e+00	4.020561136001544966e+00	3.109668685283966560e+00
1.986662694196085255e+01	2.103875706556570435e+01	2.287952897063642155e+01	2.450392214927744661e+01	2.668544855078606659e+01	2.844411025339893939e+01	3.023326034532013296e+01	3.290188955630463852e+01	3.548907825438196539e+01	3.758184918987873147e+01	4.013840558712640672e+01	4.243431651942960769e+01	4.568282980643867575e+01	4.691166167510255036e+01	4.364204045194725978e+01	3.758135560191360725e+01	3.288219826679843294e+01	3.024505236185758861e+01	2.843609290461667527e+01	2.708688766162443073e+01	2.536866802196737680e+01	2.400578320991547088e+01	2.302090256510259891e+01	2.168988372174108648e+01	2.045976706022345226e+01	1.942620450952562194e+01	1.843048777004608496e+01	1.735985017882136461e+01	1.627675842113480797e+01	1.513232954878699132e+01	1.318438496576846575e+01	1.224021347651178537e+01	1.126328915875484071e+01	9.902052752948753422e+00	8.483443208137815716e+00	7.404960585800778539e+00	6.281324836802116174e+00	4.987819883066828552e+00	4.657206051785312440e+00	4.437358497365717191e+00	4.080664849557452456e+00	3.565794294943793297e+00	3.367007520392145015e+00	3.030292392728744399e+00	2.699810256339664871e+00	2.406156086568464580e+00	2.131193962141467058e+00	1.859394637452594035e+00	1.622995640860529276e+00	1.408635735731963878e+00
1.681275235118671674e+01	1.780470400705192446e+01	1.936251461402563123e+01	2.073720797859297704e+01	2.258339270050329972e+01	2.407171498902905427e+01	2.558583902742029537e+01	2.784424968628560038e+01	3.003373877236144907e+01	3.180481141438854209e+01	3.396837681544245413e+01	3.591270309334356625e+01	3.872638991347432125e+01	4.056735037334656369e+01	4.091685542087292049e+01	4.032918909984688582e+01	3.986958993893184555e+01	4.031735115439538220e+01	4.098773529602946297e+01	4.168244314716945809e+01	4.116706005064365570e+01	4.053667913823199598e+01	3.983715490076341581e+01	3.776755091837546274e+01	3.505719292688021227e+01	3.186823904829602228e+01	2.798249785584319227e+01	2.339649715287108123e+01	1.850053013237094390e+01	1.362434957968555160e+01	8.710807220988602495e+00	5.413659072786594528e+00	3.016760012935274293e+00	1.523224829640575706e+00	9.166428252855919334e-01	9.590553380709628817e-01	1.319366214820025363e+00	1.678746164729357782e+00	2.297240479548535053e+00	2.942950837911819217e+00	3.385378935117078658e+00	3.482652472253686682e+00	3.672477014811905693e+00	3.519008493259855541e+00	3.192470164323401693e+00	2.777609217593222990e+00	2.309748995008694017e+00	1.830041816941176513e+00	1.419237668816540010e+00	1.092463432750240271e+00
6.458871119726048882e+00	6.839944234252714139e+00	7.438400556526153728e+00	7.966509642142727721e+00	8.675749208214392993e+00	9.247510550165340959e+00	9.829184021526376824e+00	1.069678636743240396e+01	1.153791145686563091e+01	1.221829559026527612e+01	1.304946166729829571e+01	1.379677556951398287e+01	1.489562286764684984e+01	1.582548598983305688e+01	1.682532741022039602e+01	1.786356989162695186e+01	1.870657236970826531e+01	1.977886828648298945e+01	2.098793403920752709e+01	2.235645880773155625e+01	2.328612870694630743e+01	2.442141785179077473e+01	2.589977809502768835e+01	2.695275120013134895e+01	2.806459945902242481e+01	2.941150929037010187e+01	3.080807568032613730e+01	3.205689187039247656e+01	3.322877412622666071e+01	3.418163103356821608e+01	3.298833946097536796e+01	3.397859459566876694e+01	3.476386643921309627e+01	3.405716477442727097e+01	3.257797500583149741e+01	3.179535266572793262e+01	3.017083862603115918e+01	2.675922124233183652e+01	2.774199571073694770e+01	2.890371768332078517e+01	2.810574241864184941e+01	2.435222829514435006e+01	2.051940634617270831e+01	1.419301221965104531e+01	8.016098961623503882e+00	3.669394979758570319e+00	1.896826794238463121e+00	2.524038092932304522e+00	4.546270163296338040e+00	6.652228921930552374e+00
1.674810126559502876e+01	1.773623851022842146e+01	1.928805877458698248e+01	2.065746594826075011e+01	2.249655142526568952e+01	2.397915057877741418e+01	2.548745226513742779e+01	2.773717852196329758e+01	2.991824823425968916e+01	3.168251046437003993e+01	3.383775634028945234e+01	3.577315079889474703e+01	3.850715791755956730e+01	3.950382652353840740e+01	3.672120922792182540e+01	3.194686861284528590e+01	2.876529619622784750e+01	2.751290632565469352e+01	2.700192822963390782e+01	2.687950465652260235e+01	2.630137252711507756e+01	2.597217165130707528e+01	2.594437254437329088e+01	2.540421972166043219e+01	2.483643276507393693e+01	2.436433820037657938e+01	2.379847584371450608e+01	2.298779646947285471e+01	2.200746422803488400e+01	2.079113947339651958e+01	1.831129325831993881e+01	1.708582748543037511e+01	1.570277497990278270e+01	1.369447987424698354e+01	1.155356322477313569e+01	9.853410675304274946e+00	8.099300191489360756e+00	6.179252181108281228e+00	5.496497489721485330e+00	4.949447360894740022e+00	4.273358489744012445e+00	3.492434397127725187e+00	3.087274413235840509e+00	2.623946262534594620e+00	2.251863764851047556e+00	1.999088301504093446e+00	1.848437474465649766e+00	1.778831555762287131e+00	1.807484637741700206e+00	1.907677791682500734e+00
9.437555278466717823e+00	9.994370628520554689e+00	1.086882136743591154e+01	1.164048232740538502e+01	1.267680701733989856e+01	1.351225165940318362e+01	1.436217967905690962e+01	1.562990045369946479e+01	1.685893326461705044e+01	1.785309505396442020e+01	1.906757599232863143e+01	2.015944160470946400e+01	2.176046152528088840e+01	2.306015113390903437e+01	2.427655486741580049e+01	2.538790981333297836e+01	2.621591967346687468e+01	2.736615881626348923e+01	2.866711078765583665e+01	3.012386661139598942e+01	3.091928743596771056e+01	3.190986356179492489e+01	3.324603141897096492e+01	3.392102069254701036e+01	3.454875370270667645e+01	3.532024533531968302e+01	3.597949138108597822e+01	3.627981775604656178e+01	3.629923383156776850e+01	3.588388534227480875e+01	3.311079941963424034e+01	3.240553784104741197e+01	3.126989446538569695e+01	2.865416721238457498e+01	2.541093773144444867e+01	2.277777619802870035e+01	1.966346884351104762e+01	1.572912829942933932e+01	1.462554576053082656e+01	1.369970026513504102e+01	1.220882155908365085e+01	1.017411929812047866e+01	8.999564079885217893e+00	7.437263457481093631e+00	5.948861632001830380e+00	4.639839093646004109e+00	3.493168595819438949e+00	2.505906861580506018e+00	1.733449774563109669e+00	1.149017865871497568e+00
7.279250108105612682e+00	7.708725547186990212e+00	8.383195306352924092e+00	8.978382614987292953e+00	9.777706845537803559e+00	1.042209093883484172e+01	1.107764615905830397e+01	1.205544775211703090e+01	1.300340905753580856e+01	1.377021275818199442e+01	1.470695009881900006e+01	1.554918452780142246e+01	1.678759344255350783e+01	1.783543663155574777e+01	1.896168737509480806e+01	2.013057779841658856e+01	2.107882410395075112e+01	2.228440348400726378e+01	2.364213660462802480e+01	2.517590516567667436e+01	2.620901775407415357e+01	2.746142155634226967e+01	2.907504498396967207e+01	3.016356999675428341e+01	3.123224879471693427e+01	3.243064108757423725e+01	3.355322966188217038e+01	3.449842323168485336e+01	3.549943255793110808e+01	3.644274394069974221e+01	3.518287657593451456e+01	3.622311185289019164e+01	3.693822072638972998e+01	3.592283678551713422e+01	3.393571726720973203e+01	3.247948243243808975e+01	2.991822255687941379e+01	2.538387838702852761e+01	2.468100051097464132e+01	2.358990181605824077e+01	2.076832409588911332e+01	1.660767831808222894e+01	1.400340979293893184e+01	1.135167071915303794e+01	9.362996652359154126e+00	7.805518021773053761e+00	6.248631596867881832e+00	4.507998591224891882e+00	2.800138527207734374e+00	1.391707997313826439e+00
2.856887671963989916e+01	3.025443920080351390e+01	3.290153101858300744e+01	3.523746296115155729e+01	3.837457118830127456e+01	4.090358577745525537e+01	4.347644369432033784e+01	4.731402211977605532e+01	5.103448635267024969e+01	5.404396123903771354e+01	5.772037566577745338e+01	6.101809027783334471e+01	6.551225218404572104e+01	6.520779906741726961e+01	5.329083201794144742e+01	3.626433336560997134e+01	2.571223862665093307e+01	2.053742711138285770e+01	1.736780374811171157e+01	1.517497149319320471e+01	1.321972648329032829e+01	1.176523779530073988e+01	1.071045296290160209e+01	9.657848057805381359e+00	8.783100108332273948e+00	8.094536446842583999e+00	7.501397448389520051e+00	6.943108403272391094e+00	6.433824110741079849e+00	5.944348621941540678e+00	5.174765449652896976e+00	4.825385963896401620e+00	4.482868540061461182e+00	3.999106679559495170e+00	3.494030480018555096e+00	3.125645470048787899e+00	2.730589376822547099e+00	2.243949653108236575e+00	2.178810069129735183e+00	2.169154173790646123e+00	2.094277007663278845e+00	1.930382182904996968e+00	1.931680677510507316e+00	1.850810048168476607e+00	1.763275041864180270e+00	1.687544001664541993e+00	1.611391399553060211e+00	1.520905934592143405e+00	1.440195113625825085e+00	1.358591837944400860e+00
9.915955142202404815e+00	1.050099606336356395e+01	1.141977365409563916e+01	1.223055094103825091e+01	1.331940804808949252e+01	1.419720228081782487e+01	1.509021406917965891e+01	1.642219697823616187e+01	1.771353078892762056e+01	1.875808771245132078e+01	2.003413199208632989e+01	2.118142715521200969e+01	2.286763479238853591e+01	2.428453929318950344e+01	2.577107929479641157e+01	2.726667292357669581e+01	2.842088840580616704e+01	2.985597483790338202e+01	3.137801078524712040e+01	3.293714031135952069e+01	3.353656094061632587e+01	3.395799868277871525e+01	3.415036062094615943e+01	3.293282716142997657e+01	3.105872165210872993e+01	2.913764812281468863e+01	2.760046620349259427e+01	2.676484533616326189e+01	2.674202064142192370e+01	2.710491909424619550e+01	2.594665287323590874e+01	2.638345166880515791e+01	2.634607510488320514e+01	2.482414598613825873e+01	2.247136838027374850e+01	2.041141828085357801e+01	1.774380872091486694e+01	1.423961047514073819e+01	1.329837388148926713e+01	1.262171204849456352e+01	1.161695735276945207e+01	1.030528905695446440e+01	1.009196103745297179e+01	9.641629908854328690e+00	9.294139645119537718e+00	9.056104367620815054e+00	8.771133901060768068e+00	8.287742723030271819e+00	7.694367186185502305e+00	6.927901010436481322e+00
6.061816402800063841e+00	6.419463306335398300e+00	6.981129932510532932e+00	7.476773870641021169e+00	8.142413415916600172e+00	8.679026117560388442e+00	9.224941607188480219e+00	1.003920868792627097e+01	1.082862618355657425e+01	1.146718416429265730e+01	1.224725487105151345e+01	1.294862812733377488e+01	1.397992291792945174e+01	1.485260140735978140e+01	1.579087669616212253e+01	1.676507932826516267e+01	1.755593238753458962e+01	1.856178033063224220e+01	1.969561318691091145e+01	2.097839306252721059e+01	2.184809835385459564e+01	2.290829593664374286e+01	2.428536383097206652e+01	2.525413823850182737e+01	2.626217364617699701e+01	2.746925657553310884e+01	2.870913200454520720e+01	2.982191418257173510e+01	3.089572408109843593e+01	3.180015662521541842e+01	3.072507981953813427e+01	3.167842671908512386e+01	3.241855545364857960e+01	3.173985236265993493e+01	3.032038879233271800e+01	2.953462924033481585e+01	2.795954037903350553e+01	2.474447820337933379e+01	2.565825649427465294e+01	2.696783378534691522e+01	2.708158854095602663e+01	2.552651737089098205e+01	2.570052730159313015e+01	2.444113614879946539e+01	2.279461110473586771e+01	2.088337301066697194e+01	1.830251091933651963e+01	1.472515587580216945e+01	1.053822461622988982e+01	6.237261001931901028e+00
9.440420445634467583e+00	9.997404840426312944e+00	1.087212105567245679e+01	1.164401628580850456e+01	1.268065559572553980e+01	1.351635387217699780e+01	1.436653992325782703e+01	1.563464556790476401e+01	1.686405150346681481e+01	1.785851511247342316e+01	1.907336474869815746e+01	2.016564976594261438e+01	2.177151721096234382e+01	2.312757033365630122e+01	2.457550834333580525e+01	2.606751234792464089e+01	2.726727131624588552e+01	2.879115778450009344e+01	3.049681760851826340e+01	3.240714715933438583e+01	3.364247032474147403e+01	3.511796240830191351e+01	3.699655178485768658e+01	3.813279604681141421e+01	3.915485417925773248e+01	4.020299866327150795e+01	4.086987034420702258e+01	4.072265289635389252e+01	3.970515248820030507e+01	3.759587361265770511e+01	3.264778093055834773e+01	2.969088821031974845e+01	2.655940074994995470e+01	2.278122655342433589e+01	1.924403763500756526e+01	1.671818874968680291e+01	1.413212412883497393e+01	1.106780147538361270e+01	9.961128207173278071e+00	8.826148793201191722e+00	7.182590600783444579e+00	5.202569964001235725e+00	3.743919982101693300e+00	2.313086258873429113e+00	1.264957842742187033e+00	6.791364576426780486e-01	5.242630785179130948e-01	7.049251264798825911e-01	1.095533162209664013e+00	1.552370527026514679e+00
2.254832158781220741e+01	2.387867157862930512e+01	2.596791989474267837e+01	2.781158162373426634e+01	3.028758114782177557e+01	3.228363562403121989e+01	3.431429396172289614e+01	3.734314781918446613e+01	4.027956792426967070e+01	4.265483133466447896e+01	4.555648402381957851e+01	4.816417315227772633e+01	5.193608924399522664e+01	5.430627309212836451e+01	5.374801161556408857e+01	4.925012226060868414e+01	4.224828290468508385e+01	3.570986996657678247e+01	3.079605869297387954e+01	2.809075264158353136e+01	2.640246890181154171e+01	2.563798436252887569e+01	2.512181200207897191e+01	2.365280048408760649e+01	2.156648916696973473e+01	1.900484977426003042e+01	1.598142014819141288e+01	1.270399746522480733e+01	9.591967449157177583e+00	6.942810692236321302e+00	4.709834693043664977e+00	3.612404194738351837e+00	3.091308356786508060e+00	2.859345807517354121e+00	2.759240159234100265e+00	2.724085159993974603e+00	2.515961969310941182e+00	2.045452766050102955e+00	1.810283684633865908e+00	1.490035678467814595e+00	1.055727859356885290e+00	6.135403789089267645e-01	3.202661611911853390e-01	1.444501578171428768e-01	1.213659222273499316e-01	2.238122692092851529e-01	3.960534526511105269e-01	5.678747529891917667e-01	6.905025397395558873e-01	7.306943597666210044e-01
8.951350565746183818e+00	9.479479858942795545e+00	1.030888057613560349e+01	1.104078704627277929e+01	1.202372227958557005e+01	1.281612641908193773e+01	1.362226778038657216e+01	1.482467801677445252e+01	1.599039341898559918e+01	1.693333790332919264e+01	1.808525113055209488e+01	1.912073998173127620e+01	2.063309906111892289e+01	2.178757404548380805e+01	2.262635010755131404e+01	2.319085271214759914e+01	2.354821378947070087e+01	2.426025860490542030e+01	2.512703838233589337e+01	2.613575820067558553e+01	2.657759036020466681e+01	2.719844115671563500e+01	2.812416553767229743e+01	2.850774361655246736e+01	2.887912728306840293e+01	2.940566878440464649e+01	2.988374297308116212e+01	3.012174936921690005e+01	3.019844359622646479e+01	2.999862227534012860e+01	2.791058794695907253e+01	2.765510584458038679e+01	2.714649576644166729e+01	2.544696825987847077e+01	2.323565802179864548e+01	2.160688376619027906e+01	1.951739866631716325e+01	1.649653855443511219e+01	1.638773498667272577e+01	1.660400271049335430e+01	1.622827070589825738e+01	1.506164172865756079e+01	1.509399598475203952e+01	1.440403281639543742e+01	1.359136160583622299e+01	1.280935835263888478e+01	1.197397032287434548e+01	1.099636704774679785e+01	1.006725899217886244e+01	9.120493738409692241e+00
6.461748928407508252e+00	6.842991833520938094e+00	7.441714803443447934e+00	7.970059192858960806e+00	8.679614767060011005e+00	9.251630862469127692e+00	9.833563503727599908e+00	1.070155241773768040e+01	1.154305227809290102e+01	1.222373956282185858e+01	1.305527597350947566e+01	1.380292223663903250e+01	1.490222837289341484e+01	1.583210415586760433e+01	1.683067356892144417e+01	1.786632959004510113e+01	1.870627885188546458e+01	1.977504003555367618e+01	2.097966134489803736e+01	2.234243091987676877e+01	2.326511960105236909e+01	2.439143419733434115e+01	2.585796184235368145e+01	2.689684931618871033e+01	2.799112625741810234e+01	2.931577554184763201e+01	3.068539484911293869e+01	3.190408595937819314e+01	3.304515987065644111e+01	3.397089675006622400e+01	3.276494227610289300e+01	3.371432858475679240e+01	3.442738847257491130e+01	3.362650727718065014e+01	3.203724579239410986e+01	3.111354160736827268e+01	2.935584592361017187e+01	2.588514567330703287e+01	2.673214760712656357e+01	2.794887794078672627e+01	2.779494984030672100e+01	2.559551564147113112e+01	2.436434489601825248e+01	2.053910618961817036e+01	1.525845072589733498e+01	9.514896238402366535e+00	4.576014499745604702e+00	1.602817906520518809e+00	8.251811667499745484e-01	1.531103758954116323e+00
8.447318909384845753e+00	8.945710356826483078e+00	9.728409270285494514e+00	1.041910363195531453e+01	1.134669185700340854e+01	1.209447739196580152e+01	1.285522663477218153e+01	1.398993168872741144e+01	1.509000811716506796e+01	1.597985738790823085e+01	1.706690879491783974e+01	1.804426384573729081e+01	1.947994925924838938e+01	2.067726076540158431e+01	2.190604936698160543e+01	2.312988653998979771e+01	2.409276925142156145e+01	2.534360649563649659e+01	2.674750184434554612e+01	2.832148302531619066e+01	2.930032295149726096e+01	3.049159368922867230e+01	3.204866055677213410e+01	3.300449568928657840e+01	3.394648076472589793e+01	3.506380543837969554e+01	3.610359960336691643e+01	3.680917362007037497e+01	3.724220763553822877e+01	3.722293143051891207e+01	3.470582106606638462e+01	3.428310591699059984e+01	3.332780026597387035e+01	3.068195893865908985e+01	2.723051524488934305e+01	2.430440802948917423e+01	2.076039449433269723e+01	1.631103822682619153e+01	1.477839643213604326e+01	1.338528342370558910e+01	1.146663541572015177e+01	9.169625228886133073e+00	7.829160805034422133e+00	6.359425883251568656e+00	5.181809576257701444e+00	4.360988993604485664e+00	3.832876368959309943e+00	3.518824194957171247e+00	3.413898341754272980e+00	3.428492472060379548e+00
1.319000890963153516e+01	1.396821886035755966e+01	1.519035877869468543e+01	1.626883881265383991e+01	1.771721516544678110e+01	1.888483982534800276e+01	2.007270657907783118e+01	2.184448410186622880e+01	2.356219099182959553e+01	2.495164010997426018e+01	2.664900918033975330e+01	2.817497495185848422e+01	3.041076603957840518e+01	3.220288033805388750e+01	3.379251907076181283e+01	3.512591727193523639e+01	3.599097104371415412e+01	3.720832378660647777e+01	3.849862430133759972e+01	3.982041106340897585e+01	4.005631704267379689e+01	4.029645529453227226e+01	4.065300006323109727e+01	3.983929314706260527e+01	3.859491968117056615e+01	3.709923508883822763e+01	3.506121861068587009e+01	3.230653185110614345e+01	2.905066564956633712e+01	2.536077889634458771e+01	2.030336381609266994e+01	1.695791879030213778e+01	1.377417335997677128e+01	1.053191855332998550e+01	7.785520629195804787e+00	5.875764004105260341e+00	4.374316480741696544e+00	3.138264750392507629e+00	2.757341593087688114e+00	2.587821107826553835e+00	2.445119696889851646e+00	2.266336376567406941e+00	2.313239836563621310e+00	2.265759391388932897e+00	2.190553667573260199e+00	2.097360342300064850e+00	1.965634941279238879e+00	1.780538508453592739e+00	1.578945060875652784e+00	1.359914894183028133e+00
3.142373767593490186e+01	3.327773682907876918e+01	3.618935004027767377e+01	3.875870946285690621e+01	4.220930596192052775e+01	4.499104259819348783e+01	4.782100378464225798e+01	5.204206780951679434e+01	5.613431453081661004e+01	5.944452340950569180e+01	6.348831848849702197e+01	6.711530354588806802e+01	7.204346650697480925e+01	7.149115845608720576e+01	5.734588200293399751e+01	3.666961631781796882e+01	2.324943763378575312e+01	1.636719821588393131e+01	1.232968927521964275e+01	9.874022054773842427e+00	8.221542614885230194e+00	7.325693250877663765e+00	6.954423076669786319e+00	6.726769987612924773e+00	6.655252384626801465e+00	6.685022116195522557e+00	6.703561605515826471e+00	6.624159123092432822e+00	6.439190078036293841e+00	6.115292444929154136e+00	5.351259398913008170e+00	4.897521751980078442e+00	4.354540864965371405e+00	3.621541505401781436e+00	2.871564811704639730e+00	2.269875821033872310e+00	1.709549032785186329e+00	1.188330841801194193e+00	9.691960642940060655e-01	8.224618143879386389e-01	7.085181181487418822e-01	6.288552610373596696e-01	6.612060498394289887e-01	7.138667546642649686e-01	7.950573451961968630e-01	8.947808357425593995e-01	9.896139356957874833e-01	1.052572304074579801e+00	1.085289106960138916e+00	1.072633436350537428e+00
1.371922639493071649e+01	1.452866015422121215e+01	1.579983550677959236e+01	1.692158696651470606e+01	1.842807594807411675e+01	1.964254874814869467e+01	2.087807580753763403e+01	2.272094165570502255e+01	2.450756741653615123e+01	2.595276484943128281e+01	2.771823678575179883e+01	2.930541493126587582e+01	3.163024215410315421e+01	3.348553863762743532e+01	3.510178776563262204e+01	3.642299523599297828e+01	3.724916602742213456e+01	3.842937016295034169e+01	3.966495064850799679e+01	4.090475804144694649e+01	4.099582969918260034e+01	4.105281941995074391e+01	4.117909177187326009e+01	4.006585198377317170e+01	3.846662046976604898e+01	3.656212831327857771e+01	3.407197234934023555e+01	3.085152115106045656e+01	2.714742283824990210e+01	2.307093306650801523e+01	1.786510740249105211e+01	1.431778894352912879e+01	1.105017933471698299e+01	7.935224033512179531e+00	5.440868770155284473e+00	3.770046124603175119e+00	2.573709481334497617e+00	1.722432604105183618e+00	1.469728647718917758e+00	1.412714295387143659e+00	1.429456217288618491e+00	1.451943254056504040e+00	1.630818597823729954e+00	1.747984417664364409e+00	1.834569738439309816e+00	1.894141014235252607e+00	1.906870473188639004e+00	1.854077084671091891e+00	1.768720040107286229e+00	1.646322289417274209e+00
8.080761440106359217e+00	8.557526012838524210e+00	9.306260998097092951e+00	9.966983817319601258e+00	1.085432088150191987e+01	1.156965749673022970e+01	1.229739528108571633e+01	1.338286168104704466e+01	1.443520210757134592e+01	1.528643783711618198e+01	1.632631843998216681e+01	1.726127810223399095e+01	1.863542793649952145e+01	1.979064086569015046e+01	2.100730643402303954e+01	2.224767003542132215e+01	2.324054685664173903e+01	2.451406558365327015e+01	2.594605282308403105e+01	2.755876646078764480e+01	2.861075688121662353e+01	2.989154650008807579e+01	3.155956750725207272e+01	3.266910710325515055e+01	3.380237807829053764e+01	3.515670736830435317e+01	3.649016226396660301e+01	3.755050434705482587e+01	3.840358702040557404e+01	3.886418698533878313e+01	3.675724420403393111e+01	3.690329938745701099e+01	3.653114040424067355e+01	3.430169797513285346e+01	3.107911032812886631e+01	2.830779183526755460e+01	2.460997371284463142e+01	1.955741681591557324e+01	1.771790078605124563e+01	1.574324989493222127e+01	1.284597731482580407e+01	9.363895253349207692e+00	6.835269422772694448e+00	4.328356507331515779e+00	2.417155771750769677e+00	1.194062868012069956e+00	5.907776202257318809e-01	4.868652367618960253e-01	7.368505478059994562e-01	1.185936281304627693e+00
9.386833088149634463e+00	9.940655831185699398e+00	1.081040683002076186e+01	1.157792049411573210e+01	1.260867545157163683e+01	1.343962999202664044e+01	1.428499006908329427e+01	1.554589747177696601e+01	1.676832483940951590e+01	1.775714350100850680e+01	1.896509720984156644e+01	2.005104829768296426e+01	2.164113957924796949e+01	2.290357490957479669e+01	2.398470692353234313e+01	2.486510015544050134e+01	2.544623440265810999e+01	2.632684457979620518e+01	2.732455267372729679e+01	2.843852218647043983e+01	2.890420683091926080e+01	2.953984407304629300e+01	3.048814170862647188e+01	3.083810541494515789e+01	3.117298068049288062e+01	3.168000118119602249e+01	3.214488219031453298e+01	3.236579159802931827e+01	3.242917484019225327e+01	3.220966599493663551e+01	2.997151699817815285e+01	2.970191220748260008e+01	2.915147111523704382e+01	2.730255437925616491e+01	2.487719674745522980e+01	2.304163868486546818e+01	2.067811697177825536e+01	1.730615918568699030e+01	1.695176902099978733e+01	1.684793145004844561e+01	1.605231127293997062e+01	1.441705123063486305e+01	1.386257761382798215e+01	1.256989012755237489e+01	1.114710312088152477e+01	9.754463655770690522e+00	8.354464871605101095e+00	6.929374920819538097e+00	5.642189440541970136e+00	4.472726242120814710e+00
8.069174195330274912e+00	8.545255121125730824e+00	9.292916472963623775e+00	9.952691862034624748e+00	1.083875654714254999e+01	1.155306741986882457e+01	1.227976167931608664e+01	1.336367159664075288e+01	1.441450304084943213e+01	1.526451815810004931e+01	1.630290764390487368e+01	1.723653912582759418e+01	1.860934214445758883e+01	1.977096907596967057e+01	2.101979699125975998e+01	2.231634766780180357e+01	2.336885315220721537e+01	2.470761478088492780e+01	2.621691089860486912e+01	2.792490708585601666e+01	2.908405832821555492e+01	3.049905146854085558e+01	3.234097822176185133e+01	3.364950303251716690e+01	3.502831072446648619e+01	3.669557032053491952e+01	3.841728387191999872e+01	3.994376551674550768e+01	4.135772863050014791e+01	4.246847487849296954e+01	4.084928956658701082e+01	4.177595131043289456e+01	4.207895369691551224e+01	3.982518381189932910e+01	3.519056413004215500e+01	2.850909241963674390e+01	1.784597037161045208e+01	7.005027799380934006e+00	2.626807916058125247e+00	3.678026057493011702e+00	6.776882908178031073e+00	8.645797276834148448e+00	9.578895296850353347e+00	8.624608754357501184e+00	6.590462227047944488e+00	4.194606021138654661e+00	2.103908958941551166e+00	8.817062604538962178e-01	7.243948995549798209e-01	1.372102239531983958e+00
6.707961103549116899e+00	7.103730516263704331e+00	7.725266641937871270e+00	8.273742550355921210e+00	9.010334337700422580e+00	9.604145976177999700e+00	1.020825201089041201e+01	1.110931392740879531e+01	1.198287747722253727e+01	1.268950100596549468e+01	1.355272146850083104e+01	1.432885579536189447e+01	1.547007293040491227e+01	1.643569387873174392e+01	1.747364848221994293e+01	1.855111251674652095e+01	1.942564524736599907e+01	2.053806019702144781e+01	2.179210384964232006e+01	2.321113175676167373e+01	2.417374336701916349e+01	2.534874642655242383e+01	2.687826579671349947e+01	2.796415177883776693e+01	2.910821659016861673e+01	3.049202835746205764e+01	3.192191829144017134e+01	3.319237586510381988e+01	3.437668859894634465e+01	3.532674566143356998e+01	3.404387490080313938e+01	3.497360961160310922e+01	3.561207773762759388e+01	3.462105157122111621e+01	3.274296893400671848e+01	3.145112744023392182e+01	2.921603103305099225e+01	2.523370965368614449e+01	2.539814440789566063e+01	2.578461262313087587e+01	2.487665159340802745e+01	2.231320531205053115e+01	2.094359347193037024e+01	1.785795250842243931e+01	1.403358222529836752e+01	9.933573603242923156e+00	6.004517780528455972e+00	2.889407680630021957e+00	1.130511476959173311e+00	7.337005987148795816e-01
3.327322583542513712e+01	3.523634470936116259e+01	3.831932500027101440e+01	4.103990767574718745e+01	4.469359387196941213e+01	4.763905351995611426e+01	5.063557604166456372e+01	5.510507671067625068e+01	5.943817835301727115e+01	6.294321421854400000e+01	6.722501263443254516e+01	7.106485081236323254e+01	7.626038440138644603e+01	7.548365475401543279e+01	6.028187705287187725e+01	3.910135353620499643e+01	2.593280795326954902e+01	1.873718925078481234e+01	1.351112026977930469e+01	9.303069219543687041e+00	5.763516112090198540e+00	3.166712255636708662e+00	1.441612949675619149e+00	4.835290717332499377e-01	2.325189289920712166e-01	5.400057922251800813e-01	1.243828079403295650e+00	2.166790030984330429e+00	3.144744905304302396e+00	4.019139334687823251e+00	4.415363062138910166e+00	4.826459127599315835e+00	4.931199574755606108e+00	4.560158798819956338e+00	3.896127997417061728e+00	3.206473117010542939e+00	2.408539216834158836e+00	1.571968985124015283e+00	1.097975136959312037e+00	6.895781596340990749e-01	3.508018401306106648e-01	1.414960342576523089e-01	9.232664917501161306e-02	1.720977289098311602e-01	3.517063837412847671e-01	5.862726353927478762e-01	8.208556279665911726e-01	9.957415065942705201e-01	1.086574527974484727e+00	1.069524062283407462e+00
6.007016752892730516e+00	6.361430479472209853e+00	6.918019562476487749e+00	7.409182811571968230e+00	8.068804884258188537e+00	8.600566533637788780e+00	9.141546872525120548e+00	9.948452867411667455e+00	1.073073392084103261e+01	1.136351925003760144e+01	1.213653801084337225e+01	1.283157078574230070e+01	1.385354402931419315e+01	1.471835379231868046e+01	1.564824203525776625e+01	1.661384104449254551e+01	1.739785889238576289e+01	1.839512980491701555e+01	1.951960422808232565e+01	2.079238776256496735e+01	2.165703338047129023e+01	2.271294535420458161e+01	2.408800004797584293e+01	2.506758122301478053e+01	2.610226070292930345e+01	2.735634762379540774e+01	2.865845015993537714e+01	2.982729899899211645e+01	3.093337018386593940e+01	3.185033183534140377e+01	3.078092767331975210e+01	3.175324786622194395e+01	3.253096583002756859e+01	3.191013888350275707e+01	3.057456945381877844e+01	2.992029730109444330e+01	2.852630756673637080e+01	2.552197759312361569e+01	2.690409186060922409e+01	2.896574425661052743e+01	3.003609864195096080e+01	2.931140185196513670e+01	3.005945912531897335e+01	2.750733716260391049e+01	2.205741963535844974e+01	1.516410243644586764e+01	9.558300004979706443e+00	6.500681196528644179e+00	5.072889851130971905e+00	4.116957853531364009e+00
3.591584031401622212e+01	3.803487332699961598e+01	4.136270899785566257e+01	4.429936483690118365e+01	4.824323281742415048e+01	5.142262572906175677e+01	5.465713701207812392e+01	5.948161279647006694e+01	6.415885651850885552e+01	6.794226811388057286e+01	7.256413434080302238e+01	7.670641712723816852e+01	8.220047177860497811e+01	8.004202402600549249e+01	5.912329506390199896e+01	3.140454598272932429e+01	1.582549426119843261e+01	8.928863602041534620e+00	5.175312001202072132e+00	2.911518877302728736e+00	1.485816534460135285e+00	6.699270674107463686e-01	2.450649046370519113e-01	7.069348461173559361e-02	6.211306456758831224e-02	1.516169270635401023e-01	2.909832403789067157e-01	4.429436147969779136e-01	5.823386444977389775e-01	6.901310442981505311e-01	7.155947355680987165e-01	7.504765266939110724e-01	7.492052001191584765e-01	6.931042725139402449e-01	6.123873492609338554e-01	5.471322582364304132e-01	4.791482779388315238e-01	4.037320732409880875e-01	4.183791322140178459e-01	4.671302677106078938e-01	5.299551594806179988e-01	5.935004314156129279e-01	7.335520381469425866e-01	8.693014496495697907e-01	1.014558973130030850e+00	1.169858443106298385e+00	1.318054022348647214e+00	1.433970436509200086e+00	1.526674177019575751e+00	1.577580495935663629e+00
2.829652306972148423e+01	2.996601669741160734e+01	3.258787318216359807e+01	3.490153615011467281e+01	3.800873760549180247e+01	4.051364251890278467e+01	4.306197279153262514e+01	4.686296670226350614e+01	5.054796289687381261e+01	5.352874776936302936e+01	5.717011627056979250e+01	6.042467892891679071e+01	6.442692630090225236e+01	5.989243592680307415e+01	3.860131011725405159e+01	2.083721952486288487e+01	1.857878400970550459e+01	2.043130756373643919e+01	2.172445246009069919e+01	2.228617366120954557e+01	2.166834585295016424e+01	2.063306260495982158e+01	1.933775443527434845e+01	1.729001228651385702e+01	1.500107560443903587e+01	1.265638640853265251e+01	1.025839790903006055e+01	7.882640227973468861e+00	5.702962774055131412e+00	3.818916647453656665e+00	2.199601099689526773e+00	1.223341881996066860e+00	6.396923570233221668e-01	4.063330753251017113e-01	4.635358143152866761e-01	7.241399402516235373e-01	1.060692298030807779e+00	1.319170145001682171e+00	1.767794427031601501e+00	2.252295804467954632e+00	2.613509497261357506e+00	2.742368304069724871e+00	2.974531103796094200e+00	2.949248163197530026e+00	2.777370798597434742e+00	2.506174097532142042e+00	2.144755916504467841e+00	1.714685680301026416e+00	1.288984893436667001e+00	8.948289974432719340e-01
7.433507392719150175e+00	7.872084004868769469e+00	8.560846702463491553e+00	9.168646845758416930e+00	9.984909852075574577e+00	1.064294932731497134e+01	1.131239666096826468e+01	1.231091920967433850e+01	1.327896911415495929e+01	1.406202243597594048e+01	1.501861052446303546e+01	1.587869323924545917e+01	1.714335526259196030e+01	1.821353264949716078e+01	1.936424449458772301e+01	2.055914798182930880e+01	2.152934762293481086e+01	2.276343730094940909e+01	2.415492993054728643e+01	2.572993658538231188e+01	2.679986033558521896e+01	2.810642561861289579e+01	2.980783513782376914e+01	3.101971298024249535e+01	3.229949641703046126e+01	3.385024608182549599e+01	3.545934807698386493e+01	3.690142391686028134e+01	3.826129804804628520e+01	3.937720358318039615e+01	3.801583614681939594e+01	3.911919278935695843e+01	3.981340236204261629e+01	3.832426901540340225e+01	3.487781861311130882e+01	3.056954588211102575e+01	2.502316052796757262e+01	1.974102346233068417e+01	1.885210764701086816e+01	1.729232379865194957e+01	1.301000637648007796e+01	7.039541718944761328e+00	2.936149964326562944e+00	1.931265741668861446e+00	3.692027831226430745e+00	6.012101366123492774e+00	7.267887460811776279e+00	6.950865284989314219e+00	5.511658769634164123e+00	3.642314383819052814e+00
2.698320191103376686e+01	2.857520964760795934e+01	3.107537840457858991e+01	3.328165777199346564e+01	3.624464527551519666e+01	3.863329051224511090e+01	4.106334561523227933e+01	4.468792471645792830e+01	4.820188988156183996e+01	5.104432815107966803e+01	5.451668850304785963e+01	5.763089879789345105e+01	6.185699654565665639e+01	6.139098133203869168e+01	4.977662848537817553e+01	3.400042349787757701e+01	2.515421276656670457e+01	2.148900750517973890e+01	1.954375896919770028e+01	1.832848752552491689e+01	1.704094939931433217e+01	1.605844258546163061e+01	1.533342069111023598e+01	1.434961774674293267e+01	1.338810499257457920e+01	1.250158525564769540e+01	1.158254666765954255e+01	1.056444991062841865e+01	9.497778568119105813e+00	8.370155202377844716e+00	6.821254183420744077e+00	5.831543792677890359e+00	4.850972641121884976e+00	3.770960779769912730e+00	2.780770078109850552e+00	2.020442028201607787e+00	1.367126977063335858e+00	8.191244957560424034e-01	5.358352540052899737e-01	3.243757966078715249e-01	1.707709030015257812e-01	9.038806887012464097e-02	9.511381847053673733e-02	1.691225654410166701e-01	3.074813352272924849e-01	5.025317829885243004e-01	7.403261782342132058e-01	9.967565205741074630e-01	1.267179955458558993e+00	1.529001717944701966e+00
2.584110939612404678e+01	2.736573372410148863e+01	2.976008019827699513e+01	3.187297646165432496e+01	3.471055239020061123e+01	3.699809569489747929e+01	3.932529614953377717e+01	4.279646111277621401e+01	4.616169399155060660e+01	4.888382305972078257e+01	5.220921174908065865e+01	5.519426213618129395e+01	5.935831985453425830e+01	6.021708161000123027e+01	5.323380438755295074e+01	4.176294841299338856e+01	3.335302036300741690e+01	2.845075692583404248e+01	2.497297703326989904e+01	2.226028275746445573e+01	1.952019487414381160e+01	1.728538009058839720e+01	1.549008120275551903e+01	1.360974233663830546e+01	1.194040151164180941e+01	1.051368721813904017e+01	9.222627150915748473e+00	8.010483744687443064e+00	6.913245839453960429e+00	5.913903558243240433e+00	4.750406922550358679e+00	4.086917318515091324e+00	3.517228802535926402e+00	2.932199022720633153e+00	2.426500345062211572e+00	2.091650243473369919e+00	1.794786041198490167e+00	1.475975255172825129e+00	1.457015943559035298e+00	1.491454442956836157e+00	1.489429044569005933e+00	1.421104856434288966e+00	1.466487410306487327e+00	1.438367332805895460e+00	1.388912386969115120e+00	1.331778502511632434e+00	1.258504064206765527e+00	1.161252353886422339e+00	1.062892545645505837e+00	9.597677183533129819e-01
1.023529248539151482e+01	1.083917429588116477e+01	1.178754056370974546e+01	1.262442844322940516e+01	1.374835153542194988e+01	1.465441460096833559e+01	1.557618529433149668e+01	1.695106390806309804e+01	1.828398434378086179e+01	1.936218059180579942e+01	2.067931913349179496e+01	2.186329910440010238e+01	2.359085816677433911e+01	2.488875510254766610e+01	2.575591546732014692e+01	2.624822728592411991e+01	2.650271509305172657e+01	2.715633011930225038e+01	2.796784123808158640e+01	2.891355287962812781e+01	2.920689481772307872e+01	2.967093972939891344e+01	3.043420312211011236e+01	3.057612719286969494e+01	3.067245435733756054e+01	3.089675174033022742e+01	3.102924278958635540e+01	3.087253662436837942e+01	3.051395076313314192e+01	2.984470238202744952e+01	2.730123576587436673e+01	2.655811550175085500e+01	2.555481693908886953e+01	2.344388052843996917e+01	2.091468140404162313e+01	1.896849787909717122e+01	1.668110470225773412e+01	1.370104478722385721e+01	1.320123034776218418e+01	1.294798425607295123e+01	1.222640048580005967e+01	1.094114563861081280e+01	1.055039256298970152e+01	9.667443981407899400e+00	8.740108490150054976e+00	7.874732948589130643e+00	7.020730375431698533e+00	6.134026777595495084e+00	5.328307305646036163e+00	4.566562117819748856e+00
6.880832727018971084e+00	7.286801557982939492e+00	7.924355361373455864e+00	8.486966104394554122e+00	9.242540681911380673e+00	9.851655507213433083e+00	1.047133002679874991e+01	1.139561331177035619e+01	1.229168956652218725e+01	1.301652357005921701e+01	1.390199018540603326e+01	1.469811898755359003e+01	1.586837904510185204e+01	1.685413861180479600e+01	1.789898422158195501e+01	1.897058917054646443e+01	1.983288679670667776e+01	2.093654850963283920e+01	2.217945130268323695e+01	2.358253773474850234e+01	2.451280836723660528e+01	2.564777858054479864e+01	2.712706611521122113e+01	2.814151884353049127e+01	2.919504867336055298e+01	3.046444561842695364e+01	3.174909152374616284e+01	3.283887913005232662e+01	3.380172169906470003e+01	3.448748572624024433e+01	3.295942477664174675e+01	3.353596036103235889e+01	3.377572078634213426e+01	3.243170778193878334e+01	3.025115434442036033e+01	2.861446495059640327e+01	2.612642155096576957e+01	2.211912301711788942e+01	2.173035901894745692e+01	2.139543728158539437e+01	1.984866360677999353e+01	1.695692301113090750e+01	1.504589981507475116e+01	1.212572556517095279e+01	9.151398577039598692e+00	6.520143042790575549e+00	4.409654711375164737e+00	2.944316196801398888e+00	2.197865928164124849e+00	2.046273828985763377e+00
1.449889825226026652e+01	1.535433261714791797e+01	1.669774962674951269e+01	1.788325089415577196e+01	1.947535454730723359e+01	2.075884656438811859e+01	2.206458936695705120e+01	2.401218638562110641e+01	2.590034715908346996e+01	2.742767602813103167e+01	2.929348097048712063e+01	3.096922152956964780e+01	3.334762245540346015e+01	3.433898738228125325e+01	3.232444269485366561e+01	2.846343807029511197e+01	2.552001451214198724e+01	2.403715317149552178e+01	2.316076159755045083e+01	2.264295365202751853e+01	2.180229770955429558e+01	2.124939054101602665e+01	2.102879127399391379e+01	2.048707128773505559e+01	2.002420781783223802e+01	1.974276166253007148e+01	1.949343381178899293e+01	1.915269955368667709e+01	1.877682066214741496e+01	1.829812699363391104e+01	1.675426848945719271e+01	1.639009361587745772e+01	1.593651451728922197e+01	1.484729121224799542e+01	1.352067058346462325e+01	1.258396490837900217e+01	1.141920046358844765e+01	9.733383535668652442e+00	9.790042796656583945e+00	1.008520897677689909e+01	1.006567272996174189e+01	9.583396676356953137e+00	9.899161765213134956e+00	9.785764472124336422e+00	9.615367010137125803e+00	9.488837734790614320e+00	9.341606046289635756e+00	9.090365472786167800e+00	8.875505453539199507e+00	8.634116405136154526e+00
3.153250048766080127e+01	3.339291664195560116e+01	3.631460743344663911e+01	3.889285983871354802e+01	4.235539942937371904e+01	4.514676412139110084e+01	4.798652027681799126e+01	5.222219411025683655e+01	5.632860478188855780e+01	5.965027084714038352e+01	6.370806232078555098e+01	6.734656884473645277e+01	7.224794039691364844e+01	7.122575174273686116e+01	5.568510096194061276e+01	3.409810999978368073e+01	2.107428601672091162e+01	1.480776107002432695e+01	1.115109861858254092e+01	8.841215793573496740e+00	7.203075735665974477e+00	6.235206268017997822e+00	5.754830581934187173e+00	5.451234522835332719e+00	5.332593130691049232e+00	5.340551419975116509e+00	5.368253222362606714e+00	5.329030821610805546e+00	5.200868650630913415e+00	4.944667655964548381e+00	4.310945585711777106e+00	3.905468656612790301e+00	3.409599869371277236e+00	2.757697526044515346e+00	2.103805918401431718e+00	1.583278456564052750e+00	1.127846585207224805e+00	7.460753276527174460e-01	5.993588250729892097e-01	5.400143762564723060e-01	5.418830836718238064e-01	5.881795423638916942e-01	7.381553784897794124e-01	8.914220165831332476e-01	1.040198285873724426e+00	1.166620088149741941e+00	1.240425880599729469e+00	1.233985397664668193e+00	1.161452928040230814e+00	1.021841656489316241e+00
7.080467946953056035e+00	7.498215247191188482e+00	8.154266549185310353e+00	8.733200450154903649e+00	9.510696690781903939e+00	1.013748390792060228e+01	1.077513719023898453e+01	1.172623692377096916e+01	1.264831124987435018e+01	1.339417503301111090e+01	1.430533189896145174e+01	1.512456672113449230e+01	1.632916626310895580e+01	1.734851896006455974e+01	1.844458560833407645e+01	1.958275064919407882e+01	2.050688798055291429e+01	2.168238955401942292e+01	2.300783065971605623e+01	2.450809040137732708e+01	2.552728310148236446e+01	2.677193060537945613e+01	2.839276333002931452e+01	2.954745488490241812e+01	3.076709169353640050e+01	3.224533022806125615e+01	3.378010612824007808e+01	3.515765504972160471e+01	3.646082016317973284e+01	3.754016937869575088e+01	3.627633069783410491e+01	3.741375709356813672e+01	3.830800858735369729e+01	3.751657155273818489e+01	3.575881099546342057e+01	3.426363197745587286e+01	2.983394612440631022e+01	2.004018414411018156e+01	1.372549069293883228e+01	1.412485516303267197e+01	1.684980334158381154e+01	1.548083411958645783e+01	1.162665668399484886e+01	5.769500711168860541e+00	2.274818074155510406e+00	2.716137987482315719e+00	5.050705082390964940e+00	6.581642764206723228e+00	6.312702710548150797e+00	4.511073098238865597e+00
6.295124297682166414e+00	6.666536356845838895e+00	7.249820473467884163e+00	7.764540813147401188e+00	8.455799570675397447e+00	9.013065484404215510e+00	9.579992232903460803e+00	1.042559891976838493e+01	1.124539960780344572e+01	1.190853448238555501e+01	1.271862864126769210e+01	1.344699627319952739e+01	1.451797560764417661e+01	1.542413658896782280e+01	1.639807305463087772e+01	1.740896688358741073e+01	1.822935608244076278e+01	1.927288806474608407e+01	2.044917013277751749e+01	2.178003310364547573e+01	2.268228981435537861e+01	2.378336296461839794e+01	2.521632871052652547e+01	2.623202425995779308e+01	2.730075242365946053e+01	2.859197223524189369e+01	2.992276145806130927e+01	3.109868720753664206e+01	3.218599289785890250e+01	3.304280305723614930e+01	3.179882899477364333e+01	3.260653450398361031e+01	3.312469789068072856e+01	3.212126349556751137e+01	3.031636456879094865e+01	2.911269458032230162e+01	2.713761631750104542e+01	2.366044499873946805e+01	2.423405233273742709e+01	2.528108823877108691e+01	2.535002841773120252e+01	2.396031022343132122e+01	2.413069459627873314e+01	2.263877914917062029e+01	2.028892863404843183e+01	1.724039992144699340e+01	1.346826237207252142e+01	9.283297732629293364e+00	5.496595462137243260e+00	2.635799335477953420e+00
5.867198704674660092e+00	6.213363172503833631e+00	6.756997206030736614e+00	7.236728243486070689e+00	7.880997092674098425e+00	8.400381570656987762e+00	8.928770165885346444e+00	9.716894787930517197e+00	1.048096763343440507e+01	1.109902438548380843e+01	1.185405052553826621e+01	1.253290571512163076e+01	1.353108421799983674e+01	1.437566727307435066e+01	1.528349812587835821e+01	1.622590156423812502e+01	1.699088473270149890e+01	1.796404654758855202e+01	1.906125043895070093e+01	2.030301643036651882e+01	2.114592345831727727e+01	2.217517547946227197e+01	2.351544392668798622e+01	2.446891350441033453e+01	2.547526470558120337e+01	2.669453155789269161e+01	2.795899272235797284e+01	2.909127346589212237e+01	3.015947398160951920e+01	3.103956299020018150e+01	2.998000348638043633e+01	3.090367206739689365e+01	3.162911894939078650e+01	3.098451756310115357e+01	2.963503303236809927e+01	2.893114946330272375e+01	2.749266815514474516e+01	2.448642963532542893e+01	2.565379119862337376e+01	2.739351484973155237e+01	2.811863866005223400e+01	2.717140829385423828e+01	2.783574959502868040e+01	2.619218436487651402e+01	2.277887423504436626e+01	1.756889250779099854e+01	1.105378292047785571e+01	5.057889775010713684e+00	1.613176656071148463e+00	1.018213283903380617e+00
2.803152849133938673e+01	2.968538745045587035e+01	3.228269046791284325e+01	3.457468617514783205e+01	3.765278894806185406e+01	4.013423563588867893e+01	4.265870100806733234e+01	4.642409892785880743e+01	5.007458544046596671e+01	5.302745551124415613e+01	5.663472062054979261e+01	5.987138938296119051e+01	6.432499658062845072e+01	6.452961902376189585e+01	5.452603553370226308e+01	3.960819384270593702e+01	2.987114092644866403e+01	2.483938729668433965e+01	2.157916164404595705e+01	1.916893656305883908e+01	1.679973725108516902e+01	1.487340415871096333e+01	1.330939507848608194e+01	1.165143420338187497e+01	1.015955268147626356e+01	8.870250617940106608e+00	7.703852815682888711e+00	6.624171730309783790e+00	5.669553984200822683e+00	4.829275141194495191e+00	3.886504809457564047e+00	3.375298312786588095e+00	2.953441537244210657e+00	2.514575528017803041e+00	2.123493389849048008e+00	1.853650764277925855e+00	1.587380702139155941e+00	1.277075458326308421e+00	1.205613226386609949e+00	1.153714637436841661e+00	1.055567147128281036e+00	9.087062233729230609e-01	8.395624347649837116e-01	7.397457921645300694e-01	6.537109060677902539e-01	5.950685990038082629e-01	5.628700747148142058e-01	5.520147936504056219e-01	5.663201589448944029e-01	5.936365119692392778e-01
8.132154905094989061e+00	8.611951690021282246e+00	9.365448613314512727e+00	1.003037361513189119e+01	1.092335412352168689e+01	1.164324026388600508e+01	1.237560644454032577e+01	1.346797638692599719e+01	1.452700967541232835e+01	1.538365924547054320e+01	1.643015346513357855e+01	1.737106895930935835e+01	1.875443239659637484e+01	1.992311266430247230e+01	2.117310299380559613e+01	2.246460440931852887e+01	2.350833603229021307e+01	2.483759446996468156e+01	2.633359106582184950e+01	2.802226567450462014e+01	2.915139054624794213e+01	3.052563632519713366e+01	3.231099287871606407e+01	3.354213130669599963e+01	3.481585891304602853e+01	3.633797742269204178e+01	3.786057346646864374e+01	3.911885893788472401e+01	4.017157773132252885e+01	4.080623163607365456e+01	3.869861120508190311e+01	3.886746962695561081e+01	3.831592829175117743e+01	3.553085931943824960e+01	3.133228867202187828e+01	2.710355974447226046e+01	2.151749563662935572e+01	1.470983123974447260e+01	1.051044015577860691e+01	6.513884564440415303e+00	3.112274642689162985e+00	1.061865509478270742e+00	4.697361913744601547e-01	7.925413439215392986e-01	1.585405966196780314e+00	2.478802559752236068e+00	3.225440069004415378e+00	3.667165775494095836e+00	3.815968730451771762e+00	3.665786187030953602e+00
1.764832933506006896e+01	1.868957999655165381e+01	2.032481223332346687e+01	2.176782648380661556e+01	2.370576474073513040e+01	2.526805515910073296e+01	2.685742964850571468e+01	2.922808105934695533e+01	3.152638556413308635e+01	3.338547874589886533e+01	3.565657110325318513e+01	3.769826727957342172e+01	4.068675688016184466e+01	4.304298309601958294e+01	4.497134465793988767e+01	4.631843940889380207e+01	4.680101234952404354e+01	4.739337818332535335e+01	4.754821393102758975e+01	4.699591915415481225e+01	4.426309909362299777e+01	4.056400738279410945e+01	3.598357851187618905e+01	2.969111055735706373e+01	2.303341552919329160e+01	1.679176868944492895e+01	1.140248043745352469e+01	7.218995772677108569e+00	4.399490161479928219e+00	2.782643654169591585e+00	1.980692376231719010e+00	1.951593858852942454e+00	2.268316371820216393e+00	2.644408086122601809e+00	2.957135294667271541e+00	3.248414043537007245e+00	3.329329312905161764e+00	3.066792038768439976e+00	3.189962661443365377e+00	3.249598307638018380e+00	3.061705367997003879e+00	2.620761108650563109e+00	2.312531125036552559e+00	1.853870383001224864e+00	1.407765381080214206e+00	1.038994111883160487e+00	7.688960301874834258e-01	6.034839807296578096e-01	5.423658788894524241e-01	5.538082606793766072e-01
8.530444784739254160e+00	9.033740655203413183e+00	9.824141720436037062e+00	1.052163286272134890e+01	1.145834902339051808e+01	1.221349314488645454e+01	1.298172854364502093e+01	1.412759966720066451e+01	1.523850140211148485e+01	1.613710723814565284e+01	1.723485577844046546e+01	1.822183256294267295e+01	1.967184801867444577e+01	2.088354255594621378e+01	2.213521937377614890e+01	2.338906595362555052e+01	2.437939041771775806e+01	2.566114301275175791e+01	2.709968941088710537e+01	2.871344546990151869e+01	2.972705833748731763e+01	3.095975225212685089e+01	3.256849052425001645e+01	3.357131216618427061e+01	3.456515085460861769e+01	3.574334799816720221e+01	3.684889264035913214e+01	3.761935518758628660e+01	3.811614686874826674e+01	3.815265152865013221e+01	3.562476003559567062e+01	3.523814278113249543e+01	3.429203575340729770e+01	3.158433486432991444e+01	2.801599236799829029e+01	2.494998368704401415e+01	2.120813972166528316e+01	1.651371494840715570e+01	1.473552817250994629e+01	1.302050136208544551e+01	1.072726223977360682e+01	8.073527915683314404e+00	6.278439046099133947e+00	4.421293707129254180e+00	2.904745110843551803e+00	1.781627226032412636e+00	1.005399323236151554e+00	5.242933614229677852e-01	2.862497141489137586e-01	2.168309356157170076e-01
7.395471548238635506e+00	7.831804047221853970e+00	8.517042477002519263e+00	9.121732622485613007e+00	9.933818966142300866e+00	1.058849137845703581e+01	1.125451327734239015e+01	1.224792657595071610e+01	1.321102315306231390e+01	1.399006973986639935e+01	1.494176314893780066e+01	1.579744478737438484e+01	1.705562579376143262e+01	1.812019536512014639e+01	1.926444061101813077e+01	2.045214230461436244e+01	2.141601792801563775e+01	2.264200000753388409e+01	2.402386702731336854e+01	2.558720103585248751e+01	2.664675723406958241e+01	2.793942335843562574e+01	2.962112140238455282e+01	3.081111479882239124e+01	3.206062991656684602e+01	3.356625031964356509e+01	3.510852985887013489e+01	3.645068185538247718e+01	3.765402939755968248e+01	3.852129241291545725e+01	3.682842172915805889e+01	3.730153553188432625e+01	3.704538799864941723e+01	3.452979682351485025e+01	3.060683925158948782e+01	2.696296037514423105e+01	2.277147754386257716e+01	1.807735850663061328e+01	1.709115742072901512e+01	1.654825342875663807e+01	1.519553895084864870e+01	1.269875563431313381e+01	1.066717533796521522e+01	7.658582325357939702e+00	4.643031424139986818e+00	2.251667501538147320e+00	8.959242585706027606e-01	6.832607541225732550e-01	1.355909369633884642e+00	2.445800491328718351e+00
7.938149216084452675e+00	8.406499673815677198e+00	9.142020711076627393e+00	9.791082853095661065e+00	1.066275986925922759e+01	1.136547196310076835e+01	1.208036636571543987e+01	1.314667605890514679e+01	1.418044439791429667e+01	1.501665720895608125e+01	1.603818561934034648e+01	1.695664948417136841e+01	1.830678227597266527e+01	1.944462767338142939e+01	2.065238803235413556e+01	2.189187696010848683e+01	2.288842310240339017e+01	2.416158396520273399e+01	2.559319970232748886e+01	2.720657389664305370e+01	2.827024196901767539e+01	2.956412442181848732e+01	3.124623320213435917e+01	3.238086507772800360e+01	3.354405048701777048e+01	3.493165347097944817e+01	3.630283681533055073e+01	3.740407105616808536e+01	3.829588666098953809e+01	3.878563575764815141e+01	3.669005504027148135e+01	3.680511768677598639e+01	3.634171687865447353e+01	3.394530490892270791e+01	3.046751094465769327e+01	2.731898884444690268e+01	2.317178054370934248e+01	1.774579673917077471e+01	1.524691662835287964e+01	1.260154131487588813e+01	9.361260584177379940e+00	6.089454588978600924e+00	3.932992424089497341e+00	2.281783809332220248e+00	1.382075389620627703e+00	1.108641789208477668e+00	1.253148992887528124e+00	1.608223241073948317e+00	2.034541397992415845e+00	2.410149867872330987e+00
6.576024332337837564e+00	6.964009481301981275e+00	7.573320808956785832e+00	8.111008917725021306e+00	8.833112913530069221e+00	9.415245058182472704e+00	1.000746912183708304e+01	1.089080833572024076e+01	1.174719003960030328e+01	1.243991521303005854e+01	1.328615726538828312e+01	1.404701774992791030e+01	1.516537358194201524e+01	1.610662291758537989e+01	1.710149779535560199e+01	1.811877819007156276e+01	1.893456642534686907e+01	1.997891597000410258e+01	2.115310182131550931e+01	2.247577909194362888e+01	2.334249174456361331e+01	2.439743448258548852e+01	2.577061935657134484e+01	2.669045831523143164e+01	2.763297170819189930e+01	2.876081654013371036e+01	2.987822942555894912e+01	3.078144714000938365e+01	3.152843151900184537e+01	3.197333846560575310e+01	3.033044926590112311e+01	3.058506623757172349e+01	3.047724848782909746e+01	2.890689382858366940e+01	2.659924203661473996e+01	2.480950068536100517e+01	2.236442109588936589e+01	1.877058530814509396e+01	1.843847250072465371e+01	1.842416919930095176e+01	1.775286505743449794e+01	1.628403980647604854e+01	1.621435474792375331e+01	1.549246993194585187e+01	1.477027470606953763e+01	1.419707677265445867e+01	1.365038857963100227e+01	1.298219468870181892e+01	1.236517806640662798e+01	1.167966137988875985e+01
7.964693523850620238e+00	8.434610094583003814e+00	9.172590634210322946e+00	9.823823169451774362e+00	1.069841497876925196e+01	1.140347686543807981e+01	1.212076179719585767e+01	1.319063711404664652e+01	1.422786226196711468e+01	1.506687127771733792e+01	1.609181556783385147e+01	1.701335254837228206e+01	1.836809352685149577e+01	1.951095316683010950e+01	2.072782899897321229e+01	2.198012367399329747e+01	2.298908266036534087e+01	2.427641325216738721e+01	2.572445941979356121e+01	2.735742370329266038e+01	2.844025349977525252e+01	2.975774807306716951e+01	3.147010622514005362e+01	3.263587244157309186e+01	3.383576613098815500e+01	3.526855496070619012e+01	3.669250531694203232e+01	3.785190229685326813e+01	3.880739658540541370e+01	3.936175288593388899e+01	3.729103103551989307e+01	3.745854961581486009e+01	3.701852906833504164e+01	3.456794058079371723e+01	3.094837030573905778e+01	2.756713846353190434e+01	2.306445250952527459e+01	1.722307844993949288e+01	1.416950679237348076e+01	1.090834553704466181e+01	7.237119072358525251e+00	3.935967442721393983e+00	1.917274436650666880e+00	7.716347221657929856e-01	5.117056643430059060e-01	8.611414476293031139e-01	1.527490647476198893e+00	2.255180400010647901e+00	2.906816084846422843e+00	3.374107884002413016e+00
1.537175869811052031e+01	1.627869179125602273e+01	1.770298498534845422e+01	1.895985561798651631e+01	2.064780685075065136e+01	2.200856745712588847e+01	2.339291838735986673e+01	2.545776434263071764e+01	2.745959588099443849e+01	2.907887276804991927e+01	3.105700241459141964e+01	3.283546029720466208e+01	3.544525511875554002e+01	3.758818228549987595e+01	3.966911356884100570e+01	4.159935313373916443e+01	4.293306772862788989e+01	4.453800370401317110e+01	4.595831233209586486e+01	4.690956725645550307e+01	4.575740031911995231e+01	4.346773085426569594e+01	3.997969410051086925e+01	3.439182532540161219e+01	2.841697546174103195e+01	2.310799182612356972e+01	1.868991887749315950e+01	1.493963341896517072e+01	1.155599442823140954e+01	8.265039796632320801e+00	4.889547175456146810e+00	2.544224111560584145e+00	1.092081686538799667e+00	7.757286033864820851e-01	1.483370566546148517e+00	2.826338918283898938e+00	4.194316104075270779e+00	4.913757945892899492e+00	5.960992069398083792e+00	6.658852017983611482e+00	6.550025257806232126e+00	5.592731546934054165e+00	4.683925602941013899e+00	3.350477642483162377e+00	2.091111420492917539e+00	1.144729084207977143e+00	5.917621306973391837e-01	3.966342651792645890e-01	4.331387506413262867e-01	5.364903277501466006e-01
1.020653819231799275e+01	1.080872350076968580e+01	1.175442549675209136e+01	1.258896228377568782e+01	1.370972790743168623e+01	1.461324554469968540e+01	1.553242668190688747e+01	1.690344281074554189e+01	1.823261863585183562e+01	1.930778587704076443e+01	2.062122412079796518e+01	2.180210872876829953e+01	2.353616926142002796e+01	2.497467756415235840e+01	2.642369892775596441e+01	2.783586150851093066e+01	2.891778020841382713e+01	3.032528733655678010e+01	3.188287628502984816e+01	3.359539373992854649e+01	3.454026555631961770e+01	3.565550554141955786e+01	3.708454581658422455e+01	3.766933848910337446e+01	3.805127482774651071e+01	3.837896411020697940e+01	3.829174266763509848e+01	3.744359402841955387e+01	3.584348867985347198e+01	3.329271216130594979e+01	2.818160364370908866e+01	2.452917282735015903e+01	2.023707660089446492e+01	1.510014294705908888e+01	1.028383999010003791e+01	6.623002813901408103e+00	3.849488557966106228e+00	2.022950223506508216e+00	1.398014163803951382e+00	1.380557855835163439e+00	1.800651292129247460e+00	2.444869276786386880e+00	3.485736026296915036e+00	4.483836888120833919e+00	5.421395382790411333e+00	6.277786657171354534e+00	6.967852245777985232e+00	7.386343569146083254e+00	7.620190461701978890e+00	7.615213244087255973e+00
2.185948736327269160e+01	2.314919616486771403e+01	2.517461952008119042e+01	2.696195877325312651e+01	2.936231837862239757e+01	3.129739489547890585e+01	3.326601815193844658e+01	3.620234280761341239e+01	3.904905749235805246e+01	4.135175839635978434e+01	4.416476811690775151e+01	4.668988910416560145e+01	5.021198717652143984e+01	5.092200939879134580e+01	4.486581802488328918e+01	3.470497934139268636e+01	2.693919368088692323e+01	2.216434020290073192e+01	1.874789790996787531e+01	1.618998070646239640e+01	1.392130353185357627e+01	1.232047911219866343e+01	1.131810301253419304e+01	1.050376685359804618e+01	1.004879496334242894e+01	9.949254249768706870e+00	1.008247619645509019e+01	1.033836839616156489e+01	1.069776731968331340e+01	1.107386718895657651e+01	1.079553282934874758e+01	1.123456403075790710e+01	1.158325870151221082e+01	1.138699343965176247e+01	1.087447874486603538e+01	1.053918202950164229e+01	9.881846703346393923e+00	8.631299428758140380e+00	8.818636316165394007e+00	9.143568337879941055e+00	9.097426849821950157e+00	8.548583163764144288e+00	8.624828353680600301e+00	8.238236668348271508e+00	7.734891730535492727e+00	7.211147815798844007e+00	6.630391803508921988e+00	5.958649673555123982e+00	5.316683126837142837e+00	4.683965327859708871e+00
1.468855572082262562e+01	1.555517986808843567e+01	1.691616987288123397e+01	1.811717846818522659e+01	1.973010814158263315e+01	2.103038928585403511e+01	2.235321227411847289e+01	2.432628545751675020e+01	2.623914492092804096e+01	2.778645250297326541e+01	2.967666360823516314e+01	3.137522181094580276e+01	3.382870129651546875e+01	3.538914346369184472e+01	3.558213509758451920e+01	3.511240642723070238e+01	3.501486420239005071e+01	3.582793370078044148e+01	3.690018726937489646e+01	3.807909209813161766e+01	3.826495904883172727e+01	3.849009523857323245e+01	3.885851004707532752e+01	3.813872362121032467e+01	3.703174314706387804e+01	3.569891278135567347e+01	3.384174584262554930e+01	3.126287695264581146e+01	2.813649257695907124e+01	2.449847566530998577e+01	1.944481460380728066e+01	1.595189240226435601e+01	1.255499420386148302e+01	9.130600051089436064e+00	6.268572996307917755e+00	4.273778127035428476e+00	2.799287462019426354e+00	1.741775954587888142e+00	1.342753353398769667e+00	1.152065604899307649e+00	1.047453593244408898e+00	9.658542933268406960e-01	9.843226115475577354e-01	9.428242095005440193e-01	8.592631092955658190e-01	7.391977578102971735e-01	5.872581776150256339e-01	4.219750019373240679e-01	2.807932097603146326e-01	1.899505889674294457e-01
7.720834639256115572e+00	8.176363546427040774e+00	8.891748977942910415e+00	9.523042410797049939e+00	1.037085641850082141e+01	1.105433108342179160e+01	1.174965455453187957e+01	1.278677297990389938e+01	1.379224090240347245e+01	1.460556157218874596e+01	1.559912465870080744e+01	1.649231594602350626e+01	1.779895139452416331e+01	1.881951855925446537e+01	1.962166481261602158e+01	2.016722846203499131e+01	2.045365354561473126e+01	2.105690773646425740e+01	2.189401630668542964e+01	2.299292805851034416e+01	2.372120661297757138e+01	2.470435064389347346e+01	2.603524941573092377e+01	2.690351187067314598e+01	2.776669932267378726e+01	2.876760414793571741e+01	2.969054316364032076e+01	3.031664866815389558e+01	3.069056855422910601e+01	3.066160165394265746e+01	2.855062927210548551e+01	2.815169588321249350e+01	2.732897051720100734e+01	2.518036976387964643e+01	2.248720668896246977e+01	2.040346638599839579e+01	1.801585187996747806e+01	1.498943604533122809e+01	1.483346569137345661e+01	1.519767680138680177e+01	1.525034022524128297e+01	1.471642130944915827e+01	1.546061343663247989e+01	1.551640713927348969e+01	1.537313691135480909e+01	1.512465593445846324e+01	1.461940849640318874e+01	1.370814621282054802e+01	1.261966573033109817e+01	1.130186535120957458e+01
7.699260519084506704e+00	8.153516554105708636e+00	8.866903003388483029e+00	9.496432430015277149e+00	1.034187741388419290e+01	1.102344226396723137e+01	1.171682281143955784e+01	1.275104324474380668e+01	1.375370161532286417e+01	1.456474964507788350e+01	1.555553643168468803e+01	1.644636752665156720e+01	1.775623287424449259e+01	1.886454864418069732e+01	2.005587496288022464e+01	2.129254118118370442e+01	2.229629360302334362e+01	2.357309140699272376e+01	2.501245917271216612e+01	2.664120950958003320e+01	2.774612075416529322e+01	2.909484486517891355e+01	3.085052257373557794e+01	3.209705363782972398e+01	3.341039372642696037e+01	3.499887694318619680e+01	3.663999905661792411e+01	3.809732534699595163e+01	3.945365424303076907e+01	4.053593979328325503e+01	3.904497864096308035e+01	4.006572247549315335e+01	4.069005739081515571e+01	3.931892756489119023e+01	3.667043613505402533e+01	3.410831994847914928e+01	2.944535973906442194e+01	2.165004320175568964e+01	1.565854868401089917e+01	8.546127795313120501e+00	2.938995231723391388e+00	1.197037931000807243e+00	2.360267899916464795e+00	4.154548876270983016e+00	5.353214994504909008e+00	5.657137168913468628e+00	5.121385507884720134e+00	3.977877661477053017e+00	2.649433678361634126e+00	1.444166438977274591e+00
1.075773060523336255e+01	1.139243624202101302e+01	1.238920979186844562e+01	1.326881478288430216e+01	1.445010607124417668e+01	1.540241714436803910e+01	1.637123760681726736e+01	1.781629389246141315e+01	1.921725033665954996e+01	2.035048075409805435e+01	2.173484973404451992e+01	2.297943489861444633e+01	2.480352992856596828e+01	2.627254582135836003e+01	2.759792462689276604e+01	2.872822368202807652e+01	2.947062873717291254e+01	3.050455387264372575e+01	3.162082194584287720e+01	3.281065290863297434e+01	3.318429580239447318e+01	3.367924189981608407e+01	3.444608207865358906e+01	3.444976557755900615e+01	3.435301481889619168e+01	3.435639066603283709e+01	3.421660644645186267e+01	3.371730376888051239e+01	3.295285494238359547e+01	3.179952606023518769e+01	2.861305337956882155e+01	2.726308192962529020e+01	2.554924776504467943e+01	2.265794289420993479e+01	1.935385331867584568e+01	1.660518565287717863e+01	1.361032475885771120e+01	1.023207576627411974e+01	8.829296404874009241e+00	7.556610477480122157e+00	6.037404548802475013e+00	4.407794771751841978e+00	3.322119126626429164e+00	2.263854924556473414e+00	1.441341945352445419e+00	8.722267876573356338e-01	5.240064738764360630e-01	3.592211094436777996e-01	3.393518752892860646e-01	4.128432235547194740e-01
8.801071272540132995e+00	9.320334093988140722e+00	1.013581045947013237e+01	1.085542935509915985e+01	1.182186263029461237e+01	1.260096353324109408e+01	1.339357103134695315e+01	1.457579466470316198e+01	1.572193951323785477e+01	1.664905342211698880e+01	1.778162779537881377e+01	1.879989855638296348e+01	2.029494673631570478e+01	2.153107800099775915e+01	2.275057792623621111e+01	2.386964130826383723e+01	2.460509527463330670e+01	2.551070107209206128e+01	2.646362869407713347e+01	2.754564226895033485e+01	2.811527606950108904e+01	2.903368667108819778e+01	3.045996230402128546e+01	3.144920547765376995e+01	3.251587407182382350e+01	3.380287040030111712e+01	3.503976448186889314e+01	3.595380480509864896e+01	3.658219319543619719e+01	3.672507210332877747e+01	3.433214145175404752e+01	3.391823969990855403e+01	3.286426614110087741e+01	3.002267229762120238e+01	2.630571524243408987e+01	2.306667421307446375e+01	1.930470473615597982e+01	1.489887382205505340e+01	1.341474059084341341e+01	1.235975618893708905e+01	1.114583739732153767e+01	9.753301043030704776e+00	9.412501847983767433e+00	8.765114998560317616e+00	8.078923463812348160e+00	7.346672316776656331e+00	6.461666693488421487e+00	5.377559955333728325e+00	4.242233678077106163e+00	3.103339871778412196e+00
3.202365072030105608e+01	3.391304471691275779e+01	3.688024376463945231e+01	3.949865502978327925e+01	4.301512713766150142e+01	4.584997012656827309e+01	4.873395832432640873e+01	5.303560701407253219e+01	5.720597913898249232e+01	6.057938347539910495e+01	6.470038006436161027e+01	6.838911909410634848e+01	7.309652172011192306e+01	6.919956891195676008e+01	4.518735642165404442e+01	1.766659289325619753e+01	6.098702520421392492e+00	3.072779885079405027e+00	2.248535237406209308e+00	2.182108290923445715e+00	2.417052538930379413e+00	2.843895084221529590e+00	3.398023176720703198e+00	3.930515111936527806e+00	4.467548008217578470e+00	5.019869288302209576e+00	5.545893341573762569e+00	5.997995328765843404e+00	6.379053032012390823e+00	6.655810249247327448e+00	6.447463537849057680e+00	6.599566890546400444e+00	6.644996776423683471e+00	6.347852170875864175e+00	5.870996671025765501e+00	5.498039249951202301e+00	4.973731465754299919e+00	4.187358548246765899e+00	4.121173271669871241e+00	4.114694204439991232e+00	3.941581463622194192e+00	3.565893058182620923e+00	3.464178143964440793e+00	3.187021748099457596e+00	2.883585001125092973e+00	2.592952419009806775e+00	2.302914827126715469e+00	2.003922617992198951e+00	1.738056583030915148e+00	1.497675742317857939e+00
6.901474494063812415e+00	7.308661188383665852e+00	7.948127585439840992e+00	8.512426100908706772e+00	9.270267321873044253e+00	9.881209426928325712e+00	1.050274290422768075e+01	1.142979894084269077e+01	1.232856332914446362e+01	1.305557175767346401e+01	1.394369467805463181e+01	1.474221895447128539e+01	1.591634714678140483e+01	1.690967784978951727e+01	1.797693537461116264e+01	1.908429227144852192e+01	1.998259250450781010e+01	2.112520197442933423e+01	2.241280169717483517e+01	2.386901552523615422e+01	2.485434967993972677e+01	2.605581666962698506e+01	2.761808997988711312e+01	2.871898865699136039e+01	2.987106335812719848e+01	3.125481620476016786e+01	3.266109636551045270e+01	3.386127425005908265e+01	3.489622002022866099e+01	3.554872219076131756e+01	3.370541700824248466e+01	3.353317698939897440e+01	3.194184027338780041e+01	2.695380769566273216e+01	1.919171587586622607e+01	1.153953726458103191e+01	6.995137994840860074e+00	6.652337241654337596e+00	9.611094791496832102e+00	1.305357576488944282e+01	1.537957224113512034e+01	1.598878042002552924e+01	1.703093401213153868e+01	1.652029862341943556e+01	1.515096000816276245e+01	1.322580444256437460e+01	1.091025965787592966e+01	8.550058811889392985e+00	6.774823196357662169e+00	5.854259461514148555e+00
6.362809822420100403e+00	6.738215324592951916e+00	7.327770944308176659e+00	7.848025585557768302e+00	8.546716795491860807e+00	9.109974463156845559e+00	9.682996839422211011e+00	1.053769553616904098e+01	1.136631076655882389e+01	1.203657570400159038e+01	1.285538004008663471e+01	1.359157925590387883e+01	1.467408064667747070e+01	1.559007464156213807e+01	1.657487453194757165e+01	1.759736219820202052e+01	1.842745307394589460e+01	1.948333171796012309e+01	2.067378924946158136e+01	2.202109841734426965e+01	2.293583978348749142e+01	2.405270561626648629e+01	2.550686892882092138e+01	2.654129056533662023e+01	2.763263862269545257e+01	2.895405175358923699e+01	3.032277014606895449e+01	3.154491225230299278e+01	3.269158496877265918e+01	3.362321222874575710e+01	3.243508831116378133e+01	3.335515429411481136e+01	3.397827380594831936e+01	3.296055029146074844e+01	3.083303778448032872e+01	2.849956137267875533e+01	2.356989918432444142e+01	1.538558495044023289e+01	1.030147954563262047e+01	9.932916839006082910e+00	1.383787699320935083e+01	1.744976969962846169e+01	2.112885038346259847e+01	2.266088995357377200e+01	2.294791568914473601e+01	2.229235238613650338e+01	2.047328186501607306e+01	1.727702168659252635e+01	1.317527634985735041e+01	8.609535440403510265e+00
6.571285516618930345e+00	6.958991075662215309e+00	7.567863321289451939e+00	8.105163961165704478e+00	8.826747594272397635e+00	9.408460242764485670e+00	1.000025753781847726e+01	1.088296019965432748e+01	1.173872477761230826e+01	1.243095075931545246e+01	1.327658299347376669e+01	1.403688919810457669e+01	1.515420807358703392e+01	1.609270858227431233e+01	1.708426725240595800e+01	1.811211403154945643e+01	1.895637073946721785e+01	2.003880708013246448e+01	2.125930317176765882e+01	2.263931676056524012e+01	2.357240325955276106e+01	2.471061448564920227e+01	2.619195016609979376e+01	2.723818887724409166e+01	2.833809254690405055e+01	2.966789554110679461e+01	3.103857154420900599e+01	3.225025700214147406e+01	3.337482153228497594e+01	3.426997095853381126e+01	3.300125589756940769e+01	3.388364411243018282e+01	3.449493757493787882e+01	3.354639360781705903e+01	3.175988405107526802e+01	3.055715746728875004e+01	2.842590783134097165e+01	2.452331469364328242e+01	2.446988414508480503e+01	2.422161005212792517e+01	2.208141797002949502e+01	1.775564199982397184e+01	1.380753762409464613e+01	8.804944947866896854e+00	4.712482842553417761e+00	2.455871056384350659e+00	2.007538608573629535e+00	2.724529007199262498e+00	3.901252975527123468e+00	5.004043508921215633e+00
1.072230398119195094e+01	1.135491944870537750e+01	1.234841049194424123e+01	1.322511882785084758e+01	1.440251996838198245e+01	1.535169495569034304e+01	1.631732496473018301e+01	1.775762248966271883e+01	1.915396539973657752e+01	2.028346394012558562e+01	2.166327405433920461e+01	2.290334553229678605e+01	2.470123913676749439e+01	2.591224307683087247e+01	2.623412969012064266e+01	2.587431299201681512e+01	2.543169308042297416e+01	2.553820382710989279e+01	2.586429090955074983e+01	2.635092581674263812e+01	2.627555909036244230e+01	2.638724126489868738e+01	2.679190913419581932e+01	2.667941449878452431e+01	2.656303492706756941e+01	2.659407763026775129e+01	2.658451806198192102e+01	2.636946486007402157e+01	2.602764211670960393e+01	2.546846377860019572e+01	2.335441864750295338e+01	2.282189665885696073e+01	2.210950335631369157e+01	2.047112196953402474e+01	1.847974125199630890e+01	1.700633658176540663e+01	1.521991768736630846e+01	1.276158644655239272e+01	1.259394764001110545e+01	1.269581884066074551e+01	1.236709604342264335e+01	1.146123858086156311e+01	1.149270589860653935e+01	1.099868874651912343e+01	1.043350314378608168e+01	9.912342713579084474e+00	9.368058752038150416e+00	8.726195581961484038e+00	8.131832354470368784e+00	7.528133120631406605e+00
6.399718045749161810e+00	6.777301131489624986e+00	7.370276537601839983e+00	7.893548976809117157e+00	8.596293026908796264e+00	9.162817936620951897e+00	9.739164196268978557e+00	1.059882067287392360e+01	1.143224238292137862e+01	1.210639527060801157e+01	1.292994917724050019e+01	1.367041749451259314e+01	1.475913236148384833e+01	1.567958362503487990e+01	1.666644955255203797e+01	1.768844511697142252e+01	1.851621311503605227e+01	1.956993581369456336e+01	2.075705221932132005e+01	2.209908987468834596e+01	2.300390162697920360e+01	2.410761534558774599e+01	2.554417172081422294e+01	2.655393722140935964e+01	2.761303295152215398e+01	2.889224392474766034e+01	3.020628898522840800e+01	3.135971789047504998e+01	3.242179216350429982e+01	3.325400023821638484e+01	3.198236311485520744e+01	3.279272276451516888e+01	3.333912506504573514e+01	3.238596986262982114e+01	3.064711494643970013e+01	2.951616063976668869e+01	2.756616863366431858e+01	2.401055215791883413e+01	2.444258852192945142e+01	2.515136342006642778e+01	2.462237114054736153e+01	2.241898611264589647e+01	2.138016445688222333e+01	1.858853206944340997e+01	1.503948743009886435e+01	1.119223192065194894e+01	7.402334205351554175e+00	4.164177540411631462e+00	1.957493496118772880e+00	8.369504747125248167e-01
8.703562719619993615e+00	9.217072540696038985e+00	1.002351410599560033e+01	1.073516022251696000e+01	1.169088622046853843e+01	1.246135533311670684e+01	1.324518139907861425e+01	1.441430697742005584e+01	1.554775349388167527e+01	1.646459575140767484e+01	1.758462228153191020e+01	1.859036978794221540e+01	2.001041467832408216e+01	2.052756007446829400e+01	1.913949450018464660e+01	1.692358551667435407e+01	1.573475861944928056e+01	1.564816040021614540e+01	1.600597895273730131e+01	1.662842320337125912e+01	1.700189830171021299e+01	1.756980066987344458e+01	1.840145779173408869e+01	1.893489302468267255e+01	1.950706724885948518e+01	2.023069886615537882e+01	2.096935646633025385e+01	2.158572076290725406e+01	2.212906778725518109e+01	2.250782200393469523e+01	2.147002812389236226e+01	2.184100813135218289e+01	2.204333781576597318e+01	2.127810320734871752e+01	2.003964150057298355e+01	1.925352083000749914e+01	1.800154311883866143e+01	1.577902019279068568e+01	1.628841116853142168e+01	1.718550111023651539e+01	1.752960525812435932e+01	1.701873329540111257e+01	1.788389544325421454e+01	1.794056601183230271e+01	1.784200429699449941e+01	1.777113109431492433e+01	1.760583299126298940e+01	1.718580531480022699e+01	1.677481843776401504e+01	1.625448262420345813e+01
8.505386373495346319e+00	9.007203798788363969e+00	9.795283039609707032e+00	1.049072528288409778e+01	1.142468981460951660e+01	1.217761567991572669e+01	1.294359436650511697e+01	1.408609946278186342e+01	1.519373789393449670e+01	1.608970405112966517e+01	1.718422792305346292e+01	1.816832997700587171e+01	1.961531052838776645e+01	2.083927524126362840e+01	2.215362594309653943e+01	2.351660664965174163e+01	2.462152732048054560e+01	2.602674425547246173e+01	2.760919625011843692e+01	2.939697127465511173e+01	3.060103687603306000e+01	3.206511144231975408e+01	3.396264573533424880e+01	3.527532709841372593e+01	3.662200524748369190e+01	3.820274616288469360e+01	3.972450891249798843e+01	4.085017089040012195e+01	4.153865535468489867e+01	4.140233271349040223e+01	3.791668144965770892e+01	3.578701352301484917e+01	3.168267428375634864e+01	2.452027914555550225e+01	1.610340003211254611e+01	8.776395024866110006e+00	3.603326685804548735e+00	1.527756002819819603e+00	2.204375152297909590e+00	4.378465340465296229e+00	6.852551796509155579e+00	8.536637690645035192e+00	1.012439658568424505e+01	1.034311316299343098e+01	9.496666058912476061e+00	7.817387867645297028e+00	5.557303512785821020e+00	3.209123882349461887e+00	1.446442748350587060e+00	6.655393683129959825e-01
6.079003104454702822e+00	6.437664022638510453e+00	7.000923108250222349e+00	7.497972315680462074e+00	8.165499108525747118e+00	8.703633235728219120e+00	9.251096526547474497e+00	1.006767224952282369e+01	1.085932793286400511e+01	1.149969637844673542e+01	1.228197877253298209e+01	1.298534057064536107e+01	1.401955840347268456e+01	1.489469990359004825e+01	1.583559520064389936e+01	1.681252274929425283e+01	1.760566029294978563e+01	1.861455372100820327e+01	1.975208529952567460e+01	2.103957033040853730e+01	2.191390799842591619e+01	2.298157479198540898e+01	2.437186019705434958e+01	2.536161074109355340e+01	2.640657549247591973e+01	2.767274566157486859e+01	2.898638909003933151e+01	3.016370281665248143e+01	3.127532621593081785e+01	3.219258656072101843e+01	3.109834451684354306e+01	3.206099584892231036e+01	3.281676350890996474e+01	3.214717123075495664e+01	3.073778146100431030e+01	2.998055607657863675e+01	2.842712341316767066e+01	2.519139154961070659e+01	2.609354840596537883e+01	2.714737804844334335e+01	2.623886676498115378e+01	2.212919400370906686e+01	1.711901572457697540e+01	1.004345115727920223e+01	5.650469067395055944e+00	5.652288272314993200e+00	7.977871592490231478e+00	1.011673844101198760e+01	1.118264694176262530e+01	1.099343094943258947e+01
1.451878556125097219e+01	1.537539327650220145e+01	1.672065297433489661e+01	1.790778032598587188e+01	1.950206777660556412e+01	2.078732028623469219e+01	2.209485410148094786e+01	2.404512252751855428e+01	2.593587318305835154e+01	2.746529700170950150e+01	2.933366096799405653e+01	3.101349539976301983e+01	3.348152793669708416e+01	3.554411418628934882e+01	3.766498545890129179e+01	3.973682272377454439e+01	4.124584022301425534e+01	4.304952918836804088e+01	4.476032423971633989e+01	4.610862574819908133e+01	4.536337809324700743e+01	4.305752244976005727e+01	3.827980226194895863e+01	2.929707841678406766e+01	1.828593671505627682e+01	8.830660694674813627e+00	4.148069931101654007e+00	4.629234248094065585e+00	8.106689269169709888e+00	1.216573930607831855e+01	1.457289691915569385e+01	1.666435700192661429e+01	1.748075364873085036e+01	1.648509955888206946e+01	1.435099668439832499e+01	1.206377365098139620e+01	9.309426599357008669e+00	6.318798497950224302e+00	4.717754386801312094e+00	3.376378956329633585e+00	2.264927986733724197e+00	1.550725644947328785e+00	1.435517537663538512e+00	1.626137738927468046e+00	2.034137847662275789e+00	2.520597727274880739e+00	2.935315081416999483e+00	3.149662298258010473e+00	3.161483558432784946e+00	2.954041025600477877e+00
6.526060902404378972e+00	6.911098211180314976e+00	7.515780102828134801e+00	8.049382955704542653e+00	8.766000537443016327e+00	9.343709748549034799e+00	9.931434202102781938e+00	1.080806196622695836e+01	1.165793703857774055e+01	1.234539901285909735e+01	1.318521147212203637e+01	1.394029886016264896e+01	1.505054658209773244e+01	1.598968238780091689e+01	1.699820051531217047e+01	1.804412978120642919e+01	1.889227581364051289e+01	1.997128993597654656e+01	2.118714940986124162e+01	2.256211952689442413e+01	2.349174897525712424e+01	2.462555080560409593e+01	2.610050548687515004e+01	2.714027279242959523e+01	2.823067070402374767e+01	2.954523937823266877e+01	3.089247833285587319e+01	3.206874980358526273e+01	3.313873193548996454e+01	3.395129279744675443e+01	3.258332106019368268e+01	3.328531695325951034e+01	3.363617899054349181e+01	3.237092872913133590e+01	3.021662756290119844e+01	2.855750545198680967e+01	2.603332931203384604e+01	2.204209716108256600e+01	2.178547350933222759e+01	2.183740249574956849e+01	2.101246422891173893e+01	1.908876539097868630e+01	1.855293533161304964e+01	1.690713210869612482e+01	1.486180369254468303e+01	1.257033679241130564e+01	9.991888089760072589e+00	7.231032468403708613e+00	4.688544385656897795e+00	2.588121406365462285e+00
6.245035230535632031e+00	6.613492036921003070e+00	7.192135076432982110e+00	7.702759887503890290e+00	8.388518434919404854e+00	8.941350293266422611e+00	9.503766117019798898e+00	1.034264447762537742e+01	1.115592217266331865e+01	1.181378061334365803e+01	1.261742901215827573e+01	1.334000132460663046e+01	1.440246712175619592e+01	1.530152378529653845e+01	1.626817173515712867e+01	1.727187513336074076e+01	1.808677411309857774e+01	1.912333112378609812e+01	2.029205779151395106e+01	2.161485871494855360e+01	2.251323793153813924e+01	2.361025512783663771e+01	2.503873801680516920e+01	2.605573742737249532e+01	2.712944844019515500e+01	2.843036226915269893e+01	2.977990237328996059e+01	3.098906491933697538e+01	3.213011218676519576e+01	3.307028841124072471e+01	3.194212802586330824e+01	3.292286792384882688e+01	3.368339232080040091e+01	3.296707489308133887e+01	3.146793339916959553e+01	3.058852799776723685e+01	2.880190345524632889e+01	2.515065178454709027e+01	2.525226418867822886e+01	2.468936430733999288e+01	2.153696261304598636e+01	1.641246467858537628e+01	1.348375273571843991e+01	1.203388800139933856e+01	1.214041344658559751e+01	1.260521755252993614e+01	1.254225535990199702e+01	1.163082596047075690e+01	1.018300700913812129e+01	8.408536286867708043e+00
6.499951025762912060e+00	6.883447852955107749e+00	7.485710495099384687e+00	8.017178475979880758e+00	8.730928968836082049e+00	9.306326844442450508e+00	9.891699892882003908e+00	1.076482038928004847e+01	1.161129522776363387e+01	1.229600676075848931e+01	1.313245924561272560e+01	1.388452243991265966e+01	1.499016833989057851e+01	1.592347087615739731e+01	1.691917316148780159e+01	1.794568180700946414e+01	1.877394719026442260e+01	1.983001645707022220e+01	2.101844666602817213e+01	2.235960386782205589e+01	2.325322579026980208e+01	2.434144428757142720e+01	2.575665085768600449e+01	2.672990358079847439e+01	2.773835135335919588e+01	2.894832249258936230e+01	3.016672547026688278e+01	3.119042083590787584e+01	3.207944241033820987e+01	3.268594354213480102e+01	3.117263971413865420e+01	3.162310071437911319e+01	3.172033815445450244e+01	3.030133674710743463e+01	2.809283053564056587e+01	2.640492003772373053e+01	2.398401299562169342e+01	2.027494884591216717e+01	2.004436375724026220e+01	2.013381325560164115e+01	1.946786189027223912e+01	1.787374086420402719e+01	1.774878364900769512e+01	1.682753828258243090e+01	1.581509885611617428e+01	1.486432042337141546e+01	1.384118036832955667e+01	1.260671980724670327e+01	1.135176668211962436e+01	9.984967330010961817e+00
2.737824735667533460e+01	2.899356275732264265e+01	3.153033503836846663e+01	3.376891526536198995e+01	3.677528215442211490e+01	3.919889816389927262e+01	4.166453029752418757e+01	4.534217476404739955e+01	4.890758585981567563e+01	5.179163862329114920e+01	5.531483560310974923e+01	5.847622178214020039e+01	6.283703977634896631e+01	6.322268127766245982e+01	5.446583136264496972e+01	4.194934849777546759e+01	3.425981135865141880e+01	3.021320663420261710e+01	2.695480329235143557e+01	2.378195837431557536e+01	1.999664794438879412e+01	1.636638850184368366e+01	1.299202221299625393e+01	9.622139266697212534e+00	6.711414150374804599e+00	4.386583504235004760e+00	2.652702236616186315e+00	1.516207101783000111e+00	9.527985574733061069e-01	8.707323437454046466e-01	1.082905032803959999e+00	1.570221190580665338e+00	2.146807921765960359e+00	2.602473267923138156e+00	2.869276954713568806e+00	3.036364604181615245e+00	2.964415168760323738e+00	2.585940395544536141e+00	2.540828622534899939e+00	2.446591865926790454e+00	2.189644265894876707e+00	1.801571455021284018e+00	1.565040989634428170e+00	1.291811462062419036e+00	1.089422376635179379e+00	9.911911574768446087e-01	9.947304441629837291e-01	1.078941672359811310e+00	1.231577631408764084e+00	1.407798626246753892e+00
6.406824721585071103e+00	6.784827100890077567e+00	7.378460986635269059e+00	7.902314502629478987e+00	8.605838926821261836e+00	9.172992943762441342e+00	9.749979216924703707e+00	1.061059031369662620e+01	1.144493751106798562e+01	1.211983902330376139e+01	1.294430745927692783e+01	1.368559917208707155e+01	1.477557977589748006e+01	1.569779290573329433e+01	1.668890756471508041e+01	1.771759907170928372e+01	1.855248016309146308e+01	1.961457430539621782e+01	2.081193549842951995e+01	2.216688154374982744e+01	2.308601587823834933e+01	2.420814073104614650e+01	2.566912936427041103e+01	2.670697887849683028e+01	2.780130691847378088e+01	2.912618196328362785e+01	3.049770986040391563e+01	3.172123228792154137e+01	3.286936311996738169e+01	3.380446393034671360e+01	3.261738778774151370e+01	3.357286694816328776e+01	3.428647388506157512e+01	3.347833062612992450e+01	3.186039853433792857e+01	3.086054789100439777e+01	2.895932003649229713e+01	2.526584625261979156e+01	2.557396828573319780e+01	2.577028738993264412e+01	2.401984338294900923e+01	1.989646789027180063e+01	1.625444353486779292e+01	1.148495524281816138e+01	7.633014408502375225e+00	5.427644491039161245e+00	4.561305024026912847e+00	4.322626286486658920e+00	4.191328394356720999e+00	3.828042522130033376e+00
9.359659258411827665e+00	9.911878746677858842e+00	1.077911191385077672e+01	1.154440371190916714e+01	1.257217474928763146e+01	1.340072376947929023e+01	1.424363662385866824e+01	1.550089384094083833e+01	1.671978241835065049e+01	1.770573856074859620e+01	1.891019537430868880e+01	1.999304888877971109e+01	2.158083630202222380e+01	2.286929266861379872e+01	2.407121810981488252e+01	2.515721775007153482e+01	2.594514293394373539e+01	2.703172771322577717e+01	2.824190761188608079e+01	2.957322143273929171e+01	3.021722877642418936e+01	3.100738646020252176e+01	3.207586627717739702e+01	3.244013455791493072e+01	3.268749746369792319e+01	3.298731117393664647e+01	3.308796035298242799e+01	3.276286387582879911e+01	3.209571221209962744e+01	3.097310270789062514e+01	2.781919480674727652e+01	2.643638198920944760e+01	2.472584798516776416e+01	2.194801572938371237e+01	1.887488079943880948e+01	1.646219962498816969e+01	1.391387017253462766e+01	1.100225731169907917e+01	1.024999940906235985e+01	9.789785887784645979e+00	9.090040078354263642e+00	8.095397162269938107e+00	7.874990854973497711e+00	7.384417876869366459e+00	6.929429062210321177e+00	6.566599559478571990e+00	6.230165670285867208e+00	5.849965856802477937e+00	5.504274727735038120e+00	5.140118814207768061e+00
1.124451498978010910e+01	1.190794088403746542e+01	1.294981816596375346e+01	1.386922504363288056e+01	1.510396944156355481e+01	1.609937233178518312e+01	1.711203165670974968e+01	1.862247634632642601e+01	2.008682568866369778e+01	2.127133447433337565e+01	2.271834616199114265e+01	2.401650252997734469e+01	2.580601973798306759e+01	2.607680313925329685e+01	2.364412846552651715e+01	2.166279788339306123e+01	2.215634290002629214e+01	2.372725985291880235e+01	2.538594315251211952e+01	2.708637491281787746e+01	2.811088010533777393e+01	2.924413927500166821e+01	3.064043158096549746e+01	3.137851775170828716e+01	3.202538153184542580e+01	3.276027342265305720e+01	3.334584178430726098e+01	3.355248052461499952e+01	3.345218673072440652e+01	3.290416827870662075e+01	3.016080946759613468e+01	2.927055076832658642e+01	2.795053987174565435e+01	2.528677044832503995e+01	2.208071531423796685e+01	1.943000455656835257e+01	1.640952131128028313e+01	1.279186627426891931e+01	1.154164641779548894e+01	1.044118876579880784e+01	8.941307333488863307e+00	7.122160303662640857e+00	5.989588830105915029e+00	4.682057119186325167e+00	3.527479065773580835e+00	2.585576155548065191e+00	1.832765427447990314e+00	1.250437385968514059e+00	8.439239957969696393e-01	5.743962556868402736e-01
1.056960297068744481e+01	1.119320908523722657e+01	1.217255138894251054e+01	1.303677413881783487e+01	1.419740739585642864e+01	1.513306476792446809e+01	1.608494281857806740e+01	1.750472843787258981e+01	1.888118541916164261e+01	1.999459827789268473e+01	2.135475786606053816e+01	2.257762771345094421e+01	2.437231537305289564e+01	2.584813842572889087e+01	2.728888382459053119e+01	2.864273231458085434e+01	2.963615169571327002e+01	3.093905384845318096e+01	3.235370358557550929e+01	3.386750694094404679e+01	3.453742292654701629e+01	3.529479664705019815e+01	3.625580914914154107e+01	3.627244475597695583e+01	3.597688534387025783e+01	3.551643356684304109e+01	3.458568099964600151e+01	3.295473444207626557e+01	3.076832892444944889e+01	2.802753061313309502e+01	2.356682130337874526e+01	2.085917055227248795e+01	1.817240098287188133e+01	1.513050593636499563e+01	1.238492090635440235e+01	1.050231244619349802e+01	8.848061694753216244e+00	7.144823895578342743e+00	6.929041451254881245e+00	6.966782696020155541e+00	6.824506599438903365e+00	6.370987666561438445e+00	6.409166088084934820e+00	6.098801988293642395e+00	5.678250788458716336e+00	5.208412118145640868e+00	4.661445910409804938e+00	4.023759911527875488e+00	3.396060328955602170e+00	2.785314585020896683e+00
8.728690429732818501e+00	9.243682784610223635e+00	1.005245259531095492e+01	1.076615327705978942e+01	1.172463851356659603e+01	1.249733201697716822e+01	1.328342103603068125e+01	1.445592195037697891e+01	1.559264079524151825e+01	1.651213003162056125e+01	1.763539000304167814e+01	1.864531861493767551e+01	2.012975933159269815e+01	2.137890504558345484e+01	2.269766123162470706e+01	2.404146001915996678e+01	2.511018167466067297e+01	2.647113096780452679e+01	2.798800515624292018e+01	2.967720640484390415e+01	3.073039086513932361e+01	3.198343058838173647e+01	3.358141626449729955e+01	3.448770216497154451e+01	3.528736365377951500e+01	3.613413692136867894e+01	3.671223494506483576e+01	3.671006011782106526e+01	3.616018461985795085e+01	3.489907652977753116e+01	3.117276867504518734e+01	2.932569330342566971e+01	2.709805106466867386e+01	2.380192184243227516e+01	2.035705880618606045e+01	1.777761145751614436e+01	1.513008043685090698e+01	1.206369848710880177e+01	1.127032221539849921e+01	1.064340768996029496e+01	9.544608122825383845e+00	7.941971217464656618e+00	6.918424692259829811e+00	5.522048807007217341e+00	4.169341615184375627e+00	3.012942174490761182e+00	2.119596550865996409e+00	1.551200792408886864e+00	1.365313147756130663e+00	1.525219676677515013e+00
6.073702524601237052e+00	6.432050708804738726e+00	6.994818661296402951e+00	7.491434467234681094e+00	8.158379210851004260e+00	8.696044112612380417e+00	9.243030043436919030e+00	1.005889375413794617e+01	1.084985915420505620e+01	1.148966923124888595e+01	1.227126951898185503e+01	1.297398050365845457e+01	1.400546031906064215e+01	1.485666308846312589e+01	1.570414394977860617e+01	1.653859943568088653e+01	1.721049500440404856e+01	1.811284013962458772e+01	1.914461784834299607e+01	2.031900032549756929e+01	2.108934149923013024e+01	2.203895628424956854e+01	2.328712066509176637e+01	2.413965680431424232e+01	2.503054708322634880e+01	2.611299720997527984e+01	2.721763934671584551e+01	2.816817636202149799e+01	2.902789365756266093e+01	2.967440977002017277e+01	2.844429304484200571e+01	2.906887009477432926e+01	2.946079562240131722e+01	2.853944955983613951e+01	2.695060556433097787e+01	2.593143909936198099e+01	2.424070592111388933e+01	2.119693404382205770e+01	2.176514200743303107e+01	2.275539614454775972e+01	2.288811724762372890e+01	2.177604049284326848e+01	2.225000060731108675e+01	2.149326891758319391e+01	2.033979572933552760e+01	1.900370047452145528e+01	1.736383782299746059e+01	1.532820303342224300e+01	1.323132713276154959e+01	1.105876639013726503e+01
6.041137952373568432e+00	6.397564828235100975e+00	6.957315461791222511e+00	7.451268628060144117e+00	8.114637501737597347e+00	8.649419676289866743e+00	9.193472904569340187e+00	1.000496230608623094e+01	1.079168689096758804e+01	1.142806658244652951e+01	1.220547627399904478e+01	1.290439727008790882e+01	1.392984390068178335e+01	1.477676838444352470e+01	1.565341791073003286e+01	1.659037781474154372e+01	1.738288300402476594e+01	1.838883960304151799e+01	1.951640563283483232e+01	2.078852113102720267e+01	2.164956783168168997e+01	2.269892977569555370e+01	2.406397210853889845e+01	2.503021494217551179e+01	2.604721948325624936e+01	2.727780416026161348e+01	2.854939564560377718e+01	2.967970973201310514e+01	3.073698980633063726e+01	3.159326269244616370e+01	3.046690426449893252e+01	3.134506822263791292e+01	3.200454415803950781e+01	3.125953210735761445e+01	2.978729963648190093e+01	2.894395723939278753e+01	2.734187456086895196e+01	2.416841461269148184e+01	2.507747460896968050e+01	2.645350540134815276e+01	2.674804339985965029e+01	2.539745199252044117e+01	2.556071914544983059e+01	2.378540313236208803e+01	2.092141484873672042e+01	1.720603741489678740e+01	1.279061564570609910e+01	8.230992461660905590e+00	4.445564102269765172e+00	1.862156224029447582e+00
1.656238538075940525e+01	1.753956539628269340e+01	1.907417787876014259e+01	2.042840000781745147e+01	2.224709228434947050e+01	2.371325123313083338e+01	2.520482770522091442e+01	2.742960725938487343e+01	2.958649158582266026e+01	3.133119031342282668e+01	3.346253696088046325e+01	3.537821733922724832e+01	3.816387265847114207e+01	4.013464120870308705e+01	4.097323750122434660e+01	4.072719885833048892e+01	3.990385654140032301e+01	3.948640871442667333e+01	3.900066420742056295e+01	3.833782533735845988e+01	3.645572335212502679e+01	3.446439198358499567e+01	3.247267431627751222e+01	2.953668156040026815e+01	2.640029548438615592e+01	2.328476737213464176e+01	2.009158627631811100e+01	1.682875974743175718e+01	1.370016144771346234e+01	1.078203981374667819e+01	7.742161325618764245e+00	5.761504180276349807e+00	4.135196722606896635e+00	2.771621405547904260e+00	1.794841561358125004e+00	1.214421362321229658e+00	8.698344033304090672e-01	6.775822634863238880e-01	7.294724113219891448e-01	8.925523830509954903e-01	1.099833487092550577e+00	1.289884849058707816e+00	1.607856275545320512e+00	1.867534990704179387e+00	2.097260447542527828e+00	2.302809883187574069e+00	2.458559839043688022e+00	2.531121874557918705e+00	2.551796392879828179e+00	2.501320911371766265e+00
7.733121965904392603e+00	8.189375824811977012e+00	8.905899756876966222e+00	9.538197862021448259e+00	1.038736112380672694e+01	1.107192350486928767e+01	1.176835354891027485e+01	1.280712249698624383e+01	1.381419057197908451e+01	1.462880560140372843e+01	1.562394988111915595e+01	1.651869811957742229e+01	1.783428678467617701e+01	1.894698564699112708e+01	2.014143321504290540e+01	2.137970228519392535e+01	2.238337515908751385e+01	2.366024522934963414e+01	2.509864885589336225e+01	2.672462601942994809e+01	2.782181387239707249e+01	2.915894372940349655e+01	3.089706795747627055e+01	3.211554777262358584e+01	3.338712781330139734e+01	3.491267296518365271e+01	3.645817206333451566e+01	3.777068601159868422e+01	3.890465214930200233e+01	3.964320381773273283e+01	3.769069995036827692e+01	3.786033832039270663e+01	3.708294305831969240e+01	3.362226727747587063e+01	2.796504873723258555e+01	2.119387489835841620e+01	1.286610618068714373e+01	5.393587132663475003e+00	1.946974612849017516e+00	1.623668668116709624e+00	3.480902033805185702e+00	5.761964022143258646e+00	8.198254147335539699e+00	9.651494710571995483e+00	1.024448000671702452e+01	1.012440711125200998e+01	9.317457423124984928e+00	7.890236035211524168e+00	6.176414379534363341e+00	4.355578840457784651e+00
1.737141179912300615e+01	1.839632433806492884e+01	2.000589836815357359e+01	2.142627047824034392e+01	2.333380080948262503e+01	2.487157754131970222e+01	2.643601337172011512e+01	2.876946721361346349e+01	3.103170933491754369e+01	3.286163173835139162e+01	3.509708921585785646e+01	3.710248218067643933e+01	3.985047945641124301e+01	3.992556242140964429e+01	3.411995556739830704e+01	2.681899974507869189e+01	2.354203657549641804e+01	2.279478658314876327e+01	2.254082230445859381e+01	2.234612739956072858e+01	2.154788082857331943e+01	2.080990519984788634e+01	2.025017160160446750e+01	1.932042299576940536e+01	1.848758950106672572e+01	1.789806234065402535e+01	1.743950985072973126e+01	1.699917695725976330e+01	1.659565857864574667e+01	1.611480068166013524e+01	1.465206154332816979e+01	1.412274321541723232e+01	1.336883816024754701e+01	1.193895752848817082e+01	1.023544476010984283e+01	8.801027811135433865e+00	7.254598727976349082e+00	5.557248408808511009e+00	5.031108449709677188e+00	4.759571977209657412e+00	4.545310041114580812e+00	4.375825343468186190e+00	4.822631303991068208e+00	5.278768650546517449e+00	5.827820870847383539e+00	6.429787046465493816e+00	6.947818692915978644e+00	7.228538438785005127e+00	7.322781965186508479e+00	7.167185581375564496e+00
7.439035795494541858e+00	7.877938583166931963e+00	8.567213523153807131e+00	9.175465695863863402e+00	9.992335768325057543e+00	1.065086463666908934e+01	1.132080984760988684e+01	1.232007501141512407e+01	1.328884486806582288e+01	1.407248055752685723e+01	1.502978007393778803e+01	1.589050177731097691e+01	1.715607044314275598e+01	1.822659497650197835e+01	1.937618817079334121e+01	2.056824318555277387e+01	2.153443560441247584e+01	2.276312463205975334e+01	2.414670856513533792e+01	2.570981778664364725e+01	2.676255885850776295e+01	2.804319629253356538e+01	2.970419831963774726e+01	3.085645596336022578e+01	3.204404791220535742e+01	3.344754356377093529e+01	3.482089620206439662e+01	3.588741549653088470e+01	3.664551017602135374e+01	3.682064988992116383e+01	3.427168792288766497e+01	3.347559453832934651e+01	3.191173478517320916e+01	2.880801365076402831e+01	2.543425851678523841e+01	2.320365656821883960e+01	2.088725115220914930e+01	1.773309047306507225e+01	1.764006055574876797e+01	1.765216694338553438e+01	1.663708175562138081e+01	1.438332716068581973e+01	1.281003011216119702e+01	1.021378863091200806e+01	7.442892027801549126e+00	4.916150601927305352e+00	2.879121413913437788e+00	1.498466061607458544e+00	8.030155855902202378e-01	6.191191391443743308e-01
8.568178155156232378e+00	9.073700292830221059e+00	9.867597599692091492e+00	1.056817400802138529e+01	1.150903361709893247e+01	1.226751802548186099e+01	1.303915161877778850e+01	1.419009136192436316e+01	1.530590703364832095e+01	1.620848774177014562e+01	1.731109206347469254e+01	1.830218235878287203e+01	1.974622589446931542e+01	2.080626519676338759e+01	2.143007049131401587e+01	2.169868515891446847e+01	2.181363492316240027e+01	2.230332746400694788e+01	2.295352969809644961e+01	2.374128863811281320e+01	2.402122257278627160e+01	2.447076922134211330e+01	2.520030195655889571e+01	2.545107631489903355e+01	2.570060940523219273e+01	2.609847624616606154e+01	2.646469697496797480e+01	2.663185326911440853e+01	2.667216351479695291e+01	2.648596047185381508e+01	2.465133695024439220e+01	2.445407871669145550e+01	2.405335350641252390e+01	2.261528244176155056e+01	2.073399421363184914e+01	1.938128624236332698e+01	1.762059762926970663e+01	1.501045086431699715e+01	1.505106064086384166e+01	1.541726520973626968e+01	1.526052418698840363e+01	1.437106563299475148e+01	1.464270431160403518e+01	1.423805899349752480e+01	1.372149778828398325e+01	1.324154561063031288e+01	1.270891704441865144e+01	1.201873339753686309e+01	1.136694882355278047e+01	1.067518001442203079e+01
7.400426005757627657e+00	7.837050817518504964e+00	8.522748309938863898e+00	9.127843556248643964e+00	9.940473941926880386e+00	1.059558493975093718e+01	1.126205302752137172e+01	1.225613184474533135e+01	1.321987363035335328e+01	1.399944212481330119e+01	1.495177311353897487e+01	1.580792383196268602e+01	1.706173613022590629e+01	1.805937991400910292e+01	1.891807350025406365e+01	1.960657276739953758e+01	2.001823729242063976e+01	2.060025106726847710e+01	2.118198439947128975e+01	2.173499469497351555e+01	2.166803382939734846e+01	2.162816964643479878e+01	2.176726349824996731e+01	2.153391940187069764e+01	2.147317997940634626e+01	2.181261035282364702e+01	2.245619772305337136e+01	2.325237606628304832e+01	2.419740300698598645e+01	2.510846048742843450e+01	2.447166807031738855e+01	2.541150009022257095e+01	2.611212242307794185e+01	2.557033304026502663e+01	2.432463008235786361e+01	2.348864138944512092e+01	2.194799645503891128e+01	1.910318373359145383e+01	1.943773838919238983e+01	2.004597429916919182e+01	1.979989994268199638e+01	1.842771266457208768e+01	1.837811291286165627e+01	1.734595428389623351e+01	1.614370148826157347e+01	1.505300575269096797e+01	1.407370576049508593e+01	1.317558034486964580e+01	1.260811531008702602e+01	1.225945108270619777e+01
5.832096946865723552e+00	6.176190412514228179e+00	6.716572040397128518e+00	7.193432985404978552e+00	7.833847359868975069e+00	8.350124510305356296e+00	8.875351908950424473e+00	9.658761408669116477e+00	1.041826302668928506e+01	1.103262212343253701e+01	1.178313115982058612e+01	1.245792507819986028e+01	1.345013795593058070e+01	1.428974844679235368e+01	1.519248754306072513e+01	1.612984096532407463e+01	1.689088191145903650e+01	1.785893635442974414e+01	1.895044032590695338e+01	2.018586102644705704e+01	2.102496177069054895e+01	2.204963199445200672e+01	2.338395844049230377e+01	2.433414733478664616e+01	2.533752817601003571e+01	2.655346789876358216e+01	2.781540901233650587e+01	2.894716552198631376e+01	3.001679492548181827e+01	3.090120659122144886e+01	2.985641696922868249e+01	3.078891050247815286e+01	3.152724848603396524e+01	3.090267198187368791e+01	2.957588723245616791e+01	2.889173686746872605e+01	2.746615218180582119e+01	2.445251344299381913e+01	2.554827761684247278e+01	2.703851738754900680e+01	2.706390409039389411e+01	2.447691969129963141e+01	2.144533362148223432e+01	1.496998884291755516e+01	9.205538496854650532e+00	7.648213408015930526e+00	9.514211634633308989e+00	1.185214678722320869e+01	1.318930272400549519e+01	1.311790029419125325e+01
7.908760552214766371e+00	8.375377080058710177e+00	9.108175066902651551e+00	9.754834247147714521e+00	1.062328413540859096e+01	1.132339464430118703e+01	1.203564236054995007e+01	1.309800435556705800e+01	1.412794547120117272e+01	1.496106245013453950e+01	1.597880926424468484e+01	1.689214752883087201e+01	1.816941799776601130e+01	1.863520720112927975e+01	1.812259612539189746e+01	1.842692230070911918e+01	1.973501638490512278e+01	2.134851813936305120e+01	2.295930588513270010e+01	2.465225349395262455e+01	2.579716492287123586e+01	2.711728213141086741e+01	2.877155267942445604e+01	2.990585302768574749e+01	3.105471093619442868e+01	3.240561503871352045e+01	3.374220486263636332e+01	3.483633560547003327e+01	3.575394591296779367e+01	3.632836404626878846e+01	3.452216316315357147e+01	3.485925256665991157e+01	3.475340928286779985e+01	3.292132903114155340e+01	3.015613678518440466e+01	2.783781100377429496e+01	2.459498612909515813e+01	1.991781971597588807e+01	1.843226173807435231e+01	1.675916197467258684e+01	1.401007194166215442e+01	1.048538728707891465e+01	7.920940801888712635e+00	5.327387887807956801e+00	3.394723498136089646e+00	2.240033576605747090e+00	1.740058400152699969e+00	1.679608763373093838e+00	1.850865688206070114e+00	2.041175359733341743e+00
8.805314742123751870e+00	9.324827928092226159e+00	1.014069747856794557e+01	1.086066334115142595e+01	1.182756258578183584e+01	1.260703913515610530e+01	1.340002879194536156e+01	1.458282243886853102e+01	1.572951990544852308e+01	1.665708082578240479e+01	1.779020127365667392e+01	1.880896891229669166e+01	2.030511863259544469e+01	2.154820495736616337e+01	2.280774760351046382e+01	2.404525387489501043e+01	2.500525991689532646e+01	2.625707484064950847e+01	2.765485597869066225e+01	2.921059613430758262e+01	3.013064899638997218e+01	3.124242525614377186e+01	3.269260125877143253e+01	3.348485223942181221e+01	3.421071887727037364e+01	3.504687799836447226e+01	3.572273831551785861e+01	3.597173530760692728e+01	3.584787112508647766e+01	3.517742531693487962e+01	3.208338784367229124e+01	3.087543538167026469e+01	2.911664919092620352e+01	2.589624040819376916e+01	2.212894420203332757e+01	1.898193301345975925e+01	1.559444926446737512e+01	1.183875852542545637e+01	1.046706812155320421e+01	9.402957951961187888e+00	8.176839527429935472e+00	6.834424658613408532e+00	6.297227296496656024e+00	5.679212067039960843e+00	5.222394624222030046e+00	4.941294900869287687e+00	4.755461567017329472e+00	4.581214659875520567e+00	4.452777766121129410e+00	4.308655704931733332e+00
9.138579487963017556e+00	9.677755279409259614e+00	1.052450397121498682e+01	1.127171919935027589e+01	1.227521377764574950e+01	1.308419206111161159e+01	1.390719489791347563e+01	1.513475507910218099e+01	1.632485290682158663e+01	1.728752027859060902e+01	1.846352722253475775e+01	1.952085514160965829e+01	2.107370688373762135e+01	2.236456094334204892e+01	2.367252427264538639e+01	2.494913612568515049e+01	2.591838613256477331e+01	2.716289334771948560e+01	2.851962442608492410e+01	2.998233714251897908e+01	3.071438409842905415e+01	3.153519113364041004e+01	3.254375531750603301e+01	3.269622922140769816e+01	3.253863674230427705e+01	3.218554215920593009e+01	3.134973205475920821e+01	2.983525006100158805e+01	2.782632292878058067e+01	2.542023981073145933e+01	2.165738799387544233e+01	1.978349086700213988e+01	1.824608345821415156e+01	1.652966821965177147e+01	1.504565285318228796e+01	1.433065077503620621e+01	1.351990844379413481e+01	1.207055932599363857e+01	1.272374219066862011e+01	1.367621168423143807e+01	1.413197121367206321e+01	1.379123635755447808e+01	1.443231702573048736e+01	1.426677587524394397e+01	1.381883610639632742e+01	1.323411962178686530e+01	1.242958333143194238e+01	1.132577893727311213e+01	1.014630678865166225e+01	8.859105930388135874e+00
1.908276321571959855e+01	2.020864541364423772e+01	2.197678725781511133e+01	2.353708788095538651e+01	2.563253930763431754e+01	2.732181071468088263e+01	2.904036755179565432e+01	3.160370251009249287e+01	3.408881029733937140e+01	3.609900822089743144e+01	3.855469269559209522e+01	4.075729802898125342e+01	4.375807114894605121e+01	4.360645717991614134e+01	3.628210340134529588e+01	2.696629814421675775e+01	2.283373654528669761e+01	2.231161665835680452e+01	2.288785328544011222e+01	2.388132910108244999e+01	2.440959339574647657e+01	2.503577524322377457e+01	2.580451024772581192e+01	2.588719231488012440e+01	2.573617627069466707e+01	2.546825765136446051e+01	2.487482792860406633e+01	2.378910074056450696e+01	2.229376429086747891e+01	2.034422787105653185e+01	1.703505608191695586e+01	1.482493326576711468e+01	1.241179403998033415e+01	9.574403337966177929e+00	6.880632722313915650e+00	4.756616951852110198e+00	2.961341218551152732e+00	1.552837913668475789e+00	8.218477973957173388e-01	3.633098516558974089e-01	1.711953044252969569e-01	2.476724764404170387e-01	5.877934244929070573e-01	1.103406939868807779e+00	1.730194736469075512e+00	2.412615746411024276e+00	3.072689447085371395e+00	3.613504677029526935e+00	4.032394620565344034e+00	4.272036825856248221e+00
2.595168222256566892e+01	2.748283034248338552e+01	2.988742210656002030e+01	3.200935934833491814e+01	3.485907712365148825e+01	3.715640871278036883e+01	3.949356714282788516e+01	4.297958504891992959e+01	4.635921759240441276e+01	4.909299451595070707e+01	5.243261232775822833e+01	5.543087617955115576e+01	5.963328941240170167e+01	6.074068981798026812e+01	5.460509023731346900e+01	4.410924919076467177e+01	3.599814782241719513e+01	3.082658171795470992e+01	2.668392371721294509e+01	2.301872635706038750e+01	1.913972798829066235e+01	1.572098502419674126e+01	1.276732349596374583e+01	9.926975848893386356e+00	7.536010211580491891e+00	5.643678144601971702e+00	4.194906930958983260e+00	3.161931446110993971e+00	2.534058614267375109e+00	2.251352544164082481e+00	2.121885785686354886e+00	2.334801026014140746e+00	2.657318111435459151e+00	2.905645863135090323e+00	3.050459081162351538e+00	3.184620312877695092e+00	3.141616084491856586e+00	2.816853261041875722e+00	2.880966118596433478e+00	2.913483278581106006e+00	2.750306054965466096e+00	2.378504405590503801e+00	2.132687011826456036e+00	1.735990422113670828e+00	1.317403169326527790e+00	9.251366788264716590e-01	5.796767836243470473e-01	3.045112744324920406e-01	1.238520749693166334e-01	3.950725573346353103e-02
7.079158190514502458e+00	7.496828215179853316e+00	8.152758159740645993e+00	8.731584968578758321e+00	9.508937386690815785e+00	1.013560865971404112e+01	1.077314398789459027e+01	1.172406778545610351e+01	1.264597154475591800e+01	1.339169735680100004e+01	1.430268567549884828e+01	1.512176873557680601e+01	1.632613435493519916e+01	1.734515208180037149e+01	1.844037572157458271e+01	1.957713463154760447e+01	2.049962420250821538e+01	2.167298653304112577e+01	2.299553213513988226e+01	2.449174481976732665e+01	2.550573320529942478e+01	2.674288023300784189e+01	2.835252627725986940e+01	2.949187137324814145e+01	3.068898193375234840e+01	3.213297269932347433e+01	3.361574524397838815e+01	3.491453628865375691e+01	3.609599334167448603e+01	3.698676744122032289e+01	3.547462690974279553e+01	3.615483125845746315e+01	3.632345583471745698e+01	3.451815316604418626e+01	3.142434677473001869e+01	2.836408421422199666e+01	2.390955188302509882e+01	1.789590417782557097e+01	1.477323106030741329e+01	1.156461706289391600e+01	8.020810097281504625e+00	4.730287492365722990e+00	2.555348684042119789e+00	1.007467145435130718e+00	3.142716771714753055e-01	3.941340325062877570e-01	1.047956430514423998e+00	1.991268023925902853e+00	2.967026433028070898e+00	3.739652868282421938e+00
9.860469839677294956e+00	1.044223713040803503e+01	1.135587364780486652e+01	1.216211418338047423e+01	1.324487852729140691e+01	1.411776101144289441e+01	1.500577590051210386e+01	1.633030562189204105e+01	1.761441369929612577e+01	1.865312574392766010e+01	1.992202984389061626e+01	2.106290391015128449e+01	2.273961846692973765e+01	2.414800783132847073e+01	2.562531155444902708e+01	2.711800984273344994e+01	2.828979943729964575e+01	2.977601712455408034e+01	3.141374963037721457e+01	3.320843423068345146e+01	3.424005312543273050e+01	3.542142166731650121e+01	3.687355190108512204e+01	3.740838234977206156e+01	3.761077735452600024e+01	3.755363243142770102e+01	3.678868534363198251e+01	3.489814151714660539e+01	3.186205994154643051e+01	2.759238653824073850e+01	2.116939687669380632e+01	1.618345462078958619e+01	1.141129867227785155e+01	7.253504000422399400e+00	4.510409226281621997e+00	3.293473411170625642e+00	3.037983445164102125e+00	3.202621174373597945e+00	4.209234076574445815e+00	5.543645022423366875e+00	6.771236708817853334e+00	7.543896752199620082e+00	8.753695459276771729e+00	9.369469898646379136e+00	9.633726721925981451e+00	9.625508265650127626e+00	9.279522073526381476e+00	8.537016954428400695e+00	7.583595826633098724e+00	6.429490329545448191e+00
7.677091345390266497e+00	8.130039400129843941e+00	8.841371731609219964e+00	9.469088497504518642e+00	1.031209911554701897e+01	1.099170147462096025e+01	1.168308550908336407e+01	1.271432801842111893e+01	1.371409934452126400e+01	1.452281205069592573e+01	1.551074651465130572e+01	1.639642840468155782e+01	1.760412035739367909e+01	1.777392370371355312e+01	1.666568606744503356e+01	1.670668985627891345e+01	1.798452995206025307e+01	1.945265026015609422e+01	2.084835179880951372e+01	2.228149997395309612e+01	2.319020990130973559e+01	2.422835704433310866e+01	2.553115037863413406e+01	2.633554345115920370e+01	2.711430843101299004e+01	2.802420257158149042e+01	2.886919341871248434e+01	2.945098966306344934e+01	2.982750676492667807e+01	2.986521959979295815e+01	2.792975291993085918e+01	2.772344742547208440e+01	2.715173440338219990e+01	2.527184158530615221e+01	2.278415349563825032e+01	2.078652961829293133e+01	1.829375586422416333e+01	1.495642747080391999e+01	1.427199363028017132e+01	1.380805325709460085e+01	1.283653540558242412e+01	1.132343868842899326e+01	1.082330834427145483e+01	9.935112192507366657e+00	9.139976600637448101e+00	8.547628465042430790e+00	8.087961828757174843e+00	7.670199532245352891e+00	7.382799545503009320e+00	7.134806138342904447e+00
6.036192079534518307e+00	6.392327149114132467e+00	6.951619515456864740e+00	7.445168282824771389e+00	8.107994057152325240e+00	8.642338406140472884e+00	9.185946218654580164e+00	9.996771254712218280e+00	1.078285174906181965e+01	1.141871043720391654e+01	1.219548365315045579e+01	1.289389197481373550e+01	1.392082161350735703e+01	1.478973509469706116e+01	1.572370325956269532e+01	1.669311557754830844e+01	1.747971123806853910e+01	1.847998317534170454e+01	1.960698488754346513e+01	2.088106786198190079e+01	2.174198033217699333e+01	2.278879029892302910e+01	2.414297422544067828e+01	2.507232293532451095e+01	2.598310222896641264e+01	2.685272496826058841e+01	2.656001318456678817e+01	2.210848332292777130e+01	1.538383928874256945e+01	1.782748409684122137e+01	2.424579876593078609e+01	2.862084613409717448e+01	3.049491289767411928e+01	3.031880195474297324e+01	2.918499530773455319e+01	2.855906318070046979e+01	2.712902576205572558e+01	2.409305816638764597e+01	2.509258023664937909e+01	2.651587607706888861e+01	2.672950448334405138e+01	2.501116424572505537e+01	2.415453180350120022e+01	2.037822423136665151e+01	1.458905125974984074e+01	8.248903743756628160e+00	3.774784513367674510e+00	2.763031837385910183e+00	4.442191563507756236e+00	6.887571128208435312e+00
7.998768011065711114e+00	8.470694975058503218e+00	9.211832737043121000e+00	9.865851370033302814e+00	1.074418485093372055e+01	1.145226312764583732e+01	1.217261674197922083e+01	1.324706919073052269e+01	1.428873178686367496e+01	1.513133024417808770e+01	1.616065944487709416e+01	1.708611494540232911e+01	1.844537680582199712e+01	1.957525461946683265e+01	2.070882196727088598e+01	2.175090349660195699e+01	2.235087078184203691e+01	2.277014828813698699e+01	2.223579257147616062e+01	1.942182536006189864e+01	1.300969413314473933e+01	7.048262921957521243e+00	7.516393791208309416e+00	1.347522611454054342e+01	1.983513746635019714e+01	2.467166475989838403e+01	2.817871688255035068e+01	3.070632880380668084e+01	3.262914957747040745e+01	3.396830582425699419e+01	3.287481238330682487e+01	3.368916138500727442e+01	3.401804534242168643e+01	3.260702181828460766e+01	3.021677356834517880e+01	2.823175189697088427e+01	2.527120354272301483e+01	2.076994379499189591e+01	1.956111191264553995e+01	1.819331774488109588e+01	1.572525459502700151e+01	1.245900983487691960e+01	1.047204362172760561e+01	8.583714095845458303e+00	7.537789546554749975e+00	7.393758678887464519e+00	7.866650747949593736e+00	8.553040109360646071e+00	9.262187902331138645e+00	9.702763220633158880e+00
2.089465235221630479e+01	2.212743593021541244e+01	2.406346106062858325e+01	2.577191065552825933e+01	2.806632308345927740e+01	2.991598910822562729e+01	3.179772118513245971e+01	3.460444221449442637e+01	3.732550848174942359e+01	3.952657267235284166e+01	4.221542150436356877e+01	4.463034520877548772e+01	4.805641503304016737e+01	4.945822478245217013e+01	4.638593912910708639e+01	4.036369265837523557e+01	3.541915732709319542e+01	3.241331523960554506e+01	3.015965872830775751e+01	2.831212493456882484e+01	2.603373436850921863e+01	2.410229709653097174e+01	2.253801703089425601e+01	2.063932521177409285e+01	1.886311429043897547e+01	1.729954525905729312e+01	1.580544119943364478e+01	1.429424133011306886e+01	1.283194016808977977e+01	1.139092370100889440e+01	9.452301111378686116e+00	8.338594047749637639e+00	7.276854526707972504e+00	6.057997386495117098e+00	4.910528959725485976e+00	4.055367248119122969e+00	3.258388207399188552e+00	2.457205570283532037e+00	2.188691057174949606e+00	2.002897882862439527e+00	1.785900247103676897e+00	1.532082833185275161e+00	1.442409402193683743e+00	1.318090188015496045e+00	1.216665610605710546e+00	1.147303318064084365e+00	1.097532769113307216e+00	1.053682363502380648e+00	1.027916165794183989e+00	1.008695823666427627e+00
6.462136096668364971e+00	6.843401844692309055e+00	7.442160688266606705e+00	7.970536734464308992e+00	8.680134823068300420e+00	9.252185191934849229e+00	9.834152700819894122e+00	1.070219362207476799e+01	1.154374390253157934e+01	1.222447197196374269e+01	1.305605820575657994e+01	1.380374942694969320e+01	1.490312923367903508e+01	1.583315729399172866e+01	1.683215127733644678e+01	1.786831714507360402e+01	1.870837327196340993e+01	1.977661424184369920e+01	2.097970555989376606e+01	2.233925482922341388e+01	2.325613512164465035e+01	2.437246195119203662e+01	2.582216444839596292e+01	2.683506359333237157e+01	2.788940529633700294e+01	2.915343252874457747e+01	3.043483389096691027e+01	3.153176016275209292e+01	3.251057319905050491e+01	3.323126001189601197e+01	3.183067869797827498e+01	3.248434184265418878e+01	3.284855515390584202e+01	3.170915588210779745e+01	2.977488900143462303e+01	2.838537565833262732e+01	2.613457318431042609e+01	2.229130099065284654e+01	2.198343982710289879e+01	2.154886700369360497e+01	1.959901317424563416e+01	1.601602191745492831e+01	1.314723048410731288e+01	9.474177534129827549e+00	6.333392010814950623e+00	4.284041521037702971e+00	3.347200441505531199e+00	3.218112964373110341e+00	3.536437858256895606e+00	3.937034889064235710e+00
2.003457290460258733e+01	2.121661183268268047e+01	2.307294502103032841e+01	2.471107028800685512e+01	2.691103859979044444e+01	2.868456745289993393e+01	3.048884243418338613e+01	3.318003136318554880e+01	3.578909130783653580e+01	3.789955384394504989e+01	4.047772295193768599e+01	4.278955215211937713e+01	4.590478736255381165e+01	4.524580163082944750e+01	3.518505079695543714e+01	2.082039054149387880e+01	1.164231259153247500e+01	6.834272974048809068e+00	3.875186579153825583e+00	1.973021054270353458e+00	7.998414619832380223e-01	2.468728036689808447e-01	1.813198046280532771e-01	5.104150407682597201e-01	1.162079175264685738e+00	2.088089045078877604e+00	3.237645660611444320e+00	4.542234803777483343e+00	5.957423437592918702e+00	7.408299571191474087e+00	8.351465301917897932e+00	9.780009554852389542e+00	1.112785674466828567e+01	1.190585180825449463e+01	1.225451938139930519e+01	1.271556258649752991e+01	1.270952842989349385e+01	1.180431002914039951e+01	1.281071886603817411e+01	1.411022041789363612e+01	1.492912661582263034e+01	1.494517865808830059e+01	1.610354854227350785e+01	1.647636137700346026e+01	1.662566109680977178e+01	1.671593406378559266e+01	1.663074829549291778e+01	1.621725404654455716e+01	1.572703848342861654e+01	1.505401500254811431e+01
5.597191997313005984e+00	5.927426081177227246e+00	6.446042241134349204e+00	6.903696201544499367e+00	7.518315993425785493e+00	8.013798555040446914e+00	8.517870867152064207e+00	9.269726232793914278e+00	9.998636677366233627e+00	1.058825064488022960e+01	1.130853071064220572e+01	1.195614524657296229e+01	1.290839070950230472e+01	1.371414308264113835e+01	1.458035134613824901e+01	1.547965532423946833e+01	1.620972564929070003e+01	1.713843175260367957e+01	1.818554081797157451e+01	1.937066074794276460e+01	2.017534786971997107e+01	2.115796103783683790e+01	2.243750850621695037e+01	2.334821741770254278e+01	2.430966271882953578e+01	2.547464709416503936e+01	2.668324121904068846e+01	2.776629194338796580e+01	2.878893517158436310e+01	2.963294465184461046e+01	2.862605435987045865e+01	2.951390805383938698e+01	3.021412822097605044e+01	2.960715670935163857e+01	2.832766209666775126e+01	2.766597721963503531e+01	2.630145335916441240e+01	2.343346783092350094e+01	2.455098724199065785e+01	2.619178178301510940e+01	2.679560635649484013e+01	2.565309499103633684e+01	2.566628226425945059e+01	2.283079907106625583e+01	1.755457680377228513e+01	1.061151881015455878e+01	4.372684211183726077e+00	1.458759956134018987e+00	1.974333480860089640e+00	4.011288479400737295e+00
6.453759869190037968e+00	6.834531420157873960e+00	7.432514151901125743e+00	7.960205316522391605e+00	8.668883623351527845e+00	9.240192499939517745e+00	9.821405661938870324e+00	1.068832142765567639e+01	1.152878088977036164e+01	1.220862659877632339e+01	1.303913493053411621e+01	1.378584809362131125e+01	1.488335938827357197e+01	1.580645921975434831e+01	1.678026165254671653e+01	1.777480954026201942e+01	1.857256126339040492e+01	1.959571019076085463e+01	2.074736679850669674e+01	2.204615601850416695e+01	2.289971307795337196e+01	2.394067164732528141e+01	2.529783043325025815e+01	2.621522178500377365e+01	2.716171983898825459e+01	2.829967431250401688e+01	2.943980808818779593e+01	3.038471509616219279e+01	3.119481908786697133e+01	3.172883553019322989e+01	3.020947845807228660e+01	3.059905383538884749e+01	3.064995060603362020e+01	2.923764831933921116e+01	2.705875254939666519e+01	2.535903834876340923e+01	2.290786061605133028e+01	1.916423345952639323e+01	1.859254414804824762e+01	1.809055608596085207e+01	1.663839638999178305e+01	1.419686836118191842e+01	1.275898732625515564e+01	1.066565507294252590e+01	8.665291518917426217e+00	7.005998749461623376e+00	5.723032739762769161e+00	4.810639802799002496e+00	4.322687882189609532e+00	4.148816987155556468e+00
2.870401791536049174e+01	3.039755372118091969e+01	3.305716724770476134e+01	3.540414899943938565e+01	3.855609689148326424e+01	4.109707464106976005e+01	4.368210311328135020e+01	4.753783468287979730e+01	5.127589806711628029e+01	5.429960886617374172e+01	5.799341397525547137e+01	6.130740065901288460e+01	6.585028260141204726e+01	6.581951941046864363e+01	5.449535851999757341e+01	3.730122247929809731e+01	2.559362075584927965e+01	1.927426677110846853e+01	1.534963928881004769e+01	1.277038025928194642e+01	1.076520109461601216e+01	9.420284105576163469e+00	8.533140943476684726e+00	7.698902039173335154e+00	6.994331836819551285e+00	6.384468736234374830e+00	5.773527403551303117e+00	5.108043448445864776e+00	4.408097149338823684e+00	3.675103630681645139e+00	2.780745580786436300e+00	2.156160049519349364e+00	1.581178483454112937e+00	1.048763040319986350e+00	6.400581679879011610e-01	3.843815287020777571e-01	2.401544920172146713e-01	1.852809008559544446e-01	2.371981518476235784e-01	3.603485636551740368e-01	5.253885714495933890e-01	6.894838323419673065e-01	9.219471084638451996e-01	1.115001749626896022e+00	1.276631735501047915e+00	1.408383821009693060e+00	1.497109383124143100e+00	1.529722900169518507e+00	1.536690047154585903e+00	1.520466248532281739e+00
8.246397918872910182e+00	8.732935036632333947e+00	9.497017316500052431e+00	1.017128338929190434e+01	1.107680876256855562e+01	1.180680808488918920e+01	1.254946277094501816e+01	1.365717866232390421e+01	1.473108957623422199e+01	1.559977362298122650e+01	1.666096931508118573e+01	1.761510598351057766e+01	1.901804899787135028e+01	2.020504246234147772e+01	2.148064215669909771e+01	2.280437489715209409e+01	2.387824222216508474e+01	2.524389083208332707e+01	2.678252880107187295e+01	2.852209037446113271e+01	2.969784200649769446e+01	3.112961322946491194e+01	3.298793603733866320e+01	3.428633961421709841e+01	3.562839430547803232e+01	3.721032184948208510e+01	3.874012317635964564e+01	3.984979553927072260e+01	4.035928283744554079e+01	3.948905249543285123e+01	3.412441441859800761e+01	2.813250478911512786e+01	2.049861438407364389e+01	1.545181904144794949e+01	1.521625500668255704e+01	1.729515407874495381e+01	1.824215340601749347e+01	1.677680770610097483e+01	1.704520529254432759e+01	1.662222093450117910e+01	1.455817727902489800e+01	1.102163666246411644e+01	7.912467790989575533e+00	4.494974758049726127e+00	1.919628815917924447e+00	5.790129696172535700e-01	3.538157335315348928e-01	8.091840075763500062e-01	1.449106657077870564e+00	1.897659770023082837e+00
1.375944350402232530e+01	1.457125007099619296e+01	1.584615179968956333e+01	1.697119160816468764e+01	1.848209677398789452e+01	1.970012972998405587e+01	2.093927866462329490e+01	2.278754676614835617e+01	2.457940991581330081e+01	2.602884386038555320e+01	2.779949154833245473e+01	2.938822542877356625e+01	3.157880506238109675e+01	3.179805334555336671e+01	2.775515835784832674e+01	2.270443504359313636e+01	2.077629689738135355e+01	2.099930555489963879e+01	2.182821758835067527e+01	2.291221959064956692e+01	2.353235311089155957e+01	2.430245631744503143e+01	2.532134433787625483e+01	2.581572176930881923e+01	2.625213448221492385e+01	2.677735130764854432e+01	2.720057232072754161e+01	2.734174292535815809e+01	2.726863854945478849e+01	2.687578586042677031e+01	2.473766828310263577e+01	2.417274517360500852e+01	2.331942908403253867e+01	2.140060386227854394e+01	1.904930861049564683e+01	1.718657735079402116e+01	1.498280306137320039e+01	1.214980655481778449e+01	1.150343172508657297e+01	1.102639328127590090e+01	1.011090056401357629e+01	8.721992002482355844e+00	8.038412060664455794e+00	6.970098306445478009e+00	5.893999996470571823e+00	4.899231118089097059e+00	3.964224883074062511e+00	3.081750869567346562e+00	2.324354756442192027e+00	1.677076387065326912e+00
6.159369055310217611e+00	6.522771561091410319e+00	7.093477073562160840e+00	7.597097396599798103e+00	8.273449061633291635e+00	8.818697457421798447e+00	9.373398350717835115e+00	1.020076941024670347e+01	1.100289098094616236e+01	1.165172525853174790e+01	1.244434962384783638e+01	1.315699904492389471e+01	1.420434252050809398e+01	1.508401176602239246e+01	1.600807572429643955e+01	1.694907435041171695e+01	1.770358747435209779e+01	1.867459196969056734e+01	1.976929600615069305e+01	2.100562466105492376e+01	2.181972348729235023e+01	2.281517616712844543e+01	2.411598596825021090e+01	2.500314942963237996e+01	2.592559512662626631e+01	2.704133107978666928e+01	2.817387646874740526e+01	2.913943311459500407e+01	3.000202881254162079e+01	3.063349036950267390e+01	2.931766926469809320e+01	2.990127762561427716e+01	3.022724700557510857e+01	2.918799120102951505e+01	2.745215620789004518e+01	2.628114338515759840e+01	2.441332609308194534e+01	2.118070002038688671e+01	2.153624622005627742e+01	2.224250457435766037e+01	2.203408517774778375e+01	2.056989217334515985e+01	2.052831704944180302e+01	1.925917339842157361e+01	1.757837857657382941e+01	1.570635978512483533e+01	1.358174960578731749e+01	1.120109939821769274e+01	8.887152491525695197e+00	6.685309783262695760e+00
9.278064901245759444e+00	9.825470325995622645e+00	1.068514324649342839e+01	1.144376348839972124e+01	1.246257476401832598e+01	1.328390077289978599e+01	1.411946539690013047e+01	1.536576226899665265e+01	1.657402498629927834e+01	1.755138589510891478e+01	1.874534265111469722e+01	1.981884216051819081e+01	2.139706760403697317e+01	2.272947862530744345e+01	2.415112748298201950e+01	2.561495026338614522e+01	2.679113653021678232e+01	2.828529367655557536e+01	2.995725719961483335e+01	3.182936753498586313e+01	3.303782191789163392e+01	3.448210915550266265e+01	3.632356493102406603e+01	3.744056598171542305e+01	3.845509133129732504e+01	3.951269785878647411e+01	4.022101898020786592e+01	4.015046690312957622e+01	3.920417608130951947e+01	3.704743308498753862e+01	3.177818795057481793e+01	2.792590410179430904e+01	2.326474122872622630e+01	1.768355988978654025e+01	1.253767462599245164e+01	8.706155970194705773e+00	5.666859043015058717e+00	3.333391420714504783e+00	2.231025523147844414e+00	1.507405004828201278e+00	1.058959430618469977e+00	8.966685087813263122e-01	1.109776888999684408e+00	1.530315294485257605e+00	2.111377855357579492e+00	2.780477861716861288e+00	3.429269244164208086e+00	3.930282974320040701e+00	4.265107194083896935e+00	4.363743713332365104e+00
5.781414030187365327e+00	6.122517205961075959e+00	6.658202732721168360e+00	7.130919593060469630e+00	7.765768547628963958e+00	8.277559073093760489e+00	8.798222066049888213e+00	9.574823469339277082e+00	1.032772475859710504e+01	1.093674486471750917e+01	1.168073172098319468e+01	1.234966114347352040e+01	1.333323602110758976e+01	1.416535083044735188e+01	1.505940134667432062e+01	1.598714148493249709e+01	1.673997253235036098e+01	1.769779899724471761e+01	1.877760275021261194e+01	1.999948570553132399e+01	2.082806145558220479e+01	2.183966737524309565e+01	2.315686423083663570e+01	2.409224198873689105e+01	2.507854410343623996e+01	2.627289369526323881e+01	2.750961166773034705e+01	2.861349793528065177e+01	2.965072224507431287e+01	3.049825315301658790e+01	2.943506997257335911e+01	3.031226146215384176e+01	3.098388033817169784e+01	3.030052520126016091e+01	2.891439957154132401e+01	2.814011487635920972e+01	2.662790481083758465e+01	2.357860311809331222e+01	2.450533628394533281e+01	2.588032797568531862e+01	2.617190933267093556e+01	2.480346413140330242e+01	2.482871179010987461e+01	2.285628765219079384e+01	1.974697701887647128e+01	1.583735073313127018e+01	1.145189471608558662e+01	7.262123993382889608e+00	4.092070709319662214e+00	2.157408749092503353e+00
8.688554612840372116e+00	9.201178956270611664e+00	1.000622992308614556e+01	1.071664890294518635e+01	1.167072688177041329e+01	1.243986742552266023e+01	1.322234189034448448e+01	1.438945147109002143e+01	1.552094351363147595e+01	1.643620480173775533e+01	1.755429985676730809e+01	1.855958439170021634e+01	2.003718640528142814e+01	2.128043163758873035e+01	2.259257001329768499e+01	2.392965953167925974e+01	2.499378826679507881e+01	2.634998336409671893e+01	2.786296712267252218e+01	2.954969183786796449e+01	3.060587707937173718e+01	3.186425428806414573e+01	3.346952753477769704e+01	3.438676383104906620e+01	3.519318066589943328e+01	3.602868701379382088e+01	3.655025413693591219e+01	3.639664830843756249e+01	3.552143774027946677e+01	3.366504313514770530e+01	2.911434116398423910e+01	2.600124310992979915e+01	2.229317031271115468e+01	1.782604284787081639e+01	1.382652497904728861e+01	1.119801588052392205e+01	9.282307879187747801e+00	7.661127706552862016e+00	7.818789189828514452e+00	8.380790146502084426e+00	8.751437617481142794e+00	8.651176922974874728e+00	9.138705833488463881e+00	9.062608163669564121e+00	8.742614688273144807e+00	8.277625619905897736e+00	7.632022462591077527e+00	6.783060749077213458e+00	5.894549198352939001e+00	4.971693842500784832e+00
1.279670427997159976e+01	1.355170927469153064e+01	1.473740696685068663e+01	1.578372847891209574e+01	1.718891660272457500e+01	1.832172459285774480e+01	1.947417109047843908e+01	2.119311708697944496e+01	2.285960474905222028e+01	2.420762275258704221e+01	2.585437927859830154e+01	2.733306584251174698e+01	2.942570248738253369e+01	3.033070605221235283e+01	2.932007236541291917e+01	2.843519687334493540e+01	2.900937200369985192e+01	3.045423847409374574e+01	3.196902367086848784e+01	3.348843530825058679e+01	3.408951270848772452e+01	3.470358277006319980e+01	3.544886068953262281e+01	3.520743204038192431e+01	3.460628136956400880e+01	3.378680216294488048e+01	3.245202283907904217e+01	3.038458642168962598e+01	2.772238689570895787e+01	2.447975915513585932e+01	1.972991344743625675e+01	1.649571267324470014e+01	1.335048245146656498e+01	1.017649840379202075e+01	7.590568858186627743e+00	5.956805000128389871e+00	4.836920157513065810e+00	3.982862667951518443e+00	4.145889796022760976e+00	4.613505853878951513e+00	5.047244900403253354e+00	5.234176006696023897e+00	5.776969986638523125e+00	5.941244715982378466e+00	5.885357333635245602e+00	5.651886351755870841e+00	5.204390350216240968e+00	4.527671695397146756e+00	3.748085878011371275e+00	2.898284796033860466e+00
1.548763730557729623e+01	1.640140723151228386e+01	1.783643733054820757e+01	1.910278276834918287e+01	2.080345846824592471e+01	2.217447704491975813e+01	2.356926377896716218e+01	2.564967538802098090e+01	2.766659755170638135e+01	2.929808121057551418e+01	3.129112444982584407e+01	3.307357281403552207e+01	3.532423880344985889e+01	3.364164029752537033e+01	2.519265746067684475e+01	1.982126140551562798e+01	2.120307900212409535e+01	2.388020742326638057e+01	2.613767995633550356e+01	2.812499569998958293e+01	2.919366071116135330e+01	3.019993117416420958e+01	3.131691997018029383e+01	3.160848396353636147e+01	3.166473157979422837e+01	3.166058818806219577e+01	3.135956264564362428e+01	3.055682349273092058e+01	2.934568053901115192e+01	2.763905010128608097e+01	2.409748212926681177e+01	2.207772874750304837e+01	1.973410260792323001e+01	1.655083803908561890e+01	1.324963739906399240e+01	1.055082432991286723e+01	7.939881342071831938e+00	5.411756934713079836e+00	4.168367771062253091e+00	3.119566311167221162e+00	2.117114433663912720e+00	1.257678946226937322e+00	7.233235379148595934e-01	3.472686543829375805e-01	1.626737074462443200e-01	1.405315853110940538e-01	2.421811667234805843e-01	4.239950467874652462e-01	6.501019320273780933e-01	8.822433292845753838e-01
6.255577027852671890e+00	6.624655799820239110e+00	7.204275605261675430e+00	7.715762365555391966e+00	8.402678492928172815e+00	8.956443547195783950e+00	9.519808744876293360e+00	1.036010315604439391e+01	1.117475368699231097e+01	1.183372261145519921e+01	1.263872759585304095e+01	1.336247834269993007e+01	1.442468878122401854e+01	1.529896112564444444e+01	1.615852914335427570e+01	1.698476566895002193e+01	1.762522194685739763e+01	1.848522169512433067e+01	1.945980587284396890e+01	2.055972300862061175e+01	2.123105386903145231e+01	2.206267125221060255e+01	2.316842687958930469e+01	2.385437954115807813e+01	2.455228869413334891e+01	2.540833417424584084e+01	2.625221470308631311e+01	2.691252797471596026e+01	2.745138002910281116e+01	2.775546485729415025e+01	2.629312665606657262e+01	2.653537319538819617e+01	2.653863842309893784e+01	2.535347231058323203e+01	2.359895050249910398e+01	2.237374798312603374e+01	2.060709844967987792e+01	1.775970303774199266e+01	1.798714965025295243e+01	1.857608302391681931e+01	1.849884873722921697e+01	1.748376015488062407e+01	1.782914401316898889e+01	1.729618208940584623e+01	1.657044545383302037e+01	1.583226826578244228e+01	1.497600985899282300e+01	1.388632806792864116e+01	1.280232111819089624e+01	1.164376280850459899e+01
1.330809320995648548e+01	1.409327012925447953e+01	1.532635132429162539e+01	1.641448651171558026e+01	1.787582953567595467e+01	1.905390742134459714e+01	2.025240861933102110e+01	2.204004808054139275e+01	2.377313283853004933e+01	2.517502107844311254e+01	2.688758594158177218e+01	2.842721071458760917e+01	3.068290165907094647e+01	3.248952796499130358e+01	3.408670298165542079e+01	3.541952830655904449e+01	3.627682846922660787e+01	3.748488057666222772e+01	3.875898453774384933e+01	4.005358661821602340e+01	4.024087487521070017e+01	4.041219647135957160e+01	4.067101392194151543e+01	3.972087557382647560e+01	3.829448935865643477e+01	3.655906341978418084e+01	3.421710742982929077e+01	3.109925582746474859e+01	2.742932595920770211e+01	2.330246059395213720e+01	1.795572962226793479e+01	1.421320948563524134e+01	1.070588010767899334e+01	7.361944655508674273e+00	4.689416861355550026e+00	2.878290080596230816e+00	1.622949044447502098e+00	8.263208707332022618e-01	5.195531408065566792e-01	4.207138902939717706e-01	4.595631563848758816e-01	5.746377872231591688e-01	7.943920245777735811e-01	1.006210033847628971e+00	1.199335154080942489e+00	1.363862235341601004e+00	1.478475121618501031e+00	1.521585189753434708e+00	1.514852346445756393e+00	1.452388846632009178e+00
7.793437676883907983e+00	8.253250160110168210e+00	8.975362734199281434e+00	9.612592548675515047e+00	1.046837899396909322e+01	1.115828072787073921e+01	1.186014268847001141e+01	1.290701367966942570e+01	1.392193654179943785e+01	1.474290529031592989e+01	1.574581135597511050e+01	1.664753492065222318e+01	1.797321299698849018e+01	1.909234007594044158e+01	2.028640299681781300e+01	2.151677168127521611e+01	2.250773198447911128e+01	2.376929065497297699e+01	2.518578609559730452e+01	2.677956599249683833e+01	2.782896829183188459e+01	2.909888974769800996e+01	3.074019657424336316e+01	3.182503141117649648e+01	3.290940781651791269e+01	3.416791979681184444e+01	3.533738893243069867e+01	3.613352299457987726e+01	3.656623033939300882e+01	3.639252326889687339e+01	3.356117447997139180e+01	3.248655686657852470e+01	3.059466745363220141e+01	2.696811006742157701e+01	2.272972641816670603e+01	1.927601403917706691e+01	1.585952288212037509e+01	1.233505007085103777e+01	1.147120031575236077e+01	1.106219588099097528e+01	1.038660558732144779e+01	9.246573473119992670e+00	8.770428713664681908e+00	7.723151792246403247e+00	6.472834272324623051e+00	5.137416392762978568e+00	3.759005256574996512e+00	2.440471976080289984e+00	1.366030827382763047e+00	6.220877769100480181e-01
7.152842601279618684e+00	7.574860002968266670e+00	8.237617286340745082e+00	8.822468895189887306e+00	9.607912494957155047e+00	1.024110656380630147e+01	1.088527776785439727e+01	1.184609938911473925e+01	1.277759891297554162e+01	1.353108671671145480e+01	1.445155718528133271e+01	1.527916373399960115e+01	1.649596210311100464e+01	1.752424354774390380e+01	1.862514610116371827e+01	1.976365218113035738e+01	2.068450731640067630e+01	2.185698272587589130e+01	2.317697191723576111e+01	2.466773011464301035e+01	2.566748806517214376e+01	2.688517831624152876e+01	2.846810250660544739e+01	2.956713034075129798e+01	3.070982871259026581e+01	3.208086717456608028e+01	3.346645891672936557e+01	3.463972741023544444e+01	3.566340672504612286e+01	3.636575271213895633e+01	3.468910598378172239e+01	3.515782952989695787e+01	3.516071605618490992e+01	3.336793178595664955e+01	3.055093821717207447e+01	2.808972252674159975e+01	2.459895726735675225e+01	1.963119656489481102e+01	1.780192125776126844e+01	1.580751363339143722e+01	1.292916175505803444e+01	9.559831774756890610e+00	7.262113873993683910e+00	5.002157105030496709e+00	3.242271187335124871e+00	1.985781083067869268e+00	1.121181204579698276e+00	5.552398499089165052e-01	2.255671403180427581e-01	6.873758862331685870e-02
6.290229916245483111e+00	6.661353207117733710e+00	7.244183827538956066e+00	7.758503978507893528e+00	8.449225290884564643e+00	9.006057937244147382e+00	9.572543907194372537e+00	1.041749314529812764e+01	1.123665644841756617e+01	1.189927574382019237e+01	1.270874006602178952e+01	1.343652630743594223e+01	1.450592184447168442e+01	1.540170205914399482e+01	1.633460934697459166e+01	1.727733049830979795e+01	1.802901591021552008e+01	1.900047756948909594e+01	2.009525106513288861e+01	2.133021209757683678e+01	2.213215439082653901e+01	2.311327034949638204e+01	2.439748023004084132e+01	2.525614397263240463e+01	2.614289187286262006e+01	2.721542990678735308e+01	2.829400166105164871e+01	2.919280624445585559e+01	2.997546746987459798e+01	3.051355769089379066e+01	2.910408664499880160e+01	2.957173598270476589e+01	2.976947827883439857e+01	2.861388303066374306e+01	2.677685019587758575e+01	2.549479929113820020e+01	2.354435746205864888e+01	2.030070182678458579e+01	2.050981328376795787e+01	2.104685586147090959e+01	2.072140360681762061e+01	1.923750252441069009e+01	1.911391283548908504e+01	1.788425036886136255e+01	1.632030762238806787e+01	1.462798632172489910e+01	1.274244832313920028e+01	1.064042308847984231e+01	8.598780049309453943e+00	6.632491209390705578e+00
6.458698517413053786e+00	6.839761448410773603e+00	7.438201777959861261e+00	7.966296750761980405e+00	8.675517363616080502e+00	9.247263426220492022e+00	9.828921353350235535e+00	1.069650051406354052e+01	1.153760312586356385e+01	1.221796907715785885e+01	1.304911294360129759e+01	1.379639728534645471e+01	1.489471096903662684e+01	1.581757297789419958e+01	1.678369137681481149e+01	1.774358167860611246e+01	1.844587365435272375e+01	1.924347097011314744e+01	1.990484513900335983e+01	2.028827856422108056e+01	1.998429076780329439e+01	2.022600662098538038e+01	2.162592078677117513e+01	2.326120470569172838e+01	2.499589546020936837e+01	2.677246117587586838e+01	2.842848534029253571e+01	2.982450670692221095e+01	3.106036799702371809e+01	3.202604994810143069e+01	3.092257963703759316e+01	3.180069821801816587e+01	3.240322876964042109e+01	3.152647464223113971e+01	2.985817189068126964e+01	2.874943943955011250e+01	2.679844567391516108e+01	2.323023708124339493e+01	2.341790355040027194e+01	2.365524277861125313e+01	2.239485095020350514e+01	1.923127252522198205e+01	1.662157568910867056e+01	1.234631970229099807e+01	7.889479040526032882e+00	4.283086783852636970e+00	2.140831120330723092e+00	1.508930544368689786e+00	1.923127594517277439e+00	2.729364938148823860e+00
1.363016074205388684e+01	1.443433963170696011e+01	1.569726247355976412e+01	1.681173148724063893e+01	1.830844029455174038e+01	1.951502869868983936e+01	2.074253467722308031e+01	2.257343658185557445e+01	2.434846351158251210e+01	2.578427867690719921e+01	2.753828910818897313e+01	2.911521552259416978e+01	3.142757247921690933e+01	3.330491181683542123e+01	3.505463084018848008e+01	3.661262167806413714e+01	3.767808963971285152e+01	3.907764862410130746e+01	4.049594471470143731e+01	4.183814435446807778e+01	4.185238965502551878e+01	4.158209794123956726e+01	4.100906223159376651e+01	3.872873786322744394e+01	3.549357782941639528e+01	3.159182195839540341e+01	2.707633475472208318e+01	2.231389582683028650e+01	1.796686517297495911e+01	1.436872240636949449e+01	1.101077122499187055e+01	9.287491303930655917e+00	7.972423999909227454e+00	6.584318265735641162e+00	5.203362232597133819e+00	4.004292734297578704e+00	2.777665443046394067e+00	1.607607777921645331e+00	9.147744009772120766e-01	4.004100652340367716e-01	1.504628746390197225e-01	2.554279711554896526e-01	7.588407279281100815e-01	1.570082064617965623e+00	2.576518598986893949e+00	3.657738408049982404e+00	4.651297258816938118e+00	5.371629502431161107e+00	5.792170436130048117e+00	5.826907039792943444e+00
6.120011265855265670e+00	6.481091663774193101e+00	7.048150421650617226e+00	7.548552658150271988e+00	8.220582499602347326e+00	8.762346809379870649e+00	9.313503216094124681e+00	1.013558745230234948e+01	1.093258354154204248e+01	1.157727182906613272e+01	1.236483139817875632e+01	1.307293685694185292e+01	1.411407518971094355e+01	1.499439384184275781e+01	1.593859185525503541e+01	1.691693509723559075e+01	1.771003482230537429e+01	1.871989158118896412e+01	1.985826576544162236e+01	2.114612960047073642e+01	2.201724901971329729e+01	2.308082724553664633e+01	2.446600058017392954e+01	2.544618246234010073e+01	2.647839012457267316e+01	2.772807538523849402e+01	2.901979808414753137e+01	3.016832298364023046e+01	3.124313284387213230e+01	3.211434468229086292e+01	3.097116584035155640e+01	3.186711140176325330e+01	3.254314069405798193e+01	3.179448783621591446e+01	3.031078002925917758e+01	2.947413176484496944e+01	2.787554879615979786e+01	2.468724309839663178e+01	2.569550156198654278e+01	2.724334369944268630e+01	2.777687670449621749e+01	2.673727887197272324e+01	2.751830782821597765e+01	2.655442662083059346e+01	2.475074284486989384e+01	2.227665115618335534e+01	1.898184678739076503e+01	1.495284927416185816e+01	1.089956904283712902e+01	7.230917236559120553e+00
2.032171067855788138e+01	2.152069072278521844e+01	2.340362908918979556e+01	2.506523215351490208e+01	2.729673066096702883e+01	2.909567793099772359e+01	3.092581198620282379e+01	3.365557134054154886e+01	3.630202462859896428e+01	3.844273455343535062e+01	4.105785465363383935e+01	4.340052673591178234e+01	4.647234035324883195e+01	4.499234563877072901e+01	3.330807906687895326e+01	2.036107011882847573e+01	1.585152215876796511e+01	1.575154530436530820e+01	1.662916578969100811e+01	1.779556225674773273e+01	1.860325810992187456e+01	1.950013263337620018e+01	2.056394152757118476e+01	2.116512864956504458e+01	2.167926899479219216e+01	2.223058825761827606e+01	2.266427510259410028e+01	2.283220567818047897e+01	2.279322998512653697e+01	2.246260798847509221e+01	2.065441173896576998e+01	2.014593504923999845e+01	1.938586258677291596e+01	1.773519724431805855e+01	1.572896262261688349e+01	1.413227331811035192e+01	1.226370758834691799e+01	9.894892191648596125e+00	9.317069498620854873e+00	8.877077889029214575e+00	8.086310019264590920e+00	6.924637814892185439e+00	6.330419217359970929e+00	5.440529484600506116e+00	4.557355030736077950e+00	3.753480071879097046e+00	3.016116416748265472e+00	2.344636405216224961e+00	1.798840463560817282e+00	1.371626594865372306e+00
7.709658311501108585e+00	8.164527815821660539e+00	8.878877688045390570e+00	9.509257289345711683e+00	1.035584404019603255e+01	1.103832933839380281e+01	1.173264629098976641e+01	1.276826343107538619e+01	1.377227588411161108e+01	1.458441922802471424e+01	1.557654406610268438e+01	1.646856335931305182e+01	1.777945523644421044e+01	1.887965733787389055e+01	2.003219581344205125e+01	2.120139820532986263e+01	2.213355896758035257e+01	2.333182517434412517e+01	2.467810722426765579e+01	2.619220321181812849e+01	2.716858057012258243e+01	2.835660734980545072e+01	2.990451803151605148e+01	3.091450709393642171e+01	3.193730324109417040e+01	3.315729522031648457e+01	3.434390923833935716e+01	3.525898064414380428e+01	3.596555769773294031e+01	3.629356877485811594e+01	3.422545475613528509e+01	3.426682562518202246e+01	3.385019587881085101e+01	3.176529774410554552e+01	2.884653717532106043e+01	2.646761558049443863e+01	2.337454451236432362e+01	1.912141784458829008e+01	1.819375275595239216e+01	1.748397864691350634e+01	1.608038269226821271e+01	1.397992475213539088e+01	1.312378106215577134e+01	1.179573383942683940e+01	1.059687393304665903e+01	9.652753505928906463e+00	8.873611729293973127e+00	8.153866645871694629e+00	7.583580895689314261e+00	7.061549525683220807e+00
6.382155051627199427e+00	6.758701921480028574e+00	7.350050002216725886e+00	7.871886404600457965e+00	8.572701886983105979e+00	9.137672060441559552e+00	9.712436630724827324e+00	1.056973391876277368e+01	1.140086843732928124e+01	1.207317122113335373e+01	1.289446501679933021e+01	1.363290204776988013e+01	1.471866986586972281e+01	1.563712770592241164e+01	1.662356766408635167e+01	1.764683078415482953e+01	1.847695328567809625e+01	1.953326656477300105e+01	2.072402475239676889e+01	2.207131744077000590e+01	2.298422429965681246e+01	2.409869525913311961e+01	2.554978739543279076e+01	2.657886963927397517e+01	2.766321956393879589e+01	2.897581485367734544e+01	3.033343270911070277e+01	3.154231826501749225e+01	3.267470057467350841e+01	3.359399723189228837e+01	3.240428280518973736e+01	3.334436732493580990e+01	3.404764544353854916e+01	3.324869171463998896e+01	3.166313383413929827e+01	3.072498891956228917e+01	2.894884784189941840e+01	2.546885352101416444e+01	2.621111887364320481e+01	2.726685504107737401e+01	2.694185380820074016e+01	2.465733625708222831e+01	2.348096278956793270e+01	2.026823279269022038e+01	1.637384377932956880e+01	1.266622534406310940e+01	9.719286794870443558e+00	7.805202964220111284e+00	6.926581761280425908e+00	6.621965928062992113e+00
7.874623847116826170e+00	8.339226310847985602e+00	9.068861310444040313e+00	9.712729305700108284e+00	1.057743069031971750e+01	1.127451930142943581e+01	1.198369273188009565e+01	1.304146923744007402e+01	1.406696480235856050e+01	1.489648578563156711e+01	1.590983937238972601e+01	1.682095393569387554e+01	1.816032014043508980e+01	1.928956296700914308e+01	2.048988050961817109e+01	2.172367145682309442e+01	2.271754459438358964e+01	2.398740585807461301e+01	2.541688950785606949e+01	2.703021290592247539e+01	2.810172811664719106e+01	2.940778386879841122e+01	3.110824414928865878e+01	3.227465454219828445e+01	3.348394440851906495e+01	3.493754785429905496e+01	3.640332328463132683e+01	3.763738202456463000e+01	3.871342567072255747e+01	3.945373316937361352e+01	3.763898268903464839e+01	3.819500649907013923e+01	3.831482665675944332e+01	3.657380147527994296e+01	3.382044591023708335e+01	3.158803322176126116e+01	2.831490100188113956e+01	2.334165523018121746e+01	2.207157069166028762e+01	2.058429756901951180e+01	1.769915851791877515e+01	1.361205845623380917e+01	1.045489863090995541e+01	6.903986354507892109e+00	3.927928115034582834e+00	1.833499687840048686e+00	6.451963635389244001e-01	2.535718349368992763e-01	4.501085351291462255e-01	9.936714749175993289e-01
8.376414759088017803e+00	8.870622864752798264e+00	9.646752048574231964e+00	1.033164893801003892e+01	1.125145127790002419e+01	1.199296013519350446e+01	1.274732388702591201e+01	1.387250458200390746e+01	1.496334731330561496e+01	1.584572746785804576e+01	1.692365450326331100e+01	1.789282988207233416e+01	1.931765755944898544e+01	2.052031386397618107e+01	2.180309433617705750e+01	2.312517921611332383e+01	2.419145727132935875e+01	2.555078139942111193e+01	2.707984538723068013e+01	2.880442330782968696e+01	2.995064565081059271e+01	3.134482512961709233e+01	3.315580736624599467e+01	3.439148156547984314e+01	3.566295412241266405e+01	3.717862063061671307e+01	3.868159256742492857e+01	3.989854195694235273e+01	4.088719134356405505e+01	4.142982885854007691e+01	3.917507173797730502e+01	3.921578139392315165e+01	3.852568597072945522e+01	3.561949843781508918e+01	3.137825536548673711e+01	2.724883884541843315e+01	2.194737784735227493e+01	1.554367504332947902e+01	1.197931714481807219e+01	8.674975823689155874e+00	5.731850277717676967e+00	3.754454226961272401e+00	3.277461478525044214e+00	3.546474216204838381e+00	4.321843602560014652e+00	5.301806865965804860e+00	6.214370938548681167e+00	6.841621085641405031e+00	7.200524883309955548e+00	7.221370376718814654e+00
1.277431708598761517e+01	1.352800123723833359e+01	1.471162461059946303e+01	1.575611563551763972e+01	1.715884545300190922e+01	1.828967165222495339e+01	1.944010200234906094e+01	2.115604078881927563e+01	2.281961301409311815e+01	2.416527272756500366e+01	2.580914812459550589e+01	2.728673286123194686e+01	2.943833260128368678e+01	3.100693641506134313e+01	3.192560836627621867e+01	3.241242855211814344e+01	3.278736926558072895e+01	3.374582862423676488e+01	3.489764182230517520e+01	3.616199805146534629e+01	3.650937059267624107e+01	3.692163537183380129e+01	3.749925628934161637e+01	3.704383042833102735e+01	3.620965031337390627e+01	3.513251081799323572e+01	3.349411261046466137e+01	3.107282309467732873e+01	2.802822761776987548e+01	2.441076771614437035e+01	1.937093010703548757e+01	1.595414177964056712e+01	1.279437197312744168e+01	9.817656997872715507e+00	7.593541983712453813e+00	6.427109885326890648e+00	5.805762280535408770e+00	5.340328313954409545e+00	6.086045065004126009e+00	7.220787209398028317e+00	8.256161114194846107e+00	8.855443723407741885e+00	1.008223042747133036e+01	1.072729137827846024e+01	1.107035501399486144e+01	1.119087279047304406e+01	1.099898592971878131e+01	1.040048666963412671e+01	9.585284334129665851e+00	8.526188433401260980e+00
8.268049122681922825e+00	8.755863660522321013e+00	9.521952064922352577e+00	1.019798844667905335e+01	1.110589130823651516e+01	1.183780726910205772e+01	1.258241182079931164e+01	1.369303605867841966e+01	1.476976656294788626e+01	1.564073136979485668e+01	1.670471327104608505e+01	1.766132457954158852e+01	1.906642114578024305e+01	2.023661695556940643e+01	2.143103567654091890e+01	2.261120893458164716e+01	2.353039476272736863e+01	2.472762167151078572e+01	2.607196621139643256e+01	2.758040236096289988e+01	2.850782096993046011e+01	2.963923223250105821e+01	3.111941772244790982e+01	3.200306365145483056e+01	3.285179669223351340e+01	3.383456922348978679e+01	3.468715177294404839e+01	3.513966386530685782e+01	3.522746666121054915e+01	3.476173056378657833e+01	3.186558971177149147e+01	3.082024581776991567e+01	2.925634396992921893e+01	2.632418020350986154e+01	2.300360677005584620e+01	2.054920968819263649e+01	1.803081174990976265e+01	1.504932241265940718e+01	1.502700827746806489e+01	1.553297239699939070e+01	1.563558747041832220e+01	1.499739141491515682e+01	1.550331808477744389e+01	1.516757468953735355e+01	1.453749016947978845e+01	1.376043654241122383e+01	1.276037226656214685e+01	1.148439845069512089e+01	1.019465007549776026e+01	8.885618654569155339e+00
[truncated: 3,780 more rows]
[truncated: 226 more columns]
